# Supplementary material for: The ion channel CALHM6 controls bacterial infection‐induced cellular cross‐talk at the immunological synapse
Source: EMBO J. 2023 Mar 2;42(7):e111450. doi: 10.15252/embj.2022111450 (PMC10068325; doi:10.15252/embj.2022111450)
Supplement: Supplementary file 2 — Dataset EV1 [file EMBJ-42-e111450-s001.xlsx]

## Sheet: Legend
DATASET EV1 WT or Calhm6-/- BMDM were left untreated or stimulated for 24 h with ultra-pure Poly(I:C) (10 μg/ml), or ultra-pure LPS (100 ng/ml), or ultra-pure Zymosan (100 μg/ml), or IFN- (10 ng/ml), as indicated in dataset sheet title, before RNA extraction and bulk RNASeq analysis. Differentially expressed genes DEG were selected based on Log2 fold change over 2 and p value less then 0.05. UN:…

## Sheet: WT_UN_vs_KO_UN_DE_merged.anno
Id	baseMean	FC	log2FoldChange	pvalue	padj	gene_name	gene_description	gene_biotype	ENTREZID	TF_family
ENSMUSG00000068680	133.52	10.41	3.38	2.92467e-25	5.51301e-21	Gm10248	predicted gene 10248	antisense_RNA	791307	-
ENSMUSG00000046031	2424.5	0.114	-3.132	2.25885e-18	2.12897e-14	Calhm6	calcium homeostasis modulator family member 6	protein_coding	215900	-
ENSMUSG00000094526	34.9	22.22	4.474	1.02032e-10	3.84659e-07	Gm21451	predicted gene, 21451	unprocessed_pseudogene	100862072	-
ENSMUSG00000095562	261.08	0.015	-6.012	1.04399e-08	3.27988e-05	Gm21887	-	protein_coding	-	-
ENSMUSG00000099315	15.14	96.915	6.599	4.01821e-08	9.40898e-05	Gm27175	-	antisense_RNA	-	-
ENSMUSG00000102611	15.06	96.908	6.599	4.49235e-08	9.40898e-05	Gm37847	-	TEC	-	-
ENSMUSG00000035105	542.5	0.218	-2.199	1.01221e-07	0.000173456	Egln3	egl-9 family hypoxia-inducible factor 3	protein_coding	112407	-
ENSMUSG00000093954	55.96	5.762	2.527	2.75534e-07	0.000432817	Gm16867	predicted gene, 16867	protein_coding	100862085	-
ENSMUSG00000037161	123.38	0.248	-2.014	2.22084e-05	0.029902	Mgarp	mitochondria localized glutamic acid rich protein	protein_coding	67749	-
ENSMUSG00000032013	18.2	7.76	2.956	0.00058824	0.257868	Trim29	tripartite motif-containing 29	protein_coding	72169	-
ENSMUSG00000114521	45.97	0.05	-4.318	0.000950101	0.324075	AC131187.1	-	processed_transcript	-	-
ENSMUSG00000098975	13.78	5.306	2.408	0.00096277	0.324075	Gm27177	-	antisense_RNA	-	-
ENSMUSG00000072720	34.17	20.152	4.333	0.00145678	0.442909	Myo18b	myosin XVIIIb	protein_coding	74376	-
ENSMUSG00000110386	347.38	103.197	6.689	0.0018963	0.496462	Gm42031	-	lincRNA	-	-
ENSMUSG00000107767	78.83	18.243	4.189	0.00202824	0.503451	Gm44448	-	lincRNA	-	-
ENSMUSG00000099448	40.65	16.439	4.039	0.00347436	0.658931	Gm18801	-	processed_pseudogene	-	-
ENSMUSG00000114733	45.9	0.066	-3.924	0.00387927	0.708083	AC131187.2	-	processed_pseudogene	-	-
ENSMUSG00000089961	83.43	0.067	-3.9	0.00399432	0.708083	Gm16567	-	antisense_RNA	-	-
ENSMUSG00000058626	64.26	9.433	3.238	0.00405907	0.708083	Capn11	calpain 11	protein_coding	268958	-
ENSMUSG00000038521	94.5	0.067	-3.899	0.00418917	0.708083	C1s1	complement component 1, s subcomponent 1	protein_coding	50908	-
ENSMUSG00000019989	12.4	0.066	-3.92	0.007497	0.914637	Enpp3	ectonucleotide pyrophosphatase/phosphodiesterase 3	protein_coding	209558	-
ENSMUSG00000050108	23.38	5.53	2.467	0.00761168	0.914637	Bpifc	BPI fold containing family C	protein_coding	270757	-
ENSMUSG00000055110	92.71	6.78	2.761	0.00862452	0.917827	A630012P03Rik	RIKEN cDNA A630012P03 gene	antisense_RNA	100504594	-
ENSMUSG00000024501	23.84	0.17	-2.56	0.00951114	0.917827	Dpysl3	dihydropyrimidinase-like 3	protein_coding	22240	-
ENSMUSG00000016255	57.97	0.22	-2.185	0.0163522	0.917827	Tubb1	tubulin, beta 1 class VI	protein_coding	545486	-
ENSMUSG00000036832	38.41	4.758	2.25	0.0168097	0.917827	Lpar3	lysophosphatidic acid receptor 3	protein_coding	65086	-
ENSMUSG00000098489	23.75	0.183	-2.449	0.0172466	0.917827	Mir7678	microRNA 7678	miRNA	102465780	-
ENSMUSG00000079722	16.49	0.096	-3.387	0.0189201	0.917827	Ttll2	tubulin tyrosine ligase-like family, member 2	protein_coding	100216474	-
ENSMUSG00000047606	31.3	0.095	-3.391	0.020107	0.917827	Ankrd34c	ankyrin repeat domain 34C	protein_coding	330998	-
ENSMUSG00000020303	24.17	0.226	-2.144	0.0204727	0.917827	Stc2	stanniocalcin 2	protein_coding	20856	-
ENSMUSG00000035148	13.49	0.097	-3.359	0.0241779	0.917827	Gpr33	G protein-coupled receptor 33	protein_coding	14762	-
ENSMUSG00000114768	38.41	9.653	3.271	0.0244162	0.917827	CT025689.5	-	lincRNA	-	-
ENSMUSG00000057346	88.41	9.652	3.271	0.0245233	0.917827	Apol9a	apolipoprotein L 9a	protein_coding	223672	-
ENSMUSG00000022657	56.16	9.796	3.292	0.0258827	0.917827	Cd96	CD96 antigen	protein_coding	84544	-
ENSMUSG00000020395	16.42	0.219	-2.192	0.0259402	0.917827	Itk	IL2 inducible T cell kinase	protein_coding	16428	-
ENSMUSG00000041886	25.5	0.219	-2.189	0.0280477	0.917827	Macc1	metastasis associated in colon cancer 1	protein_coding	238455	-
ENSMUSG00000039095	30.76	9.628	3.267	0.0282897	0.917827	En2	engrailed 2	protein_coding	13799	Homeobox
ENSMUSG00000090223	41.37	0.136	-2.883	0.0359868	0.917827	Pcp4	Purkinje cell protein 4	protein_coding	18546	-
ENSMUSG00000114185	84.23	0.124	-3.013	0.0404317	0.917827	AL589871.2	-	lincRNA	-	-
ENSMUSG00000090556	26.35	0.126	-2.988	0.0441556	0.917827	Olfr753-ps1	-	polymorphic_pseudogene	-	-

## Sheet: WT_PolyIC_vs_KO_PolyIC_DE_merge
Id	baseMean	FC	log2FoldChange	pvalue	padj	gene_name	gene_description	gene_biotype	ENTREZID	TF_family
ENSMUSG00000046031	2424.5	0.025	-5.331	4.198e-62	7.91323e-58	Calhm6	calcium homeostasis modulator family member 6	protein_coding	215900	-
ENSMUSG00000068680	133.52	18.791	4.232	4.02848e-32	3.79684e-28	Gm10248	predicted gene 10248	antisense_RNA	791307	-
ENSMUSG00000024743	355.92	0.038	-4.717	6.6899e-12	3.15261e-08	Syt7	synaptotagmin VII	protein_coding	54525	-
ENSMUSG00000014602	283.05	0.033	-4.933	8.31909e-11	2.61358e-07	Kif1a	kinesin family member 1A	protein_coding	16560	-
ENSMUSG00000047842	194.04	0.07	-3.835	1.38222e-10	3.72211e-07	Diras2	DIRAS family, GTP-binding RAS-like 2	protein_coding	68203	-
ENSMUSG00000081957	94.22	0.01	-6.637	3.89623e-10	8.16045e-07	Ak3l2-ps	-	processed_pseudogene	-	-
ENSMUSG00000094526	34.9	18.038	4.173	7.04692e-10	1.20759e-06	Gm21451	predicted gene, 21451	unprocessed_pseudogene	100862072	-
ENSMUSG00000093954	55.96	8.357	3.063	2.84207e-09	4.46443e-06	Gm16867	predicted gene, 16867	protein_coding	100862085	-
ENSMUSG00000035105	542.5	0.168	-2.574	6.17344e-09	8.95148e-06	Egln3	egl-9 family hypoxia-inducible factor 3	protein_coding	112407	-
ENSMUSG00000095562	261.08	0.016	-5.925	2.08714e-08	2.81018e-05	Gm21887	-	protein_coding	-	-
ENSMUSG00000037428	58.87	0.08	-3.64	9.13446e-08	0.000107615	Vgf	VGF nerve growth factor inducible	protein_coding	381677	-
ENSMUSG00000029608	32.56	0.021	-5.563	1.97264e-07	0.000195706	Rph3a	rabphilin 3A	protein_coding	19894	-
ENSMUSG00000025867	133.19	0.004	-7.883	2.61345e-07	0.000246317	Cplx2	complexin 2	protein_coding	12890	-
ENSMUSG00000099315	15.14	34.535	5.11	2.8159e-07	0.00025276	Gm27175	-	antisense_RNA	-	-
ENSMUSG00000102611	15.06	34.535	5.11	3.15965e-07	0.000270725	Gm37847	-	TEC	-	-
ENSMUSG00000033615	59.04	0.015	-6.094	3.9494e-07	0.000323679	Cplx1	complexin 1	protein_coding	12889	-
ENSMUSG00000037161	123.38	0.153	-2.707	5.31723e-07	0.000417624	Mgarp	mitochondria localized glutamic acid rich protein	protein_coding	67749	-
ENSMUSG00000032773	34.17	0.027	-5.213	4.84812e-06	0.00268786	Chrm1	cholinergic receptor, muscarinic 1, CNS	protein_coding	12669	-
ENSMUSG00000027254	136.18	0.145	-2.787	1.096e-05	0.00506518	Map1a	microtubule-associated protein 1 A	protein_coding	17754	-
ENSMUSG00000052516	45.41	0.16	-2.648	1.87427e-05	0.00706601	Robo2	roundabout guidance receptor 2	protein_coding	268902	-
ENSMUSG00000036564	156.97	0.08	-3.645	1.91916e-05	0.00709338	Ndrg4	N-myc downstream regulated gene 4	protein_coding	234593	-
ENSMUSG00000097156	43.3	0.032	-4.961	2.37739e-05	0.00845545	Gm3764	-	lincRNA	-	-
ENSMUSG00000097986	27.58	0.002	-9.078	2.76319e-05	0.00947019	Gm26953	-	lincRNA	-	-
ENSMUSG00000059213	131.37	0.004	-8.061	2.81573e-05	0.00947795	Ddn	dendrin	protein_coding	13199	-
ENSMUSG00000020524	99.82	0.001	-10.327	2.97837e-05	0.00984951	Gria1	glutamate receptor, ionotropic, AMPA1 (alpha 1)	protein_coding	14799	-
ENSMUSG00000022425	56.43	0.026	-5.29	3.95497e-05	0.0124252	Enpp2	ectonucleotide pyrophosphatase/phosphodiesterase 2	protein_coding	18606	-
ENSMUSG00000021071	28.87	0.017	-5.91	4.1074e-05	0.0126925	Trim9	tripartite motif-containing 9	protein_coding	94090	-
ENSMUSG00000004558	46.29	0.002	-9.138	4.37635e-05	0.0133055	Ndrg2	N-myc downstream regulated gene 2	protein_coding	29811	-
ENSMUSG00000021750	20.99	0.003	-8.345	5.14381e-05	0.014917	Fam107a	family with sequence similarity 107, member A	protein_coding	268709	-
ENSMUSG00000055254	40.99	0.011	-6.547	5.51888e-05	0.0157086	Ntrk2	neurotrophic tyrosine kinase, receptor, type 2	protein_coding	18212	-
ENSMUSG00000027562	121.51	0.064	-3.957	5.59749e-05	0.0157086	Car2	carbonic anhydrase 2	protein_coding	12349	-
ENSMUSG00000027457	38.73	0.013	-6.226	5.73469e-05	0.0157086	Snph	syntaphilin	protein_coding	241727	-
ENSMUSG00000024810	28.4	0.016	-5.957	5.75012e-05	0.0157086	Il33	interleukin 33	protein_coding	77125	-
ENSMUSG00000097767	49.65	0.001	-9.788	6.10346e-05	0.0162137	Miat	myocardial infarction associated transcript (non-protein coding)	lincRNA	330166	-
ENSMUSG00000069227	12.94	0.006	-7.456	6.10702e-05	0.0162137	Gprin1	G protein-regulated inducer of neurite outgrowth 1	protein_coding	26913	-
ENSMUSG00000030519	19.92	0.005	-7.607	6.20787e-05	0.0162525	Apba2	amyloid beta (A4) precursor protein-binding, family A, member 2	protein_coding	11784	-
ENSMUSG00000026959	49.51	0.048	-4.388	6.36066e-05	0.0164245	Grin1	glutamate receptor, ionotropic, NMDA1 (zeta 1)	protein_coding	14810	-
ENSMUSG00000049336	49.14	0.026	-5.264	7.01915e-05	0.0169518	Tenm2	teneurin transmembrane protein 2	protein_coding	23964	-
ENSMUSG00000025092	82.52	0.091	-3.462	7.04759e-05	0.0169518	Hspa12a	heat shock protein 12A	protein_coding	73442	-
ENSMUSG00000039095	30.76	39.206	5.293	7.06284e-05	0.0169518	En2	engrailed 2	protein_coding	13799	Homeobox
ENSMUSG00000028488	25.21	0.004	-8.141	7.17566e-05	0.0169518	Sh3gl2	SH3-domain GRB2-like 2	protein_coding	20404	-
ENSMUSG00000003469	35.5	0.002	-8.791	7.19439e-05	0.0169518	Phyhip	phytanoyl-CoA hydroxylase interacting protein	protein_coding	105653	-
ENSMUSG00000046093	66.88	0.001	-9.527	7.28922e-05	0.0169632	Hpcal4	hippocalcin-like 4	protein_coding	170638	-
ENSMUSG00000032452	22.02	0.004	-8.094	8.22066e-05	0.0182305	Clstn2	calsyntenin 2	protein_coding	64085	-
ENSMUSG00000007097	78.64	0.006	-7.357	9.07483e-05	0.0194387	Atp1a2	ATPase, Na+/K+ transporting, alpha 2 polypeptide	protein_coding	98660	-
ENSMUSG00000044667	33.5	0.003	-8.548	9.41532e-05	0.0199414	Plppr4	phospholipid phosphatase related 4	protein_coding	229791	-
ENSMUSG00000090223	41.37	0.011	-6.566	0.000116948	0.024225	Pcp4	Purkinje cell protein 4	protein_coding	18546	-
ENSMUSG00000055022	27.92	0.003	-8.478	0.000119209	0.0244248	Cntn1	contactin 1	protein_coding	12805	-
ENSMUSG00000028785	103.1	0.005	-7.654	0.000121939	0.0244526	Hpca	hippocalcin	protein_coding	15444	-
ENSMUSG00000026211	29.93	0.2	-2.321	0.000130264	0.0255562	Obsl1	obscurin-like 1	protein_coding	98733	-
ENSMUSG00000069072	25.5	0.127	-2.974	0.000134139	0.0255733	Slc7a14	solute carrier family 7 (cationic amino acid transporter, y+ system), member 14	protein_coding	241919	-
ENSMUSG00000047085	21.69	0.052	-4.263	0.000147527	0.0275425	Lrrc4b	leucine rich repeat containing 4B	protein_coding	272381	-
ENSMUSG00000029120	34.35	0.013	-6.276	0.000150498	0.0275425	Ppp2r2c	protein phosphatase 2, regulatory subunit B, gamma	protein_coding	269643	-
ENSMUSG00000016346	38.81	0.002	-9.088	0.000158998	0.0288183	Kcnq2	potassium voltage-gated channel, subfamily Q, member 2	protein_coding	16536	-
ENSMUSG00000022456	45.48	0.035	-4.827	0.000165893	0.0297817	Sept3	septin 3	protein_coding	24050	-
ENSMUSG00000030000	25.89	0.003	-8.322	0.000177598	0.0315823	Add2	adducin 2 (beta)	protein_coding	11519	-
ENSMUSG00000044349	185.91	0.045	-4.476	0.000197744	0.0348362	Snhg11	small nucleolar RNA host gene 11	protein_coding	319317	-
ENSMUSG00000061911	24.82	0.003	-8.232	0.000216233	0.0370544	Myt1l	myelin transcription factor 1-like	protein_coding	17933	zf-C2HC
ENSMUSG00000101671	17.83	0.004	-7.954	0.000218374	0.0370843	Gm28221	-	antisense_RNA	-	-
ENSMUSG00000098975	13.78	7.23	2.854	0.000233854	0.0390102	Gm27177	-	antisense_RNA	-	-
ENSMUSG00000025576	28.99	0.016	-5.924	0.000245268	0.0399466	Rbfox3	RNA binding protein, fox-1 homolog (C. elegans) 3	protein_coding	52897	-
ENSMUSG00000052727	171.09	0.139	-2.843	0.000248076	0.0399466	Map1b	microtubule-associated protein 1B	protein_coding	17755	-
ENSMUSG00000027350	50.41	0.022	-5.482	0.000248728	0.0399466	Chgb	chromogranin B	protein_coding	12653	-
ENSMUSG00000020044	24.1	0.157	-2.674	0.000250064	0.0399466	Timp3	tissue inhibitor of metalloproteinase 3	protein_coding	21859	-
ENSMUSG00000031302	37.89	0.235	-2.09	0.000260124	0.0409137	Nlgn3	neuroligin 3	protein_coding	245537	-
ENSMUSG00000075318	23.63	0.004	-8.088	0.000283511	0.0437779	Scn2a	sodium channel, voltage-gated, type II, alpha	protein_coding	110876	-
ENSMUSG00000030310	32.09	0.031	-5.005	0.000327818	0.0486564	Slc6a1	solute carrier family 6 (neurotransmitter transporter, GABA), member 1	protein_coding	232333	-
ENSMUSG00000034730	38.37	0.018	-5.764	0.000338629	0.049643	Adgrb1	adhesion G protein-coupled receptor B1	protein_coding	107831	-
ENSMUSG00000021373	25.62	0.026	-5.253	0.000342366	0.049643	Cap2	CAP, adenylate cyclase-associated protein, 2 (yeast)	protein_coding	67252	-
ENSMUSG00000005089	227.87	0.039	-4.666	0.000351406	0.0505649	Slc1a2	solute carrier family 1 (glial high affinity glutamate transporter), member 2	protein_coding	20511	-
ENSMUSG00000058297	59.07	0.066	-3.926	0.000368388	0.0521742	Spock2	sparc/osteonectin, cwcv and kazal-like domains proteoglycan 2	protein_coding	94214	-
ENSMUSG00000034796	20.66	0.004	-7.921	0.000370894	0.0521742	Cpne7	copine VII	protein_coding	102278	-
ENSMUSG00000010086	31.57	0.002	-8.86	0.000374995	0.052198	Rnf112	ring finger protein 112	protein_coding	22671	-
ENSMUSG00000022623	19.24	0.018	-5.785	0.000376601	0.052198	Shank3	SH3 and multiple ankyrin repeat domains 3	protein_coding	58234	-
ENSMUSG00000026185	18.62	0.05	-4.325	0.00038619	0.0528992	Igfbp5	insulin-like growth factor binding protein 5	protein_coding	16011	-
ENSMUSG00000051375	27.24	0.089	-3.488	0.000387273	0.0528992	Pcdh1	protocadherin 1	protein_coding	75599	-
ENSMUSG00000038143	18.08	0.125	-2.999	0.000400925	0.0537926	Stox2	storkhead box 2	protein_coding	71069	-
ENSMUSG00000026235	36.91	0.103	-3.274	0.00040147	0.0537926	Epha4	Eph receptor A4	protein_coding	13838	-
ENSMUSG00000021314	19.36	0.014	-6.126	0.000406904	0.0537926	Amph	amphiphysin	protein_coding	218038	-
ENSMUSG00000086040	41.23	0.002	-9.094	0.000412029	0.0537926	Wipf3	WAS/WASL interacting protein family, member 3	protein_coding	330319	-
ENSMUSG00000055567	28.4	0.104	-3.26	0.000412683	0.0537926	Unc80	unc-80, NALCN activator	protein_coding	329178	-
ENSMUSG00000032503	19.84	0.004	-7.836	0.000413789	0.0537926	Arpp21	cyclic AMP-regulated phosphoprotein, 21	protein_coding	74100	-
ENSMUSG00000024501	23.84	0.102	-3.295	0.000420445	0.0542835	Dpysl3	dihydropyrimidinase-like 3	protein_coding	22240	-
ENSMUSG00000030806	106.17	0.234	-2.093	0.000436695	0.0556196	Stx1b	syntaxin 1B	protein_coding	56216	-
ENSMUSG00000041986	20.26	0.004	-7.992	0.000454311	0.0574714	Elmod1	ELMO/CED-12 domain containing 1	protein_coding	270162	-
ENSMUSG00000045994	26.19	0.003	-8.57	0.000457332	0.0574714	B3gat1	beta-1,3-glucuronyltransferase 1 (glucuronosyltransferase P)	protein_coding	76898	-
ENSMUSG00000045589	31.13	0.02	-5.626	0.000460954	0.0575429	Frrs1l	ferric-chelate reductase 1 like	protein_coding	230235	-
ENSMUSG00000022055	35.44	0.002	-8.7	0.000466988	0.0578936	Nefl	neurofilament, light polypeptide	protein_coding	18039	-
ENSMUSG00000025889	20.96	0.005	-7.693	0.000469906	0.0578936	Snca	synuclein, alpha	protein_coding	20617	-
ENSMUSG00000041782	24.25	0.142	-2.813	0.000478062	0.058516	Lad1	ladinin	protein_coding	16763	-
ENSMUSG00000070880	23.07	0.004	-7.826	0.000482457	0.0586126	Gad1	glutamate decarboxylase 1	protein_coding	14415	-
ENSMUSG00000030772	31.69	0.046	-4.432	0.000487964	0.0586126	Dkk3	dickkopf WNT signaling pathway inhibitor 3	protein_coding	50781	-
ENSMUSG00000022212	31.47	0.002	-8.848	0.000491196	0.0586126	Cpne6	copine VI	protein_coding	12891	-
ENSMUSG00000022054	51.04	0.006	-7.439	0.000491288	0.0586126	Nefm	neurofilament, medium polypeptide	protein_coding	18040	-
ENSMUSG00000032936	44.15	0.002	-9.3	0.000536438	0.0626264	Camkv	CaM kinase-like vesicle-associated	protein_coding	235604	-
ENSMUSG00000005360	42.64	0.026	-5.286	0.000546791	0.0626264	Slc1a3	solute carrier family 1 (glial high affinity glutamate transporter), member 3	protein_coding	20512	-
ENSMUSG00000044288	32.51	0.081	-3.634	0.000555738	0.0627229	Cnr1	cannabinoid receptor 1 (brain)	protein_coding	12801	-
ENSMUSG00000113338	46.15	0.136	-2.877	0.000575422	0.0641817	AC173210.3	RIKEN cDNA A530046M15 gene	lincRNA	328190	-
ENSMUSG00000058153	27.97	0.062	-4.02	0.000592787	0.0655321	Sez6l	seizure related 6 homolog like	protein_coding	56747	-
ENSMUSG00000030376	37.41	0.202	-2.309	0.000594483	0.0655321	Slc8a2	solute carrier family 8 (sodium/calcium exchanger), member 2	protein_coding	110891	-
ENSMUSG00000070570	78.58	0.013	-6.317	0.000599174	0.0656652	Slc17a7	solute carrier family 17 (sodium-dependent inorganic phosphate cotransporter), member 7	protein_coding	72961	-
ENSMUSG00000007594	18.05	0.178	-2.492	0.000618561	0.067384	Hapln4	hyaluronan and proteoglycan link protein 4	protein_coding	330790	-
ENSMUSG00000027375	16.98	0.005	-7.739	0.000628067	0.0676518	Mal	myelin and lymphocyte protein, T cell differentiation protein	protein_coding	17153	-
ENSMUSG00000054459	48.64	0.02	-5.613	0.000643117	0.0688793	Vsnl1	visinin-like 1	protein_coding	26950	-
ENSMUSG00000037996	50.24	0.01	-6.617	0.000678047	0.0710066	Slc24a2	solute carrier family 24 (sodium/potassium/calcium exchanger), member 2	protein_coding	76376	-
ENSMUSG00000023960	35.93	0.225	-2.15	0.000683688	0.0712017	Enpp5	ectonucleotide pyrophosphatase/phosphodiesterase 5	protein_coding	83965	-
ENSMUSG00000027500	22.82	0.004	-7.869	0.000704462	0.0721691	Stmn2	stathmin-like 2	protein_coding	20257	-
ENSMUSG00000031748	77.32	0.137	-2.872	0.000709504	0.0722927	Gnao1	guanine nucleotide binding protein, alpha O	protein_coding	14681	-
ENSMUSG00000022037	45.42	0.018	-5.808	0.000720983	0.0730673	Clu	clusterin	protein_coding	12759	-
ENSMUSG00000097545	15.95	0.004	-7.884	0.00077205	0.0765955	Mir124a-1hg	Mir124-1 host gene (non-protein coding)	lincRNA	268755	-
ENSMUSG00000021097	20.32	0.168	-2.573	0.000799167	0.0780533	Clmn	calmin	protein_coding	94040	-
ENSMUSG00000041708	17.11	0.005	-7.692	0.000823981	0.0794061	Mpped1	metallophosphoesterase domain containing 1	protein_coding	223726	-
ENSMUSG00000021268	19.36	0.003	-8.248	0.000825655	0.0794061	Meg3	maternally expressed 3	lincRNA	17263	-
ENSMUSG00000063887	28.11	0.058	-4.107	0.000854252	0.0817394	Nlgn1	neuroligin 1	protein_coding	192167	-
ENSMUSG00000085830	34.12	0.047	-4.424	0.000897843	0.0839541	Grin1os	glutamate receptor, ionotropic, NMDA1 (zeta 1), opposite strand	antisense_RNA	320354	-
ENSMUSG00000109002	30.03	4.219	2.077	0.000899668	0.0839541	Gm38405	-	antisense_RNA	-	-
ENSMUSG00000033419	24.75	0.003	-8.263	0.00090857	0.0839617	Snap91	synaptosomal-associated protein 91	protein_coding	20616	-
ENSMUSG00000066607	11.28	0.006	-7.321	0.000925124	0.0850663	6030419C18Rik	inhibitory synaptic factor 1	protein_coding	319477	-
ENSMUSG00000037206	18.77	0.147	-2.767	0.000937303	0.0856328	Islr	immunoglobulin superfamily containing leucine-rich repeat	protein_coding	26968	-
ENSMUSG00000067242	18.02	0.005	-7.586	0.000964699	0.0874259	Lgi1	leucine-rich repeat LGI family, member 1	protein_coding	56839	-
ENSMUSG00000040797	18.56	0.025	-5.32	0.000985798	0.0884871	Iqsec3	IQ motif and Sec7 domain 3	protein_coding	243621	-
ENSMUSG00000058420	17.16	0.082	-3.617	0.00100515	0.088538	Syt17	synaptotagmin XVII	protein_coding	110058	-
ENSMUSG00000044912	47.78	0.155	-2.687	0.00101712	0.0889411	Syt16	synaptotagmin XVI	protein_coding	238266	-
ENSMUSG00000010803	19.78	0.004	-8.035	0.00101917	0.0889411	Gabra1	gamma-aminobutyric acid (GABA) A receptor, subunit alpha 1	protein_coding	14394	-
ENSMUSG00000026904	17.47	0.056	-4.155	0.00103029	0.0890957	Slc4a10	solute carrier family 4, sodium bicarbonate cotransporter-like, member 10	protein_coding	94229	-
ENSMUSG00000034891	24.13	0.004	-8.131	0.00103382	0.0890957	Sncb	synuclein, beta	protein_coding	104069	-
ENSMUSG00000026163	26.42	0.103	-3.286	0.00103512	0.0890957	Sphkap	SPHK1 interactor, AKAP domain containing	protein_coding	77629	-
ENSMUSG00000040125	12.17	0.007	-7.258	0.00105606	0.0903959	Gpr26	G protein-coupled receptor 26	protein_coding	233919	-
ENSMUSG00000057614	16.59	0.04	-4.649	0.00109881	0.0928818	Gnai1	guanine nucleotide binding protein (G protein), alpha inhibiting 1	protein_coding	14677	-
ENSMUSG00000022619	23.61	0.036	-4.807	0.00111492	0.0931663	Mapk8ip2	mitogen-activated protein kinase 8 interacting protein 2	protein_coding	60597	-
ENSMUSG00000110741	19.37	0.006	-7.467	0.00112689	0.0931663	AC166352.1	-	antisense_RNA	-	-
ENSMUSG00000015090	22.41	0.004	-7.979	0.00114202	0.093596	Ptgds	prostaglandin D2 synthase (brain)	protein_coding	19215	-
ENSMUSG00000027296	69.32	0.232	-2.109	0.00115964	0.0942207	Itpka	inositol 1,4,5-trisphosphate 3-kinase A	protein_coding	228550	-
ENSMUSG00000000632	20.53	0.101	-3.308	0.00117409	0.0949858	Sez6	seizure related gene 6	protein_coding	20370	-
ENSMUSG00000058254	75.14	0.082	-3.602	0.00124802	0.0988452	Tspan7	tetraspanin 7	protein_coding	21912	-
ENSMUSG00000051367	20.43	0.208	-2.268	0.00125432	0.0989283	Six1	sine oculis-related homeobox 1	protein_coding	20471	Homeobox
ENSMUSG00000020431	69.24	0.006	-7.393	0.00127623	0.100237	Adcy1	adenylate cyclase 1	protein_coding	432530	-
ENSMUSG00000026442	25.01	0.017	-5.919	0.00129388	0.101143	Nfasc	neurofascin	protein_coding	269116	-
ENSMUSG00000022199	48.17	0.123	-3.021	0.00129849	0.101143	Slc22a17	solute carrier family 22 (organic cation transporter), member 17	protein_coding	59049	-
ENSMUSG00000068373	17.81	0.154	-2.697	0.00134396	0.103827	D430041D05Rik	RIKEN cDNA D430041D05 gene	protein_coding	241589	-
ENSMUSG00000039278	30.15	0.003	-8.241	0.00139296	0.10685	Pcsk1n	proprotein convertase subtilisin/kexin type 1 inhibitor	protein_coding	30052	-
ENSMUSG00000056486	92.71	0.052	-4.279	0.00143584	0.108262	Chn1	chimerin 1	protein_coding	108699	-
ENSMUSG00000029661	24.75	0.228	-2.136	0.00150485	0.110806	Col1a2	collagen, type I, alpha 2	protein_coding	12843	-
ENSMUSG00000063142	32.84	0.069	-3.849	0.00155641	0.11284	Kcnma1	potassium large conductance calcium-activated channel, subfamily M, alpha member 1	protein_coding	16531	-
ENSMUSG00000023033	33.84	0.028	-5.161	0.00167498	0.117647	Scn8a	sodium channel, voltage-gated, type VIII, alpha	protein_coding	20273	-
ENSMUSG00000027419	26.77	0.024	-5.358	0.00170798	0.118365	Pcsk2	proprotein convertase subtilisin/kexin type 2	protein_coding	18549	-
ENSMUSG00000032118	14.68	0.007	-7.205	0.00173298	0.119658	Fez1	fasciculation and elongation protein zeta 1 (zygin I)	protein_coding	235180	-
ENSMUSG00000035864	136.63	0.01	-6.607	0.00181183	0.121945	Syt1	synaptotagmin I	protein_coding	20979	-
ENSMUSG00000048978	20.13	0.004	-7.885	0.00181586	0.121945	Nrsn1	neurensin 1	protein_coding	22360	-
ENSMUSG00000034958	14.97	0.064	-3.96	0.00181786	0.121945	Atcay	ataxia, cerebellar, Cayman type	protein_coding	16467	-
ENSMUSG00000074385	29.22	0.176	-2.507	0.00187998	0.12388	Gm10684	predicted gene 10684	lincRNA	100038468	-
ENSMUSG00000049583	50.98	0.092	-3.438	0.00188378	0.12388	Grm5	glutamate receptor, metabotropic 5	protein_coding	108071	-
ENSMUSG00000021313	35.65	0.069	-3.855	0.00188613	0.12388	Ryr2	ryanodine receptor 2, cardiac	protein_coding	20191	-
ENSMUSG00000030302	38.53	0.122	-3.037	0.00199319	0.127362	Atp2b2	ATPase, Ca++ transporting, plasma membrane 2	protein_coding	11941	-
ENSMUSG00000027273	154.67	0.003	-8.2	0.00205633	0.130073	Snap25	synaptosomal-associated protein 25	protein_coding	20614	-
ENSMUSG00000027220	18.31	0.023	-5.449	0.00207324	0.130338	Syt13	synaptotagmin XIII	protein_coding	80976	-
ENSMUSG00000030209	50.44	0.017	-5.897	0.00207434	0.130338	Grin2b	glutamate receptor, ionotropic, NMDA2B (epsilon 2)	protein_coding	14812	-
ENSMUSG00000040118	21.7	0.073	-3.769	0.00210412	0.130931	Cacna2d1	calcium channel, voltage-dependent, alpha2/delta subunit 1	protein_coding	12293	-
ENSMUSG00000008153	24.92	0.15	-2.736	0.00211803	0.130931	Clstn3	calsyntenin 3	protein_coding	232370	-
ENSMUSG00000061601	26.9	0.079	-3.661	0.00213555	0.130931	Pclo	piccolo (presynaptic cytomatrix protein)	protein_coding	26875	-
ENSMUSG00000002341	14.78	0.032	-4.968	0.00213758	0.130931	Ncan	neurocan	protein_coding	13004	-
ENSMUSG00000062296	37.33	0.041	-4.6	0.00213789	0.130931	Trank1	tetratricopeptide repeat and ankyrin repeat containing 1	protein_coding	320429	-
ENSMUSG00000031517	83.88	0.004	-8.005	0.00217666	0.131929	Gpm6a	glycoprotein m6a	protein_coding	234267	-
ENSMUSG00000022577	13	0.008	-6.932	0.00223014	0.133032	Ly6h	lymphocyte antigen 6 complex, locus H	protein_coding	23934	-
ENSMUSG00000033389	22.37	0.225	-2.151	0.00226297	0.134564	Arhgap44	Rho GTPase activating protein 44	protein_coding	216831	-
ENSMUSG00000024479	14.81	0.006	-7.41	0.00231291	0.136947	Mal2	mal, T cell differentiation protein 2	protein_coding	105853	-
ENSMUSG00000030516	26.21	0.147	-2.769	0.00233133	0.136947	Tjp1	tight junction protein 1	protein_coding	21872	-
ENSMUSG00000008575	34.28	0.172	-2.537	0.00237929	0.138347	Nfib	nuclear factor I/B	protein_coding	18028	CTF/NFI
ENSMUSG00000062044	28.98	0.16	-2.644	0.00244622	0.1392	Lmtk3	lemur tyrosine kinase 3	protein_coding	381983	-
ENSMUSG00000069601	56.74	0.122	-3.038	0.00245169	0.1392	Ank3	ankyrin 3, epithelial	protein_coding	11735	-
ENSMUSG00000040724	24.07	0.093	-3.429	0.00249272	0.140682	Kcna2	potassium voltage-gated channel, shaker-related subfamily, member 2	protein_coding	16490	-
ENSMUSG00000111219	53.83	0.046	-4.454	0.00261514	0.145414	AC110091.2	-	processed_transcript	-	-
ENSMUSG00000024617	376.38	0.248	-2.011	0.00277546	0.152975	Camk2a	calcium/calmodulin-dependent protein kinase II alpha	protein_coding	12322	-
ENSMUSG00000024261	12.55	0.008	-6.989	0.00283156	0.154346	Syt4	synaptotagmin IV	protein_coding	20983	-
ENSMUSG00000070304	20.3	0.025	-5.316	0.00283339	0.154346	Scn2b	sodium channel, voltage-gated, type II, beta	protein_coding	72821	-
ENSMUSG00000066392	59.43	0.047	-4.404	0.00284127	0.154346	Nrxn3	neurexin III	protein_coding	18191	-
ENSMUSG00000033981	74.78	0.014	-6.188	0.00297924	0.157821	Gria2	glutamate receptor, ionotropic, AMPA2 (alpha 2)	protein_coding	14800	-
ENSMUSG00000020932	30.13	0.138	-2.854	0.00301219	0.158161	Gfap	glial fibrillary acidic protein	protein_coding	14580	-
ENSMUSG00000000948	39.68	0.012	-6.385	0.00306485	0.158715	Gm38393	-	protein_coding	-	-
ENSMUSG00000086544	57.39	0.027	-5.237	0.00308361	0.158814	Chn1os3	chimerin 1, opposite strand 3	antisense_RNA	329427	-
ENSMUSG00000018865	26.13	0.038	-4.72	0.00311912	0.158907	Sult4a1	sulfotransferase family 4A, member 1	protein_coding	29859	-
ENSMUSG00000022594	36.85	0.206	-2.281	0.00323621	0.163546	Lynx1	Ly6/neurotoxin 1	protein_coding	23936	-
ENSMUSG00000063430	24.09	0.232	-2.107	0.00338022	0.167216	Wscd2	WSC domain containing 2	protein_coding	320916	-
ENSMUSG00000102252	39.04	0.022	-5.497	0.00339866	0.167216	Snrpn	small nuclear ribonucleoprotein N	protein_coding	20646	-
ENSMUSG00000024462	58.05	0.2	-2.32	0.00342312	0.167216	Gabbr1	gamma-aminobutyric acid (GABA) B receptor, 1	protein_coding	54393	-
ENSMUSG00000027674	19.93	0.031	-4.996	0.00353894	0.169967	Pex5l	peroxisomal biogenesis factor 5-like	protein_coding	58869	-
ENSMUSG00000013921	32.76	0.156	-2.684	0.00358774	0.170892	Clip3	CAP-GLY domain containing linker protein 3	protein_coding	76686	-
ENSMUSG00000052581	32.5	0.08	-3.636	0.00360427	0.170892	Lrrtm4	leucine rich repeat transmembrane neuronal 4	protein_coding	243499	-
ENSMUSG00000023011	31.76	0.044	-4.498	0.00367816	0.172471	Faim2	Fas apoptotic inhibitory molecule 2	protein_coding	72393	-
ENSMUSG00000008658	65.6	0.119	-3.067	0.0039023	0.179411	Rbfox1	RNA binding protein, fox-1 homolog (C. elegans) 1	protein_coding	268859	-
ENSMUSG00000061080	92.74	0.095	-3.397	0.00395765	0.180197	Lsamp	limbic system-associated membrane protein	protein_coding	268890	-
ENSMUSG00000064115	40.99	0.084	-3.565	0.00398999	0.180633	Cadm2	cell adhesion molecule 2	protein_coding	239857	-
ENSMUSG00000053310	88.14	0.013	-6.26	0.00400906	0.180791	Nrgn	neurogranin	protein_coding	64011	-
ENSMUSG00000029309	108.12	0.008	-7.051	0.004093	0.181314	Sparcl1	SPARC-like 1	protein_coding	13602	-
ENSMUSG00000028782	36.91	0.04	-4.632	0.004116	0.181314	Adgrb2	adhesion G protein-coupled receptor B2	protein_coding	230775	-
ENSMUSG00000032517	65.23	0.006	-7.416	0.00414329	0.181607	Mobp	myelin-associated oligodendrocytic basic protein	protein_coding	17433	-
ENSMUSG00000060371	20.51	0.062	-4.009	0.004179	0.181927	Caln1	calneuron 1	protein_coding	140904	-
ENSMUSG00000031028	23.68	0.094	-3.408	0.00420566	0.182442	Tub	tubby bipartite transcription factor	protein_coding	22141	Tub
ENSMUSG00000060882	27.84	0.03	-5.049	0.004243	0.183097	Kcnd2	potassium voltage-gated channel, Shal-related family, member 2	protein_coding	16508	-
ENSMUSG00000072214	48.46	0.116	-3.103	0.00427904	0.183097	Sept5	septin 5	protein_coding	18951	-
ENSMUSG00000022454	39.44	0.043	-4.538	0.00429657	0.183097	Nell2	NEL-like 2	protein_coding	54003	-
ENSMUSG00000041329	29.55	0.067	-3.9	0.00430302	0.183097	Atp1b2	ATPase, Na+/K+ transporting, beta 2 polypeptide	protein_coding	11932	-
ENSMUSG00000053025	31.07	0.044	-4.515	0.00434455	0.184447	Sv2b	synaptic vesicle glycoprotein 2 b	protein_coding	64176	-
ENSMUSG00000020684	26.85	0.196	-2.354	0.00444127	0.186454	Rasl10b	RAS-like, family 10, member B	protein_coding	276952	-
ENSMUSG00000003410	38.89	0.093	-3.42	0.00446091	0.186863	Elavl3	ELAV like RNA binding protein 3	protein_coding	15571	-
ENSMUSG00000021743	12.67	0.046	-4.451	0.00451939	0.187911	Fezf2	Fez family zinc finger 2	protein_coding	54713	zf-C2H2
ENSMUSG00000046447	86.19	0.027	-5.197	0.00455772	0.188019	Camk2n1	calcium/calmodulin-dependent protein kinase II inhibitor 1	protein_coding	66259	-
ENSMUSG00000104283	34.25	0.016	-5.922	0.00460565	0.188443	Gm37459	-	antisense_RNA	-	-
ENSMUSG00000059003	33.42	0.031	-5.025	0.00463761	0.188443	Grin2a	glutamate receptor, ionotropic, NMDA2A (epsilon 1)	protein_coding	14811	-
ENSMUSG00000041886	25.5	0.152	-2.716	0.00475867	0.190045	Macc1	metastasis associated in colon cancer 1	protein_coding	238455	-
ENSMUSG00000110386	347.38	56.768	5.827	0.00487781	0.193038	Gm42031	-	lincRNA	-	-
ENSMUSG00000042429	22.97	0.018	-5.761	0.00488483	0.193038	Adora1	adenosine A1 receptor	protein_coding	11539	-
ENSMUSG00000031425	151.92	0.191	-2.392	0.00491259	0.193324	Plp1	proteolipid protein (myelin) 1	protein_coding	18823	-
ENSMUSG00000052572	85.85	0.22	-2.184	0.00511001	0.199841	Dlg2	discs large MAGUK scaffold protein 2	protein_coding	23859	-
ENSMUSG00000019124	45.14	0.019	-5.738	0.00558424	0.212257	Scrn1	secernin 1	protein_coding	69938	-
ENSMUSG00000034171	28.57	0.199	-2.326	0.00565629	0.214032	Faah	fatty acid amide hydrolase	protein_coding	14073	-
ENSMUSG00000028528	24.96	0.066	-3.917	0.00577029	0.215296	Dnajc6	DnaJ heat shock protein family (Hsp40) member C6	protein_coding	72685	-
ENSMUSG00000032186	36.11	0.089	-3.489	0.00592436	0.217646	Tmod2	tropomodulin 2	protein_coding	50876	-
ENSMUSG00000099803	48.69	0.188	-2.409	0.00593475	0.217646	Gm28863	-	antisense_RNA	-	-
ENSMUSG00000053825	20.65	0.053	-4.238	0.00596048	0.218165	Ppfia2	protein tyrosine phosphatase, receptor type, f polypeptide (PTPRF), interacting protein (liprin), alpha 2	protein_coding	327814	-
ENSMUSG00000040536	10.9	0.105	-3.254	0.00602192	0.218715	Necab1	N-terminal EF-hand calcium binding protein 1	protein_coding	69352	-
ENSMUSG00000034675	28.07	0.178	-2.493	0.00614145	0.2222	Dbn1	drebrin 1	protein_coding	56320	-
ENSMUSG00000024109	72.49	0.209	-2.26	0.00619636	0.222607	Nrxn1	neurexin I	protein_coding	18189	-
ENSMUSG00000062257	49.08	0.105	-3.252	0.00625698	0.224228	Opcml	opioid binding protein/cell adhesion molecule-like	protein_coding	330908	-
ENSMUSG00000111895	10.52	17.716	4.147	0.00650145	0.229037	CAAA01066804.1	-	antisense_RNA	-	-
ENSMUSG00000022208	31.53	0.081	-3.627	0.00653697	0.229037	Jph4	junctophilin 4	protein_coding	319984	-
ENSMUSG00000061808	86.77	0.012	-6.365	0.00659029	0.229201	Ttr	transthyretin	protein_coding	22139	-
ENSMUSG00000020297	49.21	0.027	-5.217	0.00668784	0.231313	Nsg2	neuron specific gene family member 2	protein_coding	18197	-
ENSMUSG00000029420	16.13	0.06	-4.067	0.0067457	0.231615	Rimbp2	RIMS binding protein 2	protein_coding	231760	-
ENSMUSG00000064945	28.3	6.612	2.725	0.0070977	0.239341	Rny3	RNA, Y3 small cytoplasmic (associated with Ro protein)	misc_RNA	19874	-
ENSMUSG00000036095	24.45	0.138	-2.859	0.00717056	0.240345	Dgkb	diacylglycerol kinase, beta	protein_coding	217480	-
ENSMUSG00000015094	37.91	0.247	-2.016	0.00766909	0.243653	Npdc1	neural proliferation, differentiation and control 1	protein_coding	18146	-
ENSMUSG00000000416	22.16	0.041	-4.62	0.00769092	0.243653	Cttnbp2	cortactin binding protein 2	protein_coding	30785	-
ENSMUSG00000036745	15.95	0.085	-3.555	0.00794295	0.247766	Ttll7	tubulin tyrosine ligase-like family, member 7	protein_coding	70892	-
ENSMUSG00000053550	19.27	0.059	-4.094	0.00805176	0.249221	Shisa7	shisa family member 7	protein_coding	232813	-
ENSMUSG00000045967	14.57	0.151	-2.728	0.00816905	0.250838	Gpr158	G protein-coupled receptor 158	protein_coding	241263	-
ENSMUSG00000039347	28.23	0.1	-3.324	0.00822164	0.250838	Atp6v0e2	ATPase, H+ transporting, lysosomal V0 subunit E2	protein_coding	76252	-
ENSMUSG00000033676	34.17	0.042	-4.567	0.00850456	0.253202	Gabrb3	gamma-aminobutyric acid (GABA) A receptor, subunit beta 3	protein_coding	14402	-
ENSMUSG00000040035	31.93	0.098	-3.344	0.00860244	0.255364	Disp2	dispatched RND tramsporter family member 2	protein_coding	214240	-
ENSMUSG00000026824	15.75	0.056	-4.158	0.00881827	0.256208	Kcnj3	potassium inwardly-rectifying channel, subfamily J, member 3	protein_coding	16519	-
ENSMUSG00000021700	39.78	0.069	-3.853	0.0089554	0.257361	Rab3c	RAB3C, member RAS oncogene family	protein_coding	67295	-
ENSMUSG00000070802	28.88	0.018	-5.793	0.0091186	0.259254	Pnmal2	PNMA-like 2	protein_coding	434128	-
ENSMUSG00000049556	17.75	0.049	-4.36	0.00931106	0.26157	Lingo1	leucine rich repeat and Ig domain containing 1	protein_coding	235402	-
ENSMUSG00000086479	51.87	0.073	-3.767	0.00974508	0.266621	Gm16014	-	sense_intronic	-	-
ENSMUSG00000031760	18.83	0.033	-4.93	0.00977506	0.266621	Mt3	metallothionein 3	protein_coding	17751	-
ENSMUSG00000058626	64.26	7.24	2.856	0.00978787	0.266621	Capn11	calpain 11	protein_coding	268958	-
ENSMUSG00000056222	16.92	0.034	-4.873	0.0101679	0.268101	Spock1	sparc/osteonectin, cwcv and kazal-like domains proteoglycan 1	protein_coding	20745	-
ENSMUSG00000107865	16.43	0.071	-3.821	0.0102511	0.269099	Gm44417	-	TEC	-	-
ENSMUSG00000085860	18.43	4.84	2.275	0.0104771	0.271969	2410003L11Rik	RIKEN cDNA 2410003L11 gene	processed_transcript	69729	-
ENSMUSG00000065968	16.62	0.154	-2.695	0.0108345	0.274229	Ifitm7	interferon induced transmembrane protein 7	protein_coding	74482	-
ENSMUSG00000002265	26.34	0.033	-4.941	0.0112431	0.277947	Peg3	paternally expressed 3	protein_coding	18616	zf-C2H2
ENSMUSG00000032011	44.27	0.048	-4.379	0.011422	0.277947	Thy1	thymus cell antigen 1, theta	protein_coding	21838	-
ENSMUSG00000099448	40.65	0.192	-2.379	0.0114291	0.277947	Gm18801	-	processed_pseudogene	-	-
ENSMUSG00000030790	46.81	0.221	-2.18	0.0117612	0.277947	Adm	adrenomedullin	protein_coding	11535	-
ENSMUSG00000038067	35.01	4.494	2.168	0.0121074	0.281501	Csf3	colony stimulating factor 3 (granulocyte)	protein_coding	12985	-
ENSMUSG00000059974	22.75	0.086	-3.545	0.0124988	0.285332	Ntm	neurotrimin	protein_coding	235106	-
ENSMUSG00000059146	28.32	0.143	-2.807	0.012504	0.285332	Ntrk3	neurotrophic tyrosine kinase, receptor, type 3	protein_coding	18213	-
ENSMUSG00000063063	29.86	0.105	-3.246	0.0127718	0.285332	Ctnna2	catenin (cadherin associated protein), alpha 2	protein_coding	12386	-
ENSMUSG00000063239	13.88	0.237	-2.077	0.0128465	0.285332	Grm4	glutamate receptor, metabotropic 4	protein_coding	268934	-
ENSMUSG00000087010	16.89	0.188	-2.409	0.0132911	0.285949	1700041M05Rik	-	lincRNA	-	-
ENSMUSG00000039542	37.41	0.202	-2.308	0.013422	0.285949	Ncam1	neural cell adhesion molecule 1	protein_coding	17967	-
ENSMUSG00000029778	15.76	0.029	-5.101	0.0134836	0.285949	Adcyap1r1	adenylate cyclase activating polypeptide 1 receptor 1	protein_coding	11517	-
ENSMUSG00000029861	21.32	0.203	-2.302	0.0141058	0.289331	Fam131b	family with sequence similarity 131, member B	protein_coding	76156	-
ENSMUSG00000042388	23.11	0.134	-2.896	0.0143159	0.290156	Dlgap3	DLG associated protein 3	protein_coding	242667	-
ENSMUSG00000041014	37.24	0.175	-2.514	0.0143295	0.290156	Nrg3	neuregulin 3	protein_coding	18183	-
ENSMUSG00000042078	17.88	0.201	-2.317	0.0147939	0.292157	Svop	SV2 related protein	protein_coding	68666	-
ENSMUSG00000068748	14.55	0.04	-4.64	0.0148542	0.292157	Ptprz1	protein tyrosine phosphatase, receptor type Z, polypeptide 1	protein_coding	19283	-
ENSMUSG00000051359	58.93	0.207	-2.275	0.0148799	0.292157	Ncald	neurocalcin delta	protein_coding	52589	-
ENSMUSG00000026090	37.07	0.152	-2.72	0.0156169	0.294849	2010300C02Rik	RIKEN cDNA 2010300C02 gene	protein_coding	72097	-
ENSMUSG00000035186	143.69	0.087	-3.516	0.0167285	0.299452	Ubd	ubiquitin D	protein_coding	24108	-
ENSMUSG00000097028	216.23	0.088	-3.507	0.0174736	0.300412	Ptgs2os	prostaglandin-endoperoxide synthase 2, opposite strand	processed_transcript	320019	-
ENSMUSG00000079722	16.49	0.088	-3.51	0.0189903	0.311277	Ttll2	tubulin tyrosine ligase-like family, member 2	protein_coding	100216474	-
ENSMUSG00000069670	42.58	0.236	-2.085	0.01952	0.313685	Nkain2	Na+/K+ transporting ATPase interacting 2	protein_coding	432450	-
ENSMUSG00000004892	23.43	0.212	-2.236	0.0196907	0.31391	Bcan	brevican	protein_coding	12032	-
ENSMUSG00000087264	21.53	0.089	-3.49	0.0198727	0.314526	Gad1os	glutamate decarboxylase 1, opposite strand	antisense_RNA	68986	-
ENSMUSG00000067049	129.33	5.598	2.485	0.0207334	0.317715	Unc93a	unc-93 homolog A	protein_coding	381058	-
ENSMUSG00000025658	17.5	0.033	-4.932	0.0207339	0.317715	Cnksr2	connector enhancer of kinase suppressor of Ras 2	protein_coding	245684	-
ENSMUSG00000056258	28.6	0.141	-2.826	0.0215817	0.322464	Kcnq3	potassium voltage-gated channel, subfamily Q, member 3	protein_coding	110862	-
ENSMUSG00000050108	23.38	0.216	-2.212	0.0225827	0.324207	Bpifc	BPI fold containing family C	protein_coding	270757	-
ENSMUSG00000019467	24.07	0.173	-2.533	0.0235767	0.327985	Arhgef25	Rho guanine nucleotide exchange factor (GEF) 25	protein_coding	52666	-
ENSMUSG00000020303	24.17	0.09	-3.475	0.0266413	0.336587	Stc2	stanniocalcin 2	protein_coding	20856	-
ENSMUSG00000026587	17.66	0.095	-3.397	0.02712	0.337622	Astn1	astrotactin 1	protein_coding	11899	-
ENSMUSG00000094493	22.47	10.549	3.399	0.0279671	0.339828	Olfr700	olfactory receptor 700	protein_coding	258593	-
ENSMUSG00000037541	19.82	0.198	-2.334	0.0293644	0.343801	Shank2	SH3 and multiple ankyrin repeat domains 2	protein_coding	210274	-
ENSMUSG00000028519	29.47	0.199	-2.327	0.0304895	0.348457	Dab1	disabled 1	protein_coding	13131	-
ENSMUSG00000016349	58.13	0.172	-2.537	0.0308628	0.348779	Eef1a2	eukaryotic translation elongation factor 1 alpha 2	protein_coding	13628	-
ENSMUSG00000107638	22.81	0.216	-2.209	0.0316643	0.350532	Gm30524	-	lincRNA	-	-
ENSMUSG00000101398	17.35	10.549	3.399	0.0318007	0.350532	Gm2617	-	unprocessed_pseudogene	-	-
ENSMUSG00000022629	17.07	0.128	-2.967	0.0330843	0.350761	Kif21a	kinesin family member 21A	protein_coding	16564	-
ENSMUSG00000064907	65.11	4.847	2.277	0.0341768	0.354313	Gm25405	-	snRNA	-	-
ENSMUSG00000022332	20.86	0.247	-2.02	0.0385845	0.360097	Khdrbs3	KH domain containing, RNA binding, signal transduction associated 3	protein_coding	13992	-
ENSMUSG00000045733	21.21	0.228	-2.135	0.040701	0.364981	Sprn	shadow of prion protein	protein_coding	212518	-
ENSMUSG00000114206	17.1	0.115	-3.126	0.0413186	0.366047	AC159301.1	predicted gene, 30551	lincRNA	102632492	-
ENSMUSG00000003949	16.75	0.246	-2.023	0.0435989	0.369883	Hlf	hepatic leukemia factor	protein_coding	217082	TF_bZIP
ENSMUSG00000109424	18.12	4.022	2.008	0.0442751	0.369883	Gm44658	-	lincRNA	-	-
ENSMUSG00000040640	25.8	0.233	-2.104	0.0449868	0.369883	Erc2	ELKS/RAB6-interacting/CAST family member 2	protein_coding	238988	-

## Sheet: WT_IFNg_vs_KO_IFNg_DE_merged.an
Id	baseMean	FC	log2FoldChange	pvalue	padj	gene_name	gene_description	gene_biotype	ENTREZID	TF_family
ENSMUSG00000046031	2424.5	0.025	-5.339	8.81631e-86	1.66187e-81	Fam26f	calcium homeostasis modulator family member 6	protein_coding	215900	-
ENSMUSG00000068680	133.52	21.963	4.457	3.14195e-26	2.96128e-22	Gm10248	predicted gene 10248	antisense_RNA	791307	-
ENSMUSG00000049044	147.79	0.166	-2.588	4.36878e-11	2.74505e-07	Rapgef4	Rap guanine nucleotide exchange factor (GEF) 4	protein_coding	56508	-
ENSMUSG00000030790	46.81	0.003	-8.342	8.48168e-11	3.99699e-07	Adm	adrenomedullin	protein_coding	11535	-
ENSMUSG00000099803	48.69	0.003	-8.342	1.76016e-10	6.6358e-07	Gm28863	-	antisense_RNA	-	-
ENSMUSG00000114483	178.68	0.242	-2.049	5.06559e-10	1.19358e-06	AC168059.1	-	antisense_RNA	-	-
ENSMUSG00000093954	55.96	12.588	3.654	2.09164e-09	3.28563e-06	Gm16867	predicted gene, 16867	protein_coding	100862085	-
ENSMUSG00000006205	143.04	0.162	-2.627	3.16795e-09	4.59352e-06	Htra1	HtrA serine peptidase 1	protein_coding	56213	-
ENSMUSG00000094526	34.9	24.051	4.588	3.44746e-09	4.64175e-06	Gm21451	predicted gene, 21451	unprocessed_pseudogene	100862072	-
ENSMUSG00000035105	542.5	0.161	-2.639	7.5967e-09	6.81894e-06	Egln3	egl-9 family hypoxia-inducible factor 3	protein_coding	112407	-
ENSMUSG00000031955	142.51	0.224	-2.161	1.50871e-08	1.29269e-05	Bcar1	breast cancer anti-estrogen resistance 1	protein_coding	12927	-
ENSMUSG00000038264	220.87	0.217	-2.207	2.07188e-08	1.62729e-05	Sema7a	sema domain, immunoglobulin domain (Ig), and GPI membrane anchor, (semaphorin) 7A	protein_coding	20361	-
ENSMUSG00000039095	30.76	34.416	5.105	6.93509e-08	4.79916e-05	En2	engrailed 2	protein_coding	13799	Homeobox
ENSMUSG00000095562	261.08	0.035	-4.847	2.74034e-06	0.000922419	Gm21887	-	protein_coding	-	-
ENSMUSG00000052516	45.41	0.123	-3.02	3.82682e-06	0.00118255	Robo2	roundabout guidance receptor 2	protein_coding	268902	-
ENSMUSG00000020363	35.96	9.038	3.176	5.85845e-06	0.00169895	Gfpt2	glutamine fructose-6-phosphate transaminase 2	protein_coding	14584	-
ENSMUSG00000034683	34.79	84.624	6.403	6.83321e-06	0.00184009	Ppp1r1c	protein phosphatase 1, regulatory inhibitor subunit 1C	protein_coding	75276	-
ENSMUSG00000022098	269.62	0.145	-2.783	7.89161e-06	0.00203776	Bmp1	bone morphogenetic protein 1	protein_coding	12153	-
ENSMUSG00000111301	33.84	5.088	2.347	8.29589e-06	0.00211321	AC151971.7	-	processed_pseudogene	-	-
ENSMUSG00000024743	355.92	0.146	-2.78	1.21109e-05	0.00279641	Syt7	synaptotagmin VII	protein_coding	54525	-
ENSMUSG00000098975	13.78	16.691	4.061	1.59502e-05	0.00330397	Gm27177	-	antisense_RNA	-	-
ENSMUSG00000022816	123	0.152	-2.718	2.01967e-05	0.004003	Fstl1	follistatin-like 1	protein_coding	14314	-
ENSMUSG00000031779	379.13	0.245	-2.032	2.20965e-05	0.00413173	Ccl22	chemokine (C-C motif) ligand 22	protein_coding	20299	-
ENSMUSG00000025573	59.89	4.727	2.241	4.63439e-05	0.00661804	6030468B19Rik	RIKEN cDNA 6030468B19 gene	protein_coding	77727	-
ENSMUSG00000031376	22.04	0.133	-2.915	5.10237e-05	0.00707203	Atp2b3	ATPase, Ca++ transporting, plasma membrane 3	protein_coding	320707	-
ENSMUSG00000030516	26.21	0.059	-4.08	7.3329e-05	0.00874842	Tjp1	tight junction protein 1	protein_coding	21872	-
ENSMUSG00000029005	16.96	0.188	-2.411	7.60522e-05	0.0089599	Draxin	dorsal inhibitory axon guidance protein	protein_coding	70433	-
ENSMUSG00000069072	25.5	0.09	-3.467	8.44942e-05	0.00927231	Slc7a14	solute carrier family 7 (cationic amino acid transporter, y+ system), member 14	protein_coding	241919	-
ENSMUSG00000047842	194.04	0.218	-2.196	0.000124837	0.010945	Diras2	DIRAS family, GTP-binding RAS-like 2	protein_coding	68203	-
ENSMUSG00000037206	18.77	0.079	-3.663	0.0001494	0.0117341	Islr	immunoglobulin superfamily containing leucine-rich repeat	protein_coding	26968	-
ENSMUSG00000103015	25.79	5.537	2.469	0.000156629	0.0120678	Gm37549	-	TEC	-	-
ENSMUSG00000085860	18.43	28.502	4.833	0.000158654	0.012157	2410003L11Rik	RIKEN cDNA 2410003L11 gene	processed_transcript	69729	-
ENSMUSG00000086479	51.87	0.026	-5.279	0.000171712	0.0126951	Gm16014	-	sense_intronic	-	-
ENSMUSG00000085354	45.27	4.124	2.044	0.000246413	0.0137413	Gm2044	-	lincRNA	-	-
ENSMUSG00000076281	34.51	0.243	-2.041	0.00025784	0.0137685	Gm24270	-	miRNA	-	-
ENSMUSG00000023972	33.02	4.115	2.041	0.000271024	0.0137808	Ptk7	PTK7 protein tyrosine kinase 7	protein_coding	71461	-
ENSMUSG00000027797	94.81	0.174	-2.519	0.000357549	0.0143706	Dclk1	doublecortin-like kinase 1	protein_coding	13175	-
ENSMUSG00000030981	27.02	5.134	2.36	0.000378781	0.0146612	Mmp21	matrix metallopeptidase 21	protein_coding	214766	-
ENSMUSG00000025092	82.52	0.115	-3.122	0.000453516	0.0153204	Hspa12a	heat shock protein 12A	protein_coding	73442	-
ENSMUSG00000021062	40.51	0.233	-2.101	0.000509621	0.015931	Rab15	RAB15, member RAS oncogene family	protein_coding	104886	-
ENSMUSG00000095991	32.52	0.223	-2.162	0.000530502	0.0159776	Gm17048	-	processed_pseudogene	-	-
ENSMUSG00000091275	32.64	0.223	-2.162	0.000535256	0.0159776	Gm3248	-	protein_coding	-	-
ENSMUSG00000014782	39.61	8.078	3.014	0.000608661	0.0159776	Plekhg4	pleckstrin homology domain containing, family G (with RhoGef domain) member 4	protein_coding	102075	-
ENSMUSG00000024617	376.38	0.178	-2.487	0.000633142	0.0160191	Camk2a	calcium/calmodulin-dependent protein kinase II alpha	protein_coding	12322	-
ENSMUSG00000102611	15.06	8.652	3.113	0.000651351	0.0160706	Gm37847	-	TEC	-	-
ENSMUSG00000099315	15.14	8.533	3.093	0.00066126	0.0161028	Gm27175	-	antisense_RNA	-	-
ENSMUSG00000029608	32.56	0.111	-3.166	0.000669177	0.0161718	Rph3a	rabphilin 3A	protein_coding	19894	-
ENSMUSG00000019929	34.53	0.15	-2.733	0.000873502	0.0174423	Dcn	decorin	protein_coding	13179	-
ENSMUSG00000026235	36.91	0.109	-3.204	0.000921084	0.0175555	Epha4	Eph receptor A4	protein_coding	13838	-
ENSMUSG00000086389	16.67	0.098	-3.354	0.000947561	0.0176214	Gm15998	-	antisense_RNA	-	-
ENSMUSG00000053166	22.54	0.106	-3.235	0.00095647	0.0176515	Cdh22	cadherin 22	protein_coding	104010	-
ENSMUSG00000028524	26.04	0.157	-2.675	0.0009691	0.0177111	Sgip1	SH3-domain GRB2-like (endophilin) interacting protein 1	protein_coding	73094	-
ENSMUSG00000097986	27.58	0.014	-6.21	0.00117708	0.0183891	Gm26953	-	lincRNA	-	-
ENSMUSG00000025746	410.09	0.129	-2.956	0.00119716	0.0184293	Il6	interleukin 6	protein_coding	16193	-
ENSMUSG00000044288	32.51	0.084	-3.569	0.0012737	0.0188922	Cnr1	cannabinoid receptor 1 (brain)	protein_coding	12801	-
ENSMUSG00000025867	133.19	0.057	-4.125	0.00128367	0.0189188	Cplx2	complexin 2	protein_coding	12890	-
ENSMUSG00000109002	30.03	5.396	2.432	0.00151704	0.0204402	Gm38405	-	antisense_RNA	-	-
ENSMUSG00000079592	20.9	4.302	2.105	0.00156464	0.0207047	C1qtnf5	C1q and tumor necrosis factor related protein 5	protein_coding	235312	-
ENSMUSG00000105797	20.58	37.687	5.236	0.00157008	0.0207255	Gm5149	-	lincRNA	-	-
ENSMUSG00000022231	18.03	0.132	-2.917	0.00181513	0.0215069	Sema5a	sema domain, seven thrombospondin repeats (type 1 and type 1-like), transmembrane domain (TM) and short cytoplasmic domain, (semaphorin) 5A	protein_coding	20356	-
ENSMUSG00000026874	28.76	7.316	2.871	0.0019565	0.0216345	Hc	hemolytic complement	protein_coding	15139	-
ENSMUSG00000092292	32.97	4.935	2.303	0.00200119	0.0216522	Olfr113	olfactory receptor 113	protein_coding	258286	-
ENSMUSG00000027254	136.18	0.246	-2.025	0.00210758	0.0220094	Map1a	microtubule-associated protein 1 A	protein_coding	17754	-
ENSMUSG00000028919	18.41	0.217	-2.202	0.00256525	0.0238202	Arhgef19	Rho guanine nucleotide exchange factor (GEF) 19	protein_coding	213649	-
ENSMUSG00000084271	22.28	4.234	2.082	0.00258256	0.0238985	Gm14846	-	processed_pseudogene	-	-
ENSMUSG00000062044	28.98	0.144	-2.798	0.00264059	0.0240111	Lmtk3	lemur tyrosine kinase 3	protein_coding	381983	-
ENSMUSG00000104000	25.69	0.129	-2.953	0.00280779	0.0245714	Gm38335	-	lincRNA	-	-
ENSMUSG00000058297	59.07	0.102	-3.29	0.00321113	0.0260501	Spock2	sparc/osteonectin, cwcv and kazal-like domains proteoglycan 2	protein_coding	94214	-
ENSMUSG00000049152	35.69	6.821	2.77	0.00322643	0.0261092	Ugt3a2	UDP glycosyltransferases 3 family, polypeptide A2	protein_coding	223337	-
ENSMUSG00000003949	16.75	0.111	-3.174	0.00367325	0.0276313	Hlf	hepatic leukemia factor	protein_coding	217082	TF_bZIP
ENSMUSG00000026904	17.47	0.081	-3.626	0.00404987	0.0286272	Slc4a10	solute carrier family 4, sodium bicarbonate cotransporter-like, member 10	protein_coding	94229	-
ENSMUSG00000027894	71.68	0.244	-2.034	0.00459543	0.0303199	Slc6a17	solute carrier family 6 (neurotransmitter transporter), member 17	protein_coding	229706	-
ENSMUSG00000032726	54.53	26.909	4.75	0.00468566	0.030647	Bmp8a	bone morphogenetic protein 8a	protein_coding	12163	-
ENSMUSG00000100302	18.85	4.022	2.008	0.00470229	0.0307238	Gm29670	-	sense_intronic	-	-
ENSMUSG00000021071	28.87	0.079	-3.657	0.00483836	0.0310638	Trim9	tripartite motif-containing 9	protein_coding	94090	-
ENSMUSG00000082976	65.77	0.05	-4.316	0.00486421	0.031155	Gm15056	predicted gene 15056	protein_coding	100504014	-
ENSMUSG00000052727	171.09	0.211	-2.243	0.00524287	0.0322253	Map1b	microtubule-associated protein 1B	protein_coding	17755	-
ENSMUSG00000078810	49.2	0.05	-4.316	0.00532693	0.0324805	Gp6	glycoprotein 6 (platelet)	protein_coding	243816	-
ENSMUSG00000059146	28.32	0.099	-3.333	0.00533406	0.0324805	Ntrk3	neurotrophic tyrosine kinase, receptor, type 3	protein_coding	18213	-
ENSMUSG00000040140	26.34	0.05	-4.311	0.00557033	0.0331651	Tdrd6	tudor domain containing 6	protein_coding	210510	-
ENSMUSG00000098359	22.77	0.05	-4.311	0.00562449	0.0333192	Mir7649	microRNA 7649	miRNA	102465757	-
ENSMUSG00000063239	13.88	32.514	5.023	0.00576238	0.0336392	Grm4	glutamate receptor, metabotropic 4	protein_coding	268934	-
ENSMUSG00000029379	54.4	0.05	-4.316	0.00587531	0.0339597	Cxcl3	chemokine (C-X-C motif) ligand 3	protein_coding	330122	-
ENSMUSG00000051375	27.24	0.155	-2.686	0.00622524	0.0348828	Pcdh1	protocadherin 1	protein_coding	75599	-
ENSMUSG00000025964	15.42	0.109	-3.197	0.00630057	0.035115	Adam23	a disintegrin and metallopeptidase domain 23	protein_coding	23792	-
ENSMUSG00000029380	27.82	0.05	-4.31	0.00645727	0.0355801	Cxcl1	chemokine (C-X-C motif) ligand 1	protein_coding	14825	-
ENSMUSG00000029372	19.96	0.05	-4.322	0.00664583	0.0360359	Ppbp	pro-platelet basic protein	protein_coding	57349	-
ENSMUSG00000060890	31.27	4.028	2.01	0.00664712	0.0360359	Arr3	arrestin 3, retinal	protein_coding	170735	-
ENSMUSG00000037541	19.82	0.113	-3.151	0.00693168	0.0369481	Shank2	SH3 and multiple ankyrin repeat domains 2	protein_coding	210274	-
ENSMUSG00000020044	24.1	0.244	-2.038	0.00695262	0.0369818	Timp3	tissue inhibitor of metalloproteinase 3	protein_coding	21859	-
ENSMUSG00000113575	32.84	4.231	2.081	0.00698172	0.0370173	AC163286.1	-	sense_intronic	-	-
ENSMUSG00000024810	28.4	0.132	-2.921	0.0072887	0.0377142	Il33	interleukin 33	protein_coding	77125	-
ENSMUSG00000114534	14.09	30.023	4.908	0.00738277	0.0378887	CT009733.1	-	processed_transcript	-	-
ENSMUSG00000110114	49.76	5.708	2.513	0.00802529	0.0395702	Gm45471	-	processed_pseudogene	-	-
ENSMUSG00000036564	156.97	0.209	-2.258	0.00805324	0.0396502	Ndrg4	N-myc downstream regulated gene 4	protein_coding	234593	-
ENSMUSG00000008658	65.6	0.129	-2.951	0.00813978	0.0398341	Rbfox1	RNA binding protein, fox-1 homolog (C. elegans) 1	protein_coding	268859	-
ENSMUSG00000031425	151.92	0.194	-2.364	0.00861785	0.040989	Plp1	proteolipid protein (myelin) 1	protein_coding	18823	-
ENSMUSG00000035472	117.08	0.2	-2.323	0.00863148	0.040989	Slc25a21	solute carrier family 25 (mitochondrial oxodicarboxylate carrier), member 21	protein_coding	217593	-
ENSMUSG00000064945	28.3	9.952	3.315	0.00911346	0.0420021	Rny3	RNA, Y3 small cytoplasmic (associated with Ro protein)	misc_RNA	19874	-
ENSMUSG00000063430	24.09	0.244	-2.038	0.0092199	0.0421319	Wscd2	WSC domain containing 2	protein_coding	320916	-
ENSMUSG00000086825	26.16	26.667	4.737	0.00938591	0.0425197	Gm15675	-	lincRNA	-	-
ENSMUSG00000026959	49.51	0.149	-2.748	0.00961317	0.0430424	Grin1	glutamate receptor, ionotropic, NMDA1 (zeta 1)	protein_coding	14810	-
ENSMUSG00000022425	56.43	0.113	-3.141	0.00981871	0.0435092	Enpp2	ectonucleotide pyrophosphatase/phosphodiesterase 2	protein_coding	18606	-
ENSMUSG00000044349	185.91	0.122	-3.038	0.0099511	0.0438245	Snhg11	small nucleolar RNA host gene 11	protein_coding	319317	-
ENSMUSG00000063142	32.84	0.112	-3.156	0.0107804	0.0457062	Kcnma1	potassium large conductance calcium-activated channel, subfamily M, alpha member 1	protein_coding	16531	-
ENSMUSG00000038094	56.69	21.933	4.455	0.0108719	0.0459118	Atp13a4	ATPase type 13A4	protein_coding	224079	-
ENSMUSG00000056258	28.6	0.094	-3.417	0.0109008	0.0459402	Kcnq3	potassium voltage-gated channel, subfamily Q, member 3	protein_coding	110862	-
ENSMUSG00000021719	72.45	0.194	-2.368	0.0110693	0.0463149	Rgs7bp	regulator of G-protein signalling 7 binding protein	protein_coding	52882	-
ENSMUSG00000083257	34.72	5.975	2.579	0.0112216	0.046592	Gm15568	-	processed_pseudogene	-	-
ENSMUSG00000045967	14.57	0.14	-2.84	0.0113728	0.0469918	Gpr158	G protein-coupled receptor 158	protein_coding	241263	-
ENSMUSG00000024501	23.84	0.196	-2.351	0.0116962	0.0477189	Dpysl3	dihydropyrimidinase-like 3	protein_coding	22240	-
ENSMUSG00000113619	17.78	8.834	3.143	0.0118517	0.0480959	AC154635.1	-	antisense_RNA	-	-
ENSMUSG00000068740	25.45	0.224	-2.158	0.0120379	0.0485276	Celsr2	cadherin, EGF LAG seven-pass G-type receptor 2	protein_coding	53883	-
ENSMUSG00000105105	21.44	22.116	4.467	0.0123028	0.049031	Gm31363	-	lincRNA	-	-
ENSMUSG00000085511	18.24	21.616	4.434	0.0129015	0.0500936	Gm11738	-	antisense_RNA	-	-
ENSMUSG00000041046	95.35	4.63	2.211	0.0132909	0.0509173	Ramp3	receptor (calcitonin) activity modifying protein 3	protein_coding	56089	-
ENSMUSG00000055567	28.4	0.207	-2.275	0.0133553	0.0510704	Unc80	unc-80, NALCN activator	protein_coding	329178	-
ENSMUSG00000058626	64.26	10.105	3.337	0.0134062	0.0511658	Capn11	calpain 11	protein_coding	268958	-
ENSMUSG00000026185	18.62	0.132	-2.917	0.0141963	0.0528191	Igfbp5	insulin-like growth factor binding protein 5	protein_coding	16011	-
ENSMUSG00000069601	56.74	0.172	-2.539	0.01431	0.0529845	Ank3	ankyrin 3, epithelial	protein_coding	11735	-
ENSMUSG00000111219	53.83	0.081	-3.629	0.0143147	0.0529845	AC110091.2	-	processed_transcript	-	-
ENSMUSG00000053825	20.65	0.078	-3.673	0.0166147	0.0578051	Ppfia2	protein tyrosine phosphatase, receptor type, f polypeptide (PTPRF), interacting protein (liprin), alpha 2	protein_coding	327814	-
ENSMUSG00000027579	123.15	0.228	-2.132	0.0166862	0.0579789	Srms	src-related kinase lacking C-terminal regulatory tyrosine and N-terminal myristylation sites	protein_coding	20811	-
ENSMUSG00000074385	29.22	0.249	-2.008	0.0169691	0.0585408	Gm10684	predicted gene 10684	lincRNA	100038468	-
ENSMUSG00000035095	14.6	21.978	4.458	0.0172182	0.0590329	Fam167a	family with sequence similarity 167, member A	protein_coding	219148	-
ENSMUSG00000030302	38.53	0.192	-2.378	0.0186107	0.0619263	Atp2b2	ATPase, Ca++ transporting, plasma membrane 2	protein_coding	11941	-
ENSMUSG00000109861	14.25	0.176	-2.507	0.0188205	0.0623492	4930458B22Rik	-	lincRNA	-	-
ENSMUSG00000053765	20.76	5.333	2.415	0.0190549	0.0628494	Oas1f	2'-5' oligoadenylate synthetase 1F	protein_coding	243262	-
ENSMUSG00000058153	27.97	0.157	-2.675	0.0192148	0.0631203	Sez6l	seizure related 6 homolog like	protein_coding	56747	-
ENSMUSG00000098973	38.04	0.213	-2.228	0.0193641	0.0634033	Mir6236	microRNA 6236	miRNA	102465959	-
ENSMUSG00000003410	38.89	0.138	-2.862	0.0194808	0.0635903	Elavl3	ELAV like RNA binding protein 3	protein_coding	15571	-
ENSMUSG00000112192	27.39	4.656	2.219	0.0195245	0.0637072	AC140381.1	-	lincRNA	-	-
ENSMUSG00000097767	49.65	0.042	-4.582	0.0195851	0.0638277	Miat	myocardial infarction associated transcript (non-protein coding)	lincRNA	330166	-
ENSMUSG00000001506	18.51	0.179	-2.485	0.0200031	0.0647471	Col1a1	collagen, type I, alpha 1	protein_coding	12842	-
ENSMUSG00000063887	28.11	0.154	-2.697	0.0206956	0.0662106	Nlgn1	neuroligin 1	protein_coding	192167	-
ENSMUSG00000034675	28.07	0.214	-2.223	0.0211024	0.0670211	Dbn1	drebrin 1	protein_coding	56320	-
ENSMUSG00000026163	26.42	0.201	-2.313	0.0220277	0.0684192	Sphkap	SPHK1 interactor, AKAP domain containing	protein_coding	77629	-
ENSMUSG00000085541	66.08	4.341	2.118	0.0220377	0.0684192	Gm16010	-	antisense_RNA	-	-
ENSMUSG00000061601	26.9	0.147	-2.762	0.0222215	0.0687521	Pclo	piccolo (presynaptic cytomatrix protein)	protein_coding	26875	-
ENSMUSG00000000416	22.16	0.065	-3.949	0.0228286	0.0696847	Cttnbp2	cortactin binding protein 2	protein_coding	30785	-
ENSMUSG00000030310	32.09	0.13	-2.945	0.0232492	0.0704684	Slc6a1	solute carrier family 6 (neurotransmitter transporter, GABA), member 1	protein_coding	232333	-
ENSMUSG00000005089	227.87	0.137	-2.864	0.0232609	0.0704819	Slc1a2	solute carrier family 1 (glial high affinity glutamate transporter), member 2	protein_coding	20511	-
ENSMUSG00000031028	23.68	0.149	-2.746	0.0234779	0.0709002	Tub	tubby bipartite transcription factor	protein_coding	22141	Tub
ENSMUSG00000004892	23.43	0.2	-2.319	0.0242014	0.0719667	Bcan	brevican	protein_coding	12032	-
ENSMUSG00000065968	16.62	0.164	-2.612	0.0247708	0.0730147	Ifitm7	interferon induced transmembrane protein 7	protein_coding	74482	-
ENSMUSG00000085830	34.12	0.134	-2.897	0.0256282	0.074385	Grin1os	glutamate receptor, ionotropic, NMDA1 (zeta 1), opposite strand	antisense_RNA	320354	-
ENSMUSG00000101671	17.83	0.063	-3.98	0.0265174	0.0758423	Gm28221	-	antisense_RNA	-	-
ENSMUSG00000040640	25.8	0.173	-2.528	0.0273502	0.0772825	Erc2	ELKS/RAB6-interacting/CAST family member 2	protein_coding	238988	-
ENSMUSG00000013921	32.76	0.238	-2.072	0.0277607	0.0779981	Clip3	CAP-GLY domain containing linker protein 3	protein_coding	76686	-
ENSMUSG00000056008	54.23	4.045	2.016	0.0284164	0.0792019	Gm11541	predicted gene 11541	protein_coding	432589	-
ENSMUSG00000032773	34.17	0.226	-2.144	0.0290384	0.0802405	Chrm1	cholinergic receptor, muscarinic 1, CNS	protein_coding	12669	-
ENSMUSG00000000632	20.53	0.214	-2.226	0.0290881	0.0802942	Sez6	seizure related gene 6	protein_coding	20370	-
ENSMUSG00000029420	16.13	0.104	-3.272	0.0296519	0.0812764	Rimbp2	RIMS binding protein 2	protein_coding	231760	-
ENSMUSG00000040118	21.7	0.157	-2.67	0.0302179	0.0822894	Cacna2d1	calcium channel, voltage-dependent, alpha2/delta subunit 1	protein_coding	12293	-
ENSMUSG00000035560	51.06	0.211	-2.243	0.0303307	0.082418	Wdr20rt	WD repeat domain 20, retrogene	protein_coding	70948	-
ENSMUSG00000050440	49.28	16.404	4.036	0.0308415	0.0834587	Hamp	hepcidin antimicrobial peptide	protein_coding	84506	-
ENSMUSG00000040797	18.56	0.107	-3.22	0.0311529	0.0839984	Iqsec3	IQ motif and Sec7 domain 3	protein_coding	243621	-
ENSMUSG00000052581	32.5	0.155	-2.69	0.0314074	0.0844187	Lrrtm4	leucine rich repeat transmembrane neuronal 4	protein_coding	243499	-
ENSMUSG00000070880	23.07	0.059	-4.084	0.031415	0.0844271	Gad1	glutamate decarboxylase 1	protein_coding	14415	-
ENSMUSG00000016346	38.81	0.055	-4.177	0.0326414	0.0865386	Kcnq2	potassium voltage-gated channel, subfamily Q, member 2	protein_coding	16536	-
ENSMUSG00000050844	13.84	16.53	4.047	0.033125	0.0872807	1700020N01Rik	RIKEN cDNA 1700020N01 gene	protein_coding	67692	-
ENSMUSG00000032181	38.12	0.24	-2.057	0.0339285	0.0886911	Scg3	secretogranin III	protein_coding	20255	-
ENSMUSG00000066392	59.43	0.123	-3.025	0.0359817	0.0920917	Nrxn3	neurexin III	protein_coding	18191	-
ENSMUSG00000110386	347.38	31.757	4.989	0.0361394	0.0923573	Gm42031	-	lincRNA	-	-
ENSMUSG00000045589	31.13	0.128	-2.964	0.0382387	0.0960883	Frrs1l	ferric-chelate reductase 1 like	protein_coding	230235	-
ENSMUSG00000019989	12.4	16.484	4.043	0.0387256	0.0967884	Enpp3	ectonucleotide pyrophosphatase/phosphodiesterase 3	protein_coding	209558	-
ENSMUSG00000032452	22.02	0.097	-3.367	0.0396458	0.098306	Clstn2	calsyntenin 2	protein_coding	64085	-
ENSMUSG00000047878	26.02	14.045	3.812	0.0398537	0.098653	A4galt	alpha 1,4-galactosyltransferase	protein_coding	239559	-
ENSMUSG00000025738	72.95	0.246	-2.026	0.0399329	0.0987842	Fbxl16	F-box and leucine-rich repeat protein 16	protein_coding	214931	-
ENSMUSG00000032186	36.11	0.163	-2.618	0.0425134	0.103058	Tmod2	tropomodulin 2	protein_coding	50876	-
ENSMUSG00000002341	14.78	0.119	-3.068	0.0439794	0.105465	Ncan	neurocan	protein_coding	13004	-
ENSMUSG00000030402	21.28	0.21	-2.251	0.0441665	0.105746	Ppm1n	protein phosphatase, Mg2+/Mn2+ dependent, 1N (putative)	protein_coding	232941	-
ENSMUSG00000036745	15.95	0.15	-2.735	0.044263	0.105898	Ttll7	tubulin tyrosine ligase-like family, member 7	protein_coding	70892	-
ENSMUSG00000114206	17.1	14.026	3.81	0.04464	0.106539	AC159301.1	predicted gene, 30551	lincRNA	102632492	-
ENSMUSG00000095834	64.44	0.096	-3.388	0.0449911	0.107068	Tdgf1-ps1	-	processed_pseudogene	-	-
ENSMUSG00000047638	22.99	0.213	-2.234	0.0453702	0.107671	Nr1h4	nuclear receptor subfamily 1, group H, member 4	protein_coding	20186	THR-like
ENSMUSG00000064907	65.11	5.934	2.569	0.0456106	0.10801	Gm25405	-	snRNA	-	-
ENSMUSG00000030787	11.19	0.209	-2.258	0.045996	0.108609	Lyve1	lymphatic vessel endothelial hyaluronan receptor 1	protein_coding	114332	-
ENSMUSG00000022657	56.16	0.095	-3.389	0.0469424	0.110178	Cd96	CD96 antigen	protein_coding	84544	-
ENSMUSG00000055022	27.92	0.089	-3.491	0.0469665	0.110199	Cntn1	contactin 1	protein_coding	12805	-
ENSMUSG00000054958	62.98	0.095	-3.389	0.0471424	0.110458	Nt5c1a	5'-nucleotidase, cytosolic IA	protein_coding	230718	-
ENSMUSG00000109424	18.12	0.096	-3.383	0.0476425	0.111284	Gm44658	-	lincRNA	-	-
ENSMUSG00000041782	24.25	0.095	-3.39	0.0482217	0.112164	Lad1	ladinin	protein_coding	16763	-
ENSMUSG00000108533	7.65	0.006	-7.443	0.0486613	0.11286	Gm44792	-	TEC	-	-
ENSMUSG00000025576	28.99	0.143	-2.807	0.0488162	0.113142	Rbfox3	RNA binding protein, fox-1 homolog (C. elegans) 3	protein_coding	52897	-
ENSMUSG00000107865	16.43	0.096	-3.382	0.0494695	0.114151	Gm44417	-	TEC	-	-
ENSMUSG00000026587	17.66	0.117	-3.095	0.0495932	0.114283	Astn1	astrotactin 1	protein_coding	11899	-

## Sheet: WT_LPS_vs_KO_LPS_DE_merged.anno
Id	baseMean	FC	log2FoldChange	pvalue	padj	gene_name	gene_description	gene_biotype	ENTREZID	TF_family
ENSMUSG00000068680	133.52	18.597	4.217	2.06873e-46	2.43984e-42	Gm10248	predicted gene 10248	antisense_RNA	791307	-
ENSMUSG00000046031	2424.5	0.066	-3.932	2.58868e-46	2.43984e-42	Fam26f	calcium homeostasis modulator family member 6	protein_coding	215900	-
ENSMUSG00000114496	397.23	0.242	-2.044	2.16436e-16	1.35994e-12	AC161884.1	-	sense_intronic	-	-
ENSMUSG00000094526	34.9	19.253	4.267	4.61222e-11	2.17351e-07	Gm21451	predicted gene, 21451	unprocessed_pseudogene	100862072	-
ENSMUSG00000095562	261.08	0.014	-6.172	6.72949e-09	2.11418e-05	Gm21887	-	protein_coding	-	-
ENSMUSG00000093954	55.96	6.662	2.736	1.2013e-08	3.23492e-05	Gm16867	predicted gene, 16867	protein_coding	100862085	-
ENSMUSG00000100486	18.98	0.012	-6.327	1.38671e-06	0.00261394	Gm4131	predicted gene 4131	protein_coding	100042960	-
ENSMUSG00000020599	109.05	0.228	-2.133	1.63657e-06	0.00264543	Rgs9	regulator of G-protein signaling 9	protein_coding	19739	-
ENSMUSG00000102611	15.06	14.949	3.902	1.93807e-06	0.0028102	Gm37847	-	TEC	-	-
ENSMUSG00000099315	15.14	10.232	3.355	1.33724e-05	0.0100828	Gm27175	-	antisense_RNA	-	-
ENSMUSG00000044912	47.78	0.084	-3.566	6.73901e-05	0.0334017	Syt16	synaptotagmin XVI	protein_coding	238266	-
ENSMUSG00000021062	40.51	0.233	-2.103	0.000114596	0.041541	Rab15	RAB15, member RAS oncogene family	protein_coding	104886	-
ENSMUSG00000091237	43.76	0.25	-2	0.0002178	0.0533147	Gm17114	-	3prime_overlapping_ncRNA	-	-
ENSMUSG00000030376	37.41	0.181	-2.462	0.000238641	0.0561172	Slc8a2	solute carrier family 8 (sodium/calcium exchanger), member 2	protein_coding	110891	-
ENSMUSG00000098975	13.78	6.042	2.595	0.000247479	0.0562046	Gm27177	-	antisense_RNA	-	-
ENSMUSG00000038094	56.69	0.117	-3.098	0.000281955	0.0618006	Atp13a4	ATPase type 13A4	protein_coding	224079	-
ENSMUSG00000039095	30.76	29.385	4.877	0.000481372	0.0833133	En2	engrailed 2	protein_coding	13799	Homeobox
ENSMUSG00000027344	20.55	4.525	2.178	0.000730177	0.109503	Fsip1	fibrous sheath-interacting protein 1	protein_coding	71313	-
ENSMUSG00000034171	28.57	0.127	-2.975	0.000777517	0.11246	Faah	fatty acid amide hydrolase	protein_coding	14073	-
ENSMUSG00000101398	17.35	0.037	-4.765	0.000819603	0.113462	Gm2617	-	unprocessed_pseudogene	-	-
ENSMUSG00000031613	31.12	0.044	-4.519	0.000831001	0.11351	Hpgd	hydroxyprostaglandin dehydrogenase 15 (NAD)	protein_coding	15446	-
ENSMUSG00000054958	62.98	0.044	-4.507	0.00105908	0.123566	Nt5c1a	5'-nucleotidase, cytosolic IA	protein_coding	230718	-
ENSMUSG00000049152	35.69	4.053	2.019	0.00112938	0.12981	Ugt3a2	UDP glycosyltransferases 3 family, polypeptide A2	protein_coding	223337	-
ENSMUSG00000081778	18.84	6.13	2.616	0.00114451	0.13064	Gm6325	-	unprocessed_pseudogene	-	-
ENSMUSG00000030790	46.81	0.158	-2.66	0.00119057	0.130656	Adm	adrenomedullin	protein_coding	11535	-
ENSMUSG00000110386	347.38	138.333	7.112	0.00120086	0.130656	Gm42031	-	lincRNA	-	-
ENSMUSG00000111078	44.67	4.395	2.136	0.00123016	0.130656	AC027700.1	-	lincRNA	-	-
ENSMUSG00000040724	24.07	0.082	-3.617	0.00125134	0.130656	Kcna2	potassium voltage-gated channel, shaker-related subfamily, member 2	protein_coding	16490	-
ENSMUSG00000026185	18.62	0.074	-3.751	0.00135561	0.133787	Igfbp5	insulin-like growth factor binding protein 5	protein_coding	16011	-
ENSMUSG00000026090	37.07	0.081	-3.634	0.00191612	0.153273	2010300C02Rik	RIKEN cDNA 2010300C02 gene	protein_coding	72097	-
ENSMUSG00000058626	64.26	10.838	3.438	0.00254958	0.16863	Capn11	calpain 11	protein_coding	268958	-
ENSMUSG00000028039	27.62	0.202	-2.305	0.00256966	0.169364	Efna3	ephrin A3	protein_coding	13638	-
ENSMUSG00000029861	21.32	0.159	-2.656	0.00266315	0.171858	Fam131b	family with sequence similarity 131, member B	protein_coding	76156	-
ENSMUSG00000024462	58.05	0.203	-2.299	0.00366614	0.196326	Gabbr1	gamma-aminobutyric acid (GABA) B receptor, 1	protein_coding	54393	-
ENSMUSG00000036564	156.97	0.202	-2.306	0.00382808	0.199877	Ndrg4	N-myc downstream regulated gene 4	protein_coding	234593	-
ENSMUSG00000020303	24.17	0.119	-3.075	0.00462351	0.218429	Stc2	stanniocalcin 2	protein_coding	20856	-
ENSMUSG00000022425	56.43	0.103	-3.275	0.00463833	0.218581	Enpp2	ectonucleotide pyrophosphatase/phosphodiesterase 2	protein_coding	18606	-
ENSMUSG00000095457	34.52	4.269	2.094	0.0047802	0.221228	Gm8989	-	unprocessed_pseudogene	-	-
ENSMUSG00000099803	48.69	0.215	-2.22	0.00552888	0.235258	Gm28863	-	antisense_RNA	-	-
ENSMUSG00000020932	30.13	0.166	-2.589	0.00588372	0.24032	Gfap	glial fibrillary acidic protein	protein_coding	14580	-
ENSMUSG00000050234	15.07	0.058	-4.104	0.00611131	0.24338	Gja4	gap junction protein, alpha 4	protein_coding	14612	-
ENSMUSG00000024109	72.49	0.217	-2.202	0.00721571	0.260069	Nrxn1	neurexin I	protein_coding	18189	-
ENSMUSG00000061451	36.9	0.249	-2.004	0.00739345	0.262956	Tmem151a	transmembrane protein 151A	protein_coding	381199	-
ENSMUSG00000055567	28.4	0.209	-2.26	0.00778453	0.265962	Unc80	unc-80, NALCN activator	protein_coding	329178	-
ENSMUSG00000113233	46.55	15.552	3.959	0.00817284	0.26849	AC159885.2	-	lincRNA	-	-
ENSMUSG00000019467	24.07	0.125	-2.999	0.00818809	0.26849	Arhgef25	Rho guanine nucleotide exchange factor (GEF) 25	protein_coding	52666	-
ENSMUSG00000034818	33.91	0.212	-2.235	0.00834376	0.269807	Celf5	CUGBP, Elav-like family member 5	protein_coding	319586	-
ENSMUSG00000072720	34.17	15.147	3.921	0.00874124	0.27413	Myo18b	myosin XVIIIb	protein_coding	74376	-
ENSMUSG00000030516	26.21	0.219	-2.192	0.0109094	0.292953	Tjp1	tight junction protein 1	protein_coding	21872	-
ENSMUSG00000029608	32.56	0.244	-2.037	0.0114487	0.298491	Rph3a	rabphilin 3A	protein_coding	19894	-
ENSMUSG00000045967	14.57	0.174	-2.524	0.0118144	0.301951	Gpr158	G protein-coupled receptor 158	protein_coding	241263	-
ENSMUSG00000008153	24.92	0.229	-2.128	0.0120218	0.301951	Clstn3	calsyntenin 3	protein_coding	232370	-
ENSMUSG00000090223	41.37	0.102	-3.3	0.0121112	0.301951	Pcp4	Purkinje cell protein 4	protein_coding	18546	-
ENSMUSG00000039542	37.41	0.196	-2.35	0.0123909	0.30255	Ncam1	neural cell adhesion molecule 1	protein_coding	17967	-
ENSMUSG00000044288	32.51	0.186	-2.423	0.0127301	0.304521	Cnr1	cannabinoid receptor 1 (brain)	protein_coding	12801	-
ENSMUSG00000058254	75.14	0.16	-2.648	0.0129129	0.30519	Tspan7	tetraspanin 7	protein_coding	21912	-
ENSMUSG00000033615	59.04	0.203	-2.299	0.0129716	0.30519	Cplx1	complexin 1	protein_coding	12889	-
ENSMUSG00000028519	29.47	0.157	-2.675	0.0129828	0.30519	Dab1	disabled 1	protein_coding	13131	-
ENSMUSG00000036095	24.45	0.164	-2.606	0.0131337	0.306276	Dgkb	diacylglycerol kinase, beta	protein_coding	217480	-
ENSMUSG00000019989	12.4	14.621	3.87	0.0138387	0.311068	Enpp3	ectonucleotide pyrophosphatase/phosphodiesterase 3	protein_coding	209558	-
ENSMUSG00000022199	48.17	0.216	-2.213	0.0139775	0.311965	Slc22a17	solute carrier family 22 (organic cation transporter), member 17	protein_coding	59049	-
ENSMUSG00000039865	70.76	0.086	-3.544	0.0150527	0.319039	Slc44a3	solute carrier family 44, member 3	protein_coding	213603	-
ENSMUSG00000003949	16.75	0.187	-2.419	0.015296	0.319039	Hlf	hepatic leukemia factor	protein_coding	217082	TF_bZIP
ENSMUSG00000114733	45.9	0.086	-3.541	0.0158277	0.319039	AC131187.2	-	processed_pseudogene	-	-
ENSMUSG00000114521	45.97	0.086	-3.541	0.0158576	0.319039	AC131187.1	-	processed_transcript	-	-
ENSMUSG00000053825	20.65	0.088	-3.505	0.0165377	0.32186	Ppfia2	protein tyrosine phosphatase, receptor type, f polypeptide (PTPRF), interacting protein (liprin), alpha 2	protein_coding	327814	-
ENSMUSG00000055254	40.99	0.11	-3.18	0.0169026	0.323206	Ntrk2	neurotrophic tyrosine kinase, receptor, type 2	protein_coding	18212	-
ENSMUSG00000037855	55.44	0.245	-2.03	0.0169796	0.323206	Zfp365	zinc finger protein 365	protein_coding	216049	-
ENSMUSG00000028528	24.96	0.108	-3.205	0.0174188	0.32445	Dnajc6	DnaJ heat shock protein family (Hsp40) member C6	protein_coding	72685	-
ENSMUSG00000021313	35.65	0.148	-2.76	0.0177613	0.325941	Ryr2	ryanodine receptor 2, cardiac	protein_coding	20191	-
ENSMUSG00000101581	80.71	4.441	2.151	0.018151	0.326441	C430002N11Rik	RIKEN cDNA C430002N11 gene	processed_transcript	319707	-
ENSMUSG00000109861	14.25	14.51	3.859	0.0182692	0.326441	4930458B22Rik	-	lincRNA	-	-
ENSMUSG00000069601	56.74	0.208	-2.262	0.0188584	0.326441	Ank3	ankyrin 3, epithelial	protein_coding	11735	-
ENSMUSG00000034958	14.97	0.152	-2.716	0.0196209	0.326959	Atcay	ataxia, cerebellar, Cayman type	protein_coding	16467	-
ENSMUSG00000114185	84.23	0.209	-2.257	0.0204994	0.330772	AL589871.2	-	lincRNA	-	-
ENSMUSG00000022208	31.53	0.127	-2.977	0.0205936	0.330772	Jph4	junctophilin 4	protein_coding	319984	-
ENSMUSG00000025738	72.95	0.228	-2.133	0.0210292	0.332256	Fbxl16	F-box and leucine-rich repeat protein 16	protein_coding	214931	-
ENSMUSG00000091206	15.89	0.085	-3.563	0.0215376	0.335168	Vmn2r91	vomeronasal 2, receptor 91	protein_coding	665210	-
ENSMUSG00000034675	28.07	0.244	-2.037	0.0217546	0.335168	Dbn1	drebrin 1	protein_coding	56320	-
ENSMUSG00000038576	17.71	0.134	-2.905	0.0227541	0.336833	Susd4	sushi domain containing 4	protein_coding	96935	-
ENSMUSG00000025867	133.19	0.166	-2.592	0.0237784	0.341654	Cplx2	complexin 2	protein_coding	12890	-
ENSMUSG00000063887	28.11	0.183	-2.447	0.0243527	0.344631	Nlgn1	neuroligin 1	protein_coding	192167	-
ENSMUSG00000036745	15.95	0.141	-2.831	0.025457	0.349841	Ttll7	tubulin tyrosine ligase-like family, member 7	protein_coding	70892	-
ENSMUSG00000044177	16.13	4.721	2.239	0.0257803	0.350873	Wfikkn2	WAP, follistatin/kazal, immunoglobulin, kunitz and netrin domain containing 2	protein_coding	278507	-
ENSMUSG00000058297	59.07	0.209	-2.26	0.0258266	0.350996	Spock2	sparc/osteonectin, cwcv and kazal-like domains proteoglycan 2	protein_coding	94214	-
ENSMUSG00000044349	185.91	0.186	-2.428	0.0259544	0.351162	Snhg11	small nucleolar RNA host gene 11	protein_coding	319317	-
ENSMUSG00000061808	86.77	0.034	-4.86	0.0262178	0.352117	Ttr	transthyretin	protein_coding	22139	-
ENSMUSG00000066607	11.28	0.058	-4.099	0.0269876	0.352117	6030419C18Rik	inhibitory synaptic factor 1	protein_coding	319477	-
ENSMUSG00000031760	18.83	0.064	-3.957	0.0275845	0.354118	Mt3	metallothionein 3	protein_coding	17751	-
ENSMUSG00000003410	38.89	0.177	-2.496	0.0276511	0.354574	Elavl3	ELAV like RNA binding protein 3	protein_coding	15571	-
ENSMUSG00000023033	33.84	0.106	-3.236	0.0278444	0.354597	Scn8a	sodium channel, voltage-gated, type VIII, alpha	protein_coding	20273	-
ENSMUSG00000049336	49.14	0.181	-2.464	0.0278768	0.354597	Tenm2	teneurin transmembrane protein 2	protein_coding	23964	-
ENSMUSG00000042078	17.88	0.236	-2.085	0.0280721	0.354597	Svop	SV2 related protein	protein_coding	68666	-
ENSMUSG00000051359	58.93	0.246	-2.026	0.0282179	0.354597	Ncald	neurocalcin delta	protein_coding	52589	-
ENSMUSG00000062257	49.08	0.18	-2.474	0.0296068	0.358163	Opcml	opioid binding protein/cell adhesion molecule-like	protein_coding	330908	-
ENSMUSG00000027350	50.41	0.145	-2.786	0.0315482	0.364166	Chgb	chromogranin B	protein_coding	12653	-
ENSMUSG00000021071	28.87	0.176	-2.509	0.0318425	0.364614	Trim9	tripartite motif-containing 9	protein_coding	94090	-
ENSMUSG00000058153	27.97	0.207	-2.27	0.0323994	0.364614	Sez6l	seizure related 6 homolog like	protein_coding	56747	-
ENSMUSG00000021700	39.78	0.126	-2.994	0.0334152	0.370435	Rab3c	RAB3C, member RAS oncogene family	protein_coding	67295	-
ENSMUSG00000062296	37.33	0.134	-2.904	0.0339628	0.371242	Trank1	tetratricopeptide repeat and ankyrin repeat containing 1	protein_coding	320429	-
ENSMUSG00000064115	40.99	0.183	-2.451	0.0342353	0.371768	Cadm2	cell adhesion molecule 2	protein_coding	239857	-
ENSMUSG00000022619	23.61	0.15	-2.739	0.0359507	0.376815	Mapk8ip2	mitogen-activated protein kinase 8 interacting protein 2	protein_coding	60597	-
ENSMUSG00000097156	43.3	0.238	-2.07	0.0359599	0.376815	Gm3764	-	lincRNA	-	-
ENSMUSG00000040797	18.56	0.143	-2.802	0.0421673	0.390922	Iqsec3	IQ motif and Sec7 domain 3	protein_coding	243621	-
ENSMUSG00000037541	19.82	0.228	-2.132	0.0430429	0.391859	Shank2	SH3 and multiple ankyrin repeat domains 2	protein_coding	210274	-
ENSMUSG00000026442	25.01	0.11	-3.187	0.0437541	0.392771	Nfasc	neurofascin	protein_coding	269116	-
ENSMUSG00000022037	45.42	0.128	-2.963	0.0449044	0.393703	Clu	clusterin	protein_coding	12759	-
ENSMUSG00000034730	38.37	0.152	-2.716	0.0467838	0.396595	Adgrb1	adhesion G protein-coupled receptor B1	protein_coding	107831	-
ENSMUSG00000022623	19.24	0.156	-2.677	0.0485794	0.401632	Shank3	SH3 and multiple ankyrin repeat domains 3	protein_coding	58234	-

## Sheet: WT_LPS-IFNG_vs_KO_LPS-IFNG_DE_m
Id	baseMean	FC	log2FoldChange	pvalue	padj	gene_name	gene_description	gene_biotype	ENTREZID	TF_family
ENSMUSG00000046031	2424.5	0.05	-4.317	1.50436e-67	2.83573e-63	Fam26f	calcium homeostasis modulator family member 6	protein_coding	215900	-
ENSMUSG00000068680	133.52	18.52	4.211	2.21549e-43	2.0881e-39	Gm10248	predicted gene 10248	antisense_RNA	791307	-
ENSMUSG00000039095	30.76	167.847	7.391	7.79634e-19	4.8987e-15	En2	engrailed 2	protein_coding	13799	Homeobox
ENSMUSG00000114496	397.23	0.231	-2.112	3.14425e-17	1.48173e-13	AC161884.1	-	sense_intronic	-	-
ENSMUSG00000093954	55.96	11.624	3.539	6.12151e-13	2.30781e-09	Gm16867	predicted gene, 16867	protein_coding	100862085	-
ENSMUSG00000094526	34.9	21.451	4.423	8.15323e-13	2.56147e-09	Gm21451	predicted gene, 21451	unprocessed_pseudogene	100862072	-
ENSMUSG00000098975	13.78	81.855	6.355	4.00635e-11	1.07885e-07	Gm27177	-	antisense_RNA	-	-
ENSMUSG00000114945	280.58	4.959	2.31	1.24098e-10	2.92406e-07	AC241593.2	-	lincRNA	-	-
ENSMUSG00000099315	15.14	43.411	5.44	9.75088e-10	2.03922e-06	Gm27175	-	antisense_RNA	-	-
ENSMUSG00000102611	15.06	43.835	5.454	1.08182e-09	2.03922e-06	Gm37847	-	TEC	-	-
ENSMUSG00000095562	261.08	0.013	-6.257	5.83916e-09	1.00062e-05	Gm21887	-	protein_coding	-	-
ENSMUSG00000086695	152.15	0.171	-2.549	3.00745e-07	0.00047242	Gm15247	-	antisense_RNA	-	-
ENSMUSG00000069072	25.5	0.113	-3.152	0.00018866	0.18717	Slc7a14	solute carrier family 7 (cationic amino acid transporter, y+ system), member 14	protein_coding	241919	-
ENSMUSG00000025582	823.93	0.174	-2.521	0.000201517	0.18993	Nptx1	neuronal pentraxin 1	protein_coding	18164	-
ENSMUSG00000044201	175.87	7.548	2.916	0.000293634	0.230625	Cdc25c	cell division cycle 25C	protein_coding	12532	-
ENSMUSG00000029372	19.96	0.139	-2.842	0.000489104	0.354601	Ppbp	pro-platelet basic protein	protein_coding	57349	-
ENSMUSG00000004328	18.81	4.935	2.303	0.000549168	0.383401	Hif3a	hypoxia inducible factor 3, alpha subunit	protein_coding	53417	-
ENSMUSG00000058153	27.97	0.071	-3.814	0.0010554	0.634198	Sez6l	seizure related 6 homolog like	protein_coding	56747	-
ENSMUSG00000085516	26.09	0.232	-2.106	0.00212783	0.932782	4930538E20Rik	RIKEN cDNA 4930538E20 gene	antisense_RNA	78200	-
ENSMUSG00000024617	376.38	0.242	-2.044	0.00246091	0.992058	Camk2a	calcium/calmodulin-dependent protein kinase II alpha	protein_coding	12322	-
ENSMUSG00000055675	45.21	0.238	-2.073	0.00263496	0.992058	Kbtbd11	kelch repeat and BTB (POZ) domain containing 11	protein_coding	74901	-
ENSMUSG00000029869	29.44	0.234	-2.095	0.00285038	0.992058	Ephb6	Eph receptor B6	protein_coding	13848	-
ENSMUSG00000110386	347.38	78.903	6.302	0.0029333	0.992058	Gm42031	-	lincRNA	-	-
ENSMUSG00000001506	18.51	0.131	-2.931	0.00323706	0.992058	Col1a1	collagen, type I, alpha 1	protein_coding	12842	-
ENSMUSG00000069227	12.94	0.044	-4.503	0.00374386	0.992058	Gprin1	G protein-regulated inducer of neurite outgrowth 1	protein_coding	26913	-
ENSMUSG00000103576	17.51	8.883	3.151	0.00376203	0.992058	Gm38188	-	antisense_RNA	-	-
ENSMUSG00000026955	118.6	0.055	-4.187	0.00401841	0.992058	Sapcd2	suppressor APC domain containing 2	protein_coding	72080	-
ENSMUSG00000105707	19.36	0.14	-2.833	0.00504834	0.992058	Gm43753	-	TEC	-	-
ENSMUSG00000113128	19.41	0.055	-4.187	0.00523621	0.992058	AC139323.1	-	TEC	-	-
ENSMUSG00000086736	29.64	0.055	-4.185	0.0058947	0.992058	Gm14902	-	lincRNA	-	-
ENSMUSG00000051375	27.24	0.187	-2.419	0.00825916	0.992058	Pcdh1	protocadherin 1	protein_coding	75599	-
ENSMUSG00000022231	18.03	0.212	-2.241	0.00932201	0.992058	Sema5a	sema domain, seven thrombospondin repeats (type 1 and type 1-like), transmembrane domain (TM) and short cytoplasmic domain, (semaphorin) 5A	protein_coding	20356	-
ENSMUSG00000026959	49.51	0.169	-2.569	0.00997027	0.992058	Grin1	glutamate receptor, ionotropic, NMDA1 (zeta 1)	protein_coding	14810	-
ENSMUSG00000068373	17.81	0.245	-2.032	0.011365	0.992058	D430041D05Rik	RIKEN cDNA D430041D05 gene	protein_coding	241589	-
ENSMUSG00000032013	18.2	0.226	-2.146	0.0117211	0.992058	Trim29	tripartite motif-containing 29	protein_coding	72169	-
ENSMUSG00000030516	26.21	0.227	-2.137	0.0122957	0.992058	Tjp1	tight junction protein 1	protein_coding	21872	-
ENSMUSG00000034675	28.07	0.234	-2.093	0.019885	0.992058	Dbn1	drebrin 1	protein_coding	56320	-
ENSMUSG00000026163	26.42	0.215	-2.22	0.0202916	0.992058	Sphkap	SPHK1 interactor, AKAP domain containing	protein_coding	77629	-
ENSMUSG00000026622	60.71	12.092	3.596	0.0220536	0.992058	Nek2	NIMA (never in mitosis gene a)-related expressed kinase 2	protein_coding	18005	-
ENSMUSG00000023243	20.72	12.092	3.596	0.0229928	0.992058	Kcnk5	potassium channel, subfamily K, member 5	protein_coding	16529	-
ENSMUSG00000101406	46.85	12.134	3.601	0.0237721	0.992058	Gm29200	-	antisense_RNA	-	-
ENSMUSG00000111962	18.24	4.411	2.141	0.0242807	0.992058	AC152947.1	predicted gene, 20110	lincRNA	100504202	-
ENSMUSG00000111950	21.33	12.134	3.601	0.025577	0.992058	AC101677.2	-	lincRNA	-	-
ENSMUSG00000026185	18.62	0.183	-2.451	0.0266386	0.992058	Igfbp5	insulin-like growth factor binding protein 5	protein_coding	16011	-
ENSMUSG00000085830	34.12	0.161	-2.637	0.0296947	0.992058	Grin1os	glutamate receptor, ionotropic, NMDA1 (zeta 1), opposite strand	antisense_RNA	320354	-
ENSMUSG00000108533	7.65	0.004	-7.88	0.0399575	0.992058	Gm44792	-	TEC	-	-
ENSMUSG00000061601	26.9	0.21	-2.254	0.043113	0.992058	Pclo	piccolo (presynaptic cytomatrix protein)	protein_coding	26875	-
ENSMUSG00000058626	64.26	4.405	2.139	0.0459635	0.992058	Capn11	calpain 11	protein_coding	268958	-

## Sheet: WT_Zymosan_vs_KO_Zymosan_DE_mer
Id	baseMean	FC	log2FoldChange	pvalue	padj	gene_name	gene_description	gene_biotype	ENTREZID	TF_family
ENSMUSG00000046031	2424.5	0.067	-3.895	5.07183e-54	9.5604e-50	Fam26f	calcium homeostasis modulator family member 6	protein_coding	215900	-
ENSMUSG00000068680	133.52	13.529	3.758	2.73536e-37	2.57808e-33	Gm10248	predicted gene 10248	antisense_RNA	791307	-
ENSMUSG00000114496	397.23	0.185	-2.433	8.46777e-22	5.32058e-18	AC161884.1	-	sense_intronic	-	-
ENSMUSG00000094526	34.9	35.803	5.162	2.06268e-14	9.72039e-11	Gm21451	predicted gene, 21451	unprocessed_pseudogene	100862072	-
ENSMUSG00000093954	55.96	14.084	3.816	1.34652e-13	5.07639e-10	Gm16867	predicted gene, 16867	protein_coding	100862085	-
ENSMUSG00000099315	15.14	98.838	6.627	5.96371e-12	1.8736e-08	Gm27175	-	antisense_RNA	-	-
ENSMUSG00000102611	15.06	96.67	6.595	9.95464e-12	2.68064e-08	Gm37847	-	TEC	-	-
ENSMUSG00000114945	280.58	4.579	2.195	1.41394e-10	3.33159e-07	AC241593.2	-	lincRNA	-	-
ENSMUSG00000086695	152.15	0.118	-3.081	7.05848e-10	1.47836e-06	Gm15247	-	antisense_RNA	-	-
ENSMUSG00000039095	30.76	35.237	5.139	1.52346e-09	2.87173e-06	En2	engrailed 2	protein_coding	13799	Homeobox
ENSMUSG00000022762	70.77	4.894	2.291	3.98788e-07	0.000626429	Ncam2	neural cell adhesion molecule 2	protein_coding	17968	-
ENSMUSG00000095562	261.08	0.03	-5.04	5.40835e-07	0.000780773	Gm21887	-	protein_coding	-	-
ENSMUSG00000098975	13.78	10.541	3.398	9.94459e-06	0.011716	Gm27177	-	antisense_RNA	-	-
ENSMUSG00000016758	12.98	0.021	-5.571	2.42103e-05	0.0240192	Bik	BCL2-interacting killer	protein_coding	12124	-
ENSMUSG00000032985	102.95	4.497	2.169	5.39192e-05	0.042814	5730522E02Rik	-	protein_coding	-	-
ENSMUSG00000109002	30.03	6.16	2.623	0.000108864	0.0707615	Gm38405	-	antisense_RNA	-	-
ENSMUSG00000052392	14.61	41.643	5.38	0.000205457	0.110653	Acot4	acyl-CoA thioesterase 4	protein_coding	171282	-
ENSMUSG00000029410	46.83	8.938	3.16	0.000243098	0.127289	Ppef2	protein phosphatase, EF hand calcium-binding domain 2	protein_coding	19023	-
ENSMUSG00000072618	20.82	31.211	4.964	0.000331422	0.150522	Gm10384	predicted gene 10384	protein_coding	100038735	-
ENSMUSG00000060924	76.98	6.042	2.595	0.000450023	0.192794	Csmd1	CUB and Sushi multiple domains 1	protein_coding	94109	-
ENSMUSG00000106822	19.57	0.181	-2.466	0.000682792	0.249029	Gm43533	-	TEC	-	-
ENSMUSG00000110386	347.38	154.343	7.27	0.00103585	0.336651	Gm42031	-	lincRNA	-	-
ENSMUSG00000041014	37.24	10.218	3.353	0.00112165	0.337494	Nrg3	neuregulin 3	protein_coding	18183	-
ENSMUSG00000040978	50.55	6.779	2.761	0.00114496	0.337494	Gm11992	predicted gene 11992	protein_coding	626870	-
ENSMUSG00000082458	17.27	0.042	-4.582	0.00114587	0.337494	Gm9430	-	processed_pseudogene	-	-
ENSMUSG00000059336	44.82	4.153	2.054	0.00117221	0.337929	Slc14a1	solute carrier family 14 (urea transporter), member 1	protein_coding	108052	-
ENSMUSG00000109910	18.43	7.433	2.894	0.00128651	0.349848	Gm45240	-	TEC	-	-
ENSMUSG00000028399	84.64	5.162	2.368	0.00144573	0.373315	Ptprd	protein tyrosine phosphatase, receptor type, D	protein_coding	19266	-
ENSMUSG00000063600	154.24	5.18	2.373	0.00150994	0.374504	Egfem1	EGF-like and EMI domain containing 1	protein_coding	75740	-
ENSMUSG00000030787	11.19	10.8	3.433	0.00163238	0.389498	Lyve1	lymphatic vessel endothelial hyaluronan receptor 1	protein_coding	114332	-
ENSMUSG00000024109	72.49	5.824	2.542	0.00190513	0.408087	Nrxn1	neurexin I	protein_coding	18189	-
ENSMUSG00000069302	102.14	0.158	-2.664	0.00300096	0.500227	Hist1h2ah	histone cluster 1, H2ah	protein_coding	319168	-
ENSMUSG00000020808	472.03	0.235	-2.088	0.00347153	0.517445	Pimreg	PICALM interacting mitotic regulator	protein_coding	109212	-
ENSMUSG00000008575	34.28	4.566	2.191	0.00501102	0.57299	Nfib	nuclear factor I/B	protein_coding	18028	CTF/NFI
ENSMUSG00000044309	13.92	0.058	-4.115	0.00688464	0.625635	Apol7c	apolipoprotein L 7c	protein_coding	108956	-
ENSMUSG00000061991	755.66	0.182	-2.455	0.00709867	0.625635	Hist1h2af	histone cluster 1, H2af	protein_coding	319173	-
ENSMUSG00000031551	38.3	16.959	4.084	0.00760806	0.638136	Ido1	indoleamine 2,3-dioxygenase 1	protein_coding	15930	-
ENSMUSG00000096914	24.08	4.263	2.092	0.00801875	0.641813	Galntl6	UDP-N-acetyl-alpha-D-galactosamine:polypeptide N-acetylgalactosaminyltransferase-like 6	protein_coding	270049	-
ENSMUSG00000052572	85.85	4.067	2.024	0.00805012	0.641813	Dlg2	discs large MAGUK scaffold protein 2	protein_coding	23859	-
ENSMUSG00000063887	28.11	7.235	2.855	0.00828291	0.644581	Nlgn1	neuroligin 1	protein_coding	192167	-
ENSMUSG00000104608	34.88	0.065	-3.953	0.00881396	0.656692	Gm44390	-	miRNA	-	-
ENSMUSG00000069670	42.58	4.891	2.29	0.00887072	0.658319	Nkain2	Na+/K+ transporting ATPase interacting 2	protein_coding	432450	-
ENSMUSG00000052581	32.5	8.006	3.001	0.0101988	0.678716	Lrrtm4	leucine rich repeat transmembrane neuronal 4	protein_coding	243499	-
ENSMUSG00000061080	92.74	7.076	2.823	0.0128299	0.730206	Lsamp	limbic system-associated membrane protein	protein_coding	268890	-
ENSMUSG00000024268	81.76	4.124	2.044	0.0140581	0.746463	Celf4	CUGBP, Elav-like family member 4	protein_coding	108013	-
ENSMUSG00000049336	49.14	6.268	2.648	0.0174898	0.764356	Tenm2	teneurin transmembrane protein 2	protein_coding	23964	-
ENSMUSG00000064115	40.99	6.268	2.648	0.0214498	0.797699	Cadm2	cell adhesion molecule 2	protein_coding	239857	-
ENSMUSG00000105109	553.1	0.222	-2.169	0.0217053	0.797699	Gm44297	-	miRNA	-	-
ENSMUSG00000064907	65.11	5.468	2.451	0.0223596	0.797699	Gm25405	-	snRNA	-	-
ENSMUSG00000028519	29.47	5.159	2.367	0.0233215	0.803154	Dab1	disabled 1	protein_coding	13131	-
ENSMUSG00000058626	64.26	5.502	2.46	0.0240793	0.803154	Capn11	calpain 11	protein_coding	268958	-
ENSMUSG00000084901	15.4	0.085	-3.558	0.0306501	0.810187	Gm13266	predicted gene 13266	processed_transcript	102634777	-
ENSMUSG00000049583	50.98	4.374	2.129	0.0350421	0.810187	Grm5	glutamate receptor, metabotropic 5	protein_coding	108071	-
ENSMUSG00000059974	22.75	6.854	2.777	0.0361617	0.810187	Ntm	neurotrimin	protein_coding	235106	-
ENSMUSG00000109861	14.25	12.084	3.595	0.0367031	0.810187	4930458B22Rik	-	lincRNA	-	-
ENSMUSG00000062257	49.08	4.983	2.317	0.0381018	0.810187	Opcml	opioid binding protein/cell adhesion molecule-like	protein_coding	330908	-
ENSMUSG00000109559	121.55	0.249	-2.003	0.0392754	0.810187	Gm34280	-	antisense_RNA	-	-
ENSMUSG00000066392	59.43	6.751	2.755	0.0397587	0.810187	Nrxn3	neurexin III	protein_coding	18191	-

## Sheet: WT_Zymosan-IFNg_vs_KO_Zymosan-I
Id	baseMean	FC	log2FoldChange	pvalue	padj	gene_name	gene_description	gene_biotype	ENTREZID	TF_family
ENSMUSG00000046031	2424.5	0.045	-4.488	8.12137e-72	1.53088e-67	Fam26f	calcium homeostasis modulator family member 6	protein_coding	215900	-
ENSMUSG00000068680	133.52	11.909	3.574	1.5621e-32	1.47228e-28	Gm10248	predicted gene 10248	antisense_RNA	791307	-
ENSMUSG00000039095	30.76	1538.17	10.587	1.36439e-21	8.57292e-18	En2	engrailed 2	protein_coding	13799	Homeobox
ENSMUSG00000093954	55.96	12.614	3.657	1.20407e-12	4.53934e-09	Gm16867	predicted gene, 16867	protein_coding	100862085	-
ENSMUSG00000094526	34.9	23.119	4.531	7.79914e-12	2.45023e-08	Gm21451	predicted gene, 21451	unprocessed_pseudogene	100862072	-
ENSMUSG00000086695	152.15	0.098	-3.345	2.36799e-11	6.37667e-08	Gm15247	-	antisense_RNA	-	-
ENSMUSG00000114945	280.58	4.513	2.174	1.54634e-10	3.64356e-07	AC241593.2	-	lincRNA	-	-
ENSMUSG00000099315	15.14	43.201	5.433	1.47664e-09	3.09273e-06	Gm27175	-	antisense_RNA	-	-
ENSMUSG00000102611	15.06	43.201	5.433	1.81069e-09	3.41315e-06	Gm37847	-	TEC	-	-
ENSMUSG00000074634	1182.78	4.454	2.155	1.14504e-08	1.96218e-05	Tmem267	transmembrane protein 267	protein_coding	633640	-
ENSMUSG00000098975	13.78	49.797	5.638	1.61642e-08	2.53913e-05	Gm27177	-	antisense_RNA	-	-
ENSMUSG00000095562	261.08	0.021	-5.569	6.52694e-08	9.46406e-05	Gm21887	-	protein_coding	-	-
ENSMUSG00000035211	115.75	2.59	1.373	3.83264e-07	0.000439085	Xrra1	X-ray radiation resistance associated 1	protein_coding	446101	-
ENSMUSG00000109002	30.03	12.235	3.613	9.8787e-07	0.00103452	Gm38405	-	antisense_RNA	-	-
ENSMUSG00000069306	408.41	0.237	-2.076	1.50067e-06	0.00148882	Hist1h4m	histone cluster 1, H4m	protein_coding	100041230	-
ENSMUSG00000021087	241.8	0.156	-2.681	5.70136e-06	0.00474283	Rtn1	reticulon 1	protein_coding	104001	-
ENSMUSG00000034245	95.65	0.226	-2.144	1.00451e-05	0.00757399	Hdac11	histone deacetylase 11	protein_coding	232232	-
ENSMUSG00000104823	107.76	2.325	1.217	1.48051e-05	0.0103361	Gm43182	-	TEC	-	-
ENSMUSG00000101355	657.88	0.217	-2.203	2.19005e-05	0.0132686	Hist1h3h	histone cluster 1, H3h	protein_coding	319152	-
ENSMUSG00000109559	121.55	0.021	-5.585	2.32288e-05	0.0132686	Gm34280	-	antisense_RNA	-	-
ENSMUSG00000092659	71.86	4.302	2.105	2.9829e-05	0.0165375	Mir3100	microRNA 3100	miRNA	100526504	-
ENSMUSG00000007035	173.15	2.124	1.087	3.79247e-05	0.0198578	Msh5	mutS homolog 5	protein_coding	17687	-
ENSMUSG00000086544	57.39	0.002	-9.287	4.07288e-05	0.0199142	Chn1os3	chimerin 1, opposite strand 3	antisense_RNA	329427	-
ENSMUSG00000027326	1141.41	2.294	1.198	4.12018e-05	0.0199142	Knl1	kinetochore scaffold 1	protein_coding	76464	-
ENSMUSG00000056486	92.71	0.014	-6.183	4.27126e-05	0.0201283	Chn1	chimerin 1	protein_coding	108699	-
ENSMUSG00000027115	328.32	2.221	1.151	5.19586e-05	0.0233195	Kif18a	kinesin family member 18A	protein_coding	228421	-
ENSMUSG00000113757	142.2	2.377	1.249	5.68135e-05	0.0249054	AC158535.1	-	lincRNA	-	-
ENSMUSG00000026959	49.51	0.045	-4.489	6.36915e-05	0.0259312	Grin1	glutamate receptor, ionotropic, NMDA1 (zeta 1)	protein_coding	14810	-
ENSMUSG00000085830	34.12	0.016	-5.951	6.92809e-05	0.0259312	Grin1os	glutamate receptor, ionotropic, NMDA1 (zeta 1), opposite strand	antisense_RNA	320354	-
ENSMUSG00000030519	19.92	0.004	-7.87	7.29536e-05	0.0259312	Apba2	amyloid beta (A4) precursor protein-binding, family A, member 2	protein_coding	11784	-
ENSMUSG00000032011	44.27	0.002	-9.058	7.38065e-05	0.0259312	Thy1	thymus cell antigen 1, theta	protein_coding	21838	-
ENSMUSG00000031425	151.92	0.083	-3.593	7.45077e-05	0.0259312	Plp1	proteolipid protein (myelin) 1	protein_coding	18823	-
ENSMUSG00000022199	48.17	0.059	-4.075	7.48084e-05	0.0259312	Slc22a17	solute carrier family 22 (organic cation transporter), member 17	protein_coding	59049	-
ENSMUSG00000114004	56.81	2.365	1.242	7.5662e-05	0.0259312	AC155937.1	-	protein_coding	-	-
ENSMUSG00000024617	376.38	0.149	-2.75	7.7037e-05	0.0259312	Camk2a	calcium/calmodulin-dependent protein kinase II alpha	protein_coding	12322	-
ENSMUSG00000040035	31.93	0.017	-5.88	9.63218e-05	0.0292011	Disp2	dispatched RND tramsporter family member 2	protein_coding	214240	-
ENSMUSG00000097986	27.58	0.003	-8.501	0.000107096	0.0292011	Gm26953	-	lincRNA	-	-
ENSMUSG00000020926	36.18	0.159	-2.657	0.000114406	0.0299522	Adam11	a disintegrin and metallopeptidase domain 11	protein_coding	11488	-
ENSMUSG00000071516	215.67	0.249	-2.005	0.000137529	0.0350135	Hist1h2ai	histone cluster 1, H2ai	protein_coding	319191	-
ENSMUSG00000004110	58.69	0.086	-3.541	0.000140228	0.0350135	Cacna1e	calcium channel, voltage-dependent, R type, alpha 1E subunit	protein_coding	12290	-
ENSMUSG00000025272	24.48	0.13	-2.939	0.000164937	0.0378101	Tro	trophinin	protein_coding	56191	-
ENSMUSG00000035576	21.92	2.834	1.503	0.000166079	0.0378101	L3mbtl1	L3MBTL1 histone methyl-lysine binding protein	protein_coding	241764	zf-C2HC
ENSMUSG00000033981	74.78	0.001	-9.399	0.00016849	0.0378101	Gria2	glutamate receptor, ionotropic, AMPA2 (alpha 2)	protein_coding	14800	-
ENSMUSG00000021719	72.45	0.085	-3.553	0.000207192	0.0408022	Rgs7bp	regulator of G-protein signalling 7 binding protein	protein_coding	52882	-
ENSMUSG00000033966	62.4	3.269	1.709	0.000210023	0.0408138	Cdkl4	cyclin-dependent kinase-like 4	protein_coding	381113	-
ENSMUSG00000093424	501.55	2.094	1.066	0.000234986	0.0417213	6330562C20Rik	-	antisense_RNA	-	-
ENSMUSG00000030000	25.89	0.003	-8.431	0.000243045	0.0417213	Add2	adducin 2 (beta)	protein_coding	11519	-
ENSMUSG00000036062	36.56	0.079	-3.656	0.000245732	0.0417213	Phf24	PHD finger protein 24	protein_coding	230085	-
ENSMUSG00000019124	45.14	0.002	-9.189	0.000251242	0.0417213	Scrn1	secernin 1	protein_coding	69938	-
ENSMUSG00000026683	556.09	3.683	1.881	0.000270084	0.0432822	Nuf2	NUF2, NDC80 kinetochore complex component	protein_coding	66977	-
ENSMUSG00000055022	27.92	0.003	-8.172	0.000285924	0.0443865	Cntn1	contactin 1	protein_coding	12805	-
ENSMUSG00000039542	37.41	0.074	-3.749	0.000288858	0.0443865	Ncam1	neural cell adhesion molecule 1	protein_coding	17967	-
ENSMUSG00000028175	175.6	37.375	5.224	0.000289631	0.0443865	Depdc1a	DEP domain containing 1a	protein_coding	76131	-
ENSMUSG00000089235	70.5	2.466	1.302	0.000302669	0.0450609	Gm23119	-	scaRNA	-	-
ENSMUSG00000111774	36.61	3.11	1.637	0.000325188	0.0457447	AC166078.1	-	lincRNA	-	-
ENSMUSG00000077565	34.96	2.678	1.421	0.000334256	0.0459114	Gm23201	-	snoRNA	-	-
ENSMUSG00000097519	26.52	37.792	5.24	0.000336115	0.0459114	4930558J18Rik	RIKEN cDNA 4930558J18 gene	lincRNA	75323	-
ENSMUSG00000022421	176.02	0.24	-2.061	0.000347306	0.0467622	Nptxr	neuronal pentraxin receptor	protein_coding	73340	-
ENSMUSG00000002265	26.34	0.003	-8.629	0.000373463	0.0481663	Peg3	paternally expressed 3	protein_coding	18616	zf-C2H2
ENSMUSG00000028445	28.35	0.099	-3.338	0.000375977	0.0481663	Enho	energy homeostasis associated	protein_coding	69638	-
ENSMUSG00000013076	96.02	2.024	1.017	0.000378175	0.0481663	Amotl1	angiomotin-like 1	protein_coding	75723	-
ENSMUSG00000009394	62.98	0.024	-5.371	0.000394543	0.0485936	Syn2	synapsin II	protein_coding	20965	-
ENSMUSG00000027674	19.93	0.006	-7.349	0.000396946	0.0485936	Pex5l	peroxisomal biogenesis factor 5-like	protein_coding	58869	-
ENSMUSG00000106764	45.32	3.102	1.633	0.000396998	0.0485936	Gm42529	-	antisense_RNA	-	-
ENSMUSG00000010086	31.57	0.002	-9.043	0.000445047	0.0510865	Rnf112	ring finger protein 112	protein_coding	22671	-
ENSMUSG00000042078	17.88	0.068	-3.884	0.000447176	0.0510865	Svop	SV2 related protein	protein_coding	68666	-
ENSMUSG00000054892	110.93	2.022	1.016	0.00046181	0.0521264	Txk	TXK tyrosine kinase	protein_coding	22165	-
ENSMUSG00000105196	124.65	2.222	1.152	0.000479451	0.0531627	Mir142	microRNA 142	miRNA	387160	-
ENSMUSG00000065455	141.83	2.299	1.201	0.000491187	0.0539222	Mir21a	microRNA 21a	miRNA	387140	-
ENSMUSG00000090894	36.24	2.634	1.397	0.000541734	0.0547375	Olfr110	olfactory receptor 110	protein_coding	258325	-
ENSMUSG00000035864	136.63	0.004	-7.821	0.00054508	0.0547375	Syt1	synaptotagmin I	protein_coding	20979	-
ENSMUSG00000041986	20.26	0.004	-8.139	0.000577851	0.0564378	Elmod1	ELMO/CED-12 domain containing 1	protein_coding	270162	-
ENSMUSG00000085433	34.99	2.623	1.391	0.000588195	0.0567228	Gm16001	predicted gene 16001	lincRNA	108169069	-
ENSMUSG00000031517	83.88	0.001	-9.775	0.000589796	0.0567228	Gpm6a	glycoprotein m6a	protein_coding	234267	-
ENSMUSG00000108234	21.06	37.583	5.232	0.000595362	0.0569674	Gm44428	-	TEC	-	-
ENSMUSG00000074635	28.07	3.22	1.687	0.000605392	0.0575766	3110070M22Rik	RIKEN cDNA 3110070M22 gene	protein_coding	67304	-
ENSMUSG00000077394	119.63	2.405	1.266	0.000610892	0.0575766	Gm24339	-	snoRNA	-	-
ENSMUSG00000027894	71.68	0.197	-2.345	0.000633845	0.058261	Slc6a17	solute carrier family 6 (neurotransmitter transporter), member 17	protein_coding	229706	-
ENSMUSG00000104283	34.25	0.003	-8.266	0.000642805	0.058261	Gm37459	-	antisense_RNA	-	-
ENSMUSG00000080486	42.84	2.844	1.508	0.000653615	0.0586698	Snord100	small nucleolar RNA, C/D box 100	snoRNA	100529075	-
ENSMUSG00000022055	35.44	0.002	-8.704	0.000663301	0.059257	Nefl	neurofilament, light polypeptide	protein_coding	18039	-
ENSMUSG00000045287	66.29	0.238	-2.072	0.000685811	0.0593006	Rtn4rl1	reticulon 4 receptor-like 1	protein_coding	237847	-
ENSMUSG00000015829	73.09	0.211	-2.243	0.000702	0.0604233	Tnr	tenascin R	protein_coding	21960	-
ENSMUSG00000000948	39.68	0.003	-8.288	0.000705599	0.0604333	Gm38393	-	protein_coding	-	-
ENSMUSG00000025576	28.99	0.025	-5.351	0.000809629	0.0657824	Rbfox3	RNA binding protein, fox-1 homolog (C. elegans) 3	protein_coding	52897	-
ENSMUSG00000105395	38.32	2.258	1.175	0.00085315	0.0680785	Gm42672	-	processed_pseudogene	-	-
ENSMUSG00000029158	35.81	2.547	1.349	0.000867756	0.0684402	Yipf7	Yip1 domain family, member 7	protein_coding	75581	-
ENSMUSG00000110455	35.91	0.132	-2.92	0.000917698	0.0691552	Gm45904	-	antisense_RNA	-	-
ENSMUSG00000027254	136.18	0.242	-2.048	0.00092125	0.0691552	Map1a	microtubule-associated protein 1 A	protein_coding	17754	-
ENSMUSG00000018593	33.67	0.166	-2.588	0.000923464	0.0691552	Sparc	secreted acidic cysteine rich glycoprotein	protein_coding	20692	-
ENSMUSG00000008153	24.92	0.119	-3.075	0.000930842	0.0691552	Clstn3	calsyntenin 3	protein_coding	232370	-
ENSMUSG00000070802	28.88	0.003	-8.554	0.000931187	0.0691552	Pnmal2	PNMA-like 2	protein_coding	434128	-
ENSMUSG00000045994	26.19	0.003	-8.236	0.000931852	0.0691552	B3gat1	beta-1,3-glucuronyltransferase 1 (glucuronosyltransferase P)	protein_coding	76898	-
ENSMUSG00000056222	16.92	0.006	-7.484	0.000949545	0.0693756	Spock1	sparc/osteonectin, cwcv and kazal-like domains proteoglycan 1	protein_coding	20745	-
ENSMUSG00000026576	203.47	0.244	-2.036	0.00100658	0.0709662	Atp1b1	ATPase, Na+/K+ transporting, beta 1 polypeptide	protein_coding	11931	-
ENSMUSG00000022623	19.24	0.025	-5.305	0.00101318	0.0709662	Shank3	SH3 and multiple ankyrin repeat domains 3	protein_coding	58234	-
ENSMUSG00000026904	17.47	0.059	-4.081	0.00101537	0.0709662	Slc4a10	solute carrier family 4, sodium bicarbonate cotransporter-like, member 10	protein_coding	94229	-
ENSMUSG00000031273	51.35	3.521	1.816	0.00104111	0.0710368	Col4a6	collagen, type IV, alpha 6	protein_coding	94216	-
ENSMUSG00000032517	65.23	0.002	-9.31	0.00105089	0.0710368	Mobp	myelin-associated oligodendrocytic basic protein	protein_coding	17433	-
ENSMUSG00000040287	92.56	2.193	1.133	0.00105364	0.0710368	Stac3	SH3 and cysteine rich domain 3	protein_coding	237611	-
ENSMUSG00000027500	22.82	0.004	-7.854	0.00105519	0.0710368	Stmn2	stathmin-like 2	protein_coding	20257	-
ENSMUSG00000032936	44.15	0.002	-8.862	0.00107926	0.071634	Camkv	CaM kinase-like vesicle-associated	protein_coding	235604	-
ENSMUSG00000033419	24.75	0.003	-8.392	0.00112619	0.0735403	Snap91	synaptosomal-associated protein 91	protein_coding	20616	-
ENSMUSG00000025582	823.93	0.218	-2.196	0.00112961	0.0735403	Nptx1	neuronal pentraxin 1	protein_coding	18164	-
ENSMUSG00000032503	19.84	0.006	-7.361	0.00114774	0.0742534	Arpp21	cyclic AMP-regulated phosphoprotein, 21	protein_coding	74100	-
ENSMUSG00000068748	14.55	0.006	-7.388	0.00121465	0.0768328	Ptprz1	protein tyrosine phosphatase, receptor type Z, polypeptide 1	protein_coding	19283	-
ENSMUSG00000038576	17.71	0.037	-4.774	0.00123883	0.0777134	Susd4	sushi domain containing 4	protein_coding	96935	-
ENSMUSG00000022456	45.48	0.063	-3.986	0.00126248	0.0781922	Sept3	septin 3	protein_coding	24050	-
ENSMUSG00000067242	18.02	0.005	-7.686	0.00127283	0.0781922	Lgi1	leucine-rich repeat LGI family, member 1	protein_coding	56839	-
ENSMUSG00000086997	162.81	2.045	1.032	0.00129747	0.0789154	Gm12981	-	antisense_RNA	-	-
ENSMUSG00000038143	18.08	0.15	-2.741	0.00129781	0.0789154	Stox2	storkhead box 2	protein_coding	71069	-
ENSMUSG00000031778	75.11	0.22	-2.187	0.0013665	0.0810087	Cx3cl1	chemokine (C-X3-C motif) ligand 1	protein_coding	20312	-
ENSMUSG00000106472	138.42	2.041	1.029	0.0014022	0.0823408	Gm43111	-	sense_intronic	-	-
ENSMUSG00000078963	49.58	2.362	1.24	0.00141716	0.0827043	Hsbp1l1	heat shock factor binding protein 1-like 1	protein_coding	66255	-
ENSMUSG00000040118	21.7	0.059	-4.088	0.00144098	0.0833206	Cacna2d1	calcium channel, voltage-dependent, alpha2/delta subunit 1	protein_coding	12293	-
ENSMUSG00000053025	31.07	0.023	-5.417	0.00150307	0.0847085	Sv2b	synaptic vesicle glycoprotein 2 b	protein_coding	64176	-
ENSMUSG00000010803	19.78	0.004	-7.99	0.00150759	0.0847085	Gabra1	gamma-aminobutyric acid (GABA) A receptor, subunit alpha 1	protein_coding	14394	-
ENSMUSG00000077506	85.58	2.369	1.244	0.00153207	0.0851902	Scarna9	-	snoRNA	-	-
ENSMUSG00000025964	15.42	0.064	-3.959	0.00154825	0.0855852	Adam23	a disintegrin and metallopeptidase domain 23	protein_coding	23792	-
ENSMUSG00000046323	46.1	2.398	1.262	0.00155584	0.0857532	Dppa3	developmental pluripotency-associated 3	protein_coding	73708	-
ENSMUSG00000059974	22.75	0.032	-4.972	0.00157278	0.0861826	Ntm	neurotrimin	protein_coding	235106	-
ENSMUSG00000003469	35.5	0.015	-6.106	0.0015984	0.0864402	Phyhip	phytanoyl-CoA hydroxylase interacting protein	protein_coding	105653	-
ENSMUSG00000097674	30.88	2.258	1.175	0.0016059	0.0864748	Gm26610	-	lincRNA	-	-
ENSMUSG00000022577	13	0.005	-7.557	0.00166402	0.0864748	Ly6h	lymphocyte antigen 6 complex, locus H	protein_coding	23934	-
ENSMUSG00000021268	19.36	0.004	-7.887	0.00166986	0.0864748	Meg3	maternally expressed 3	lincRNA	17263	-
ENSMUSG00000027375	16.98	0.007	-7.232	0.00170691	0.0868122	Mal	myelin and lymphocyte protein, T cell differentiation protein	protein_coding	17153	-
ENSMUSG00000104693	76.42	2.029	1.021	0.0017932	0.089187	Gm42941	-	sense_intronic	-	-
ENSMUSG00000087060	212.74	2.011	1.008	0.00181756	0.0895245	Eldr	-	processed_transcript	-	-
ENSMUSG00000052581	32.5	0.062	-4.007	0.00184021	0.0903121	Lrrtm4	leucine rich repeat transmembrane neuronal 4	protein_coding	243499	-
ENSMUSG00000021700	39.78	0.032	-4.945	0.00184809	0.0903121	Rab3c	RAB3C, member RAS oncogene family	protein_coding	67295	-
ENSMUSG00000111219	53.83	0.037	-4.752	0.00187543	0.0904137	AC110091.2	-	processed_transcript	-	-
ENSMUSG00000040797	18.56	0.031	-5.012	0.00189289	0.0905593	Iqsec3	IQ motif and Sec7 domain 3	protein_coding	243621	-
ENSMUSG00000015222	144.83	0.189	-2.405	0.00191772	0.0905593	Map2	microtubule-associated protein 2	protein_coding	17756	-
ENSMUSG00000084708	232.75	2.19	1.131	0.00192211	0.0905593	Gm22988	-	snoRNA	-	-
ENSMUSG00000061080	92.74	0.075	-3.732	0.00193712	0.0905593	Lsamp	limbic system-associated membrane protein	protein_coding	268890	-
ENSMUSG00000027350	50.41	0.048	-4.381	0.00198655	0.0914673	Chgb	chromogranin B	protein_coding	12653	-
ENSMUSG00000052631	40.01	3.084	1.625	0.00200855	0.0916159	Sh2d6	SH2 domain containing 6	protein_coding	71130	-
ENSMUSG00000101493	76.41	2.069	1.049	0.00203623	0.0919158	2810405F17Rik	-	lincRNA	-	-
ENSMUSG00000039278	30.15	0.004	-8.119	0.00211971	0.0926547	Pcsk1n	proprotein convertase subtilisin/kexin type 1 inhibitor	protein_coding	30052	-
ENSMUSG00000022619	23.61	0.044	-4.506	0.00213389	0.0926547	Mapk8ip2	mitogen-activated protein kinase 8 interacting protein 2	protein_coding	60597	-
ENSMUSG00000029778	15.76	0.006	-7.344	0.00215565	0.0929841	Adcyap1r1	adenylate cyclase activating polypeptide 1 receptor 1	protein_coding	11517	-
ENSMUSG00000044667	33.5	0.017	-5.847	0.00217795	0.0933378	Plppr4	phospholipid phosphatase related 4	protein_coding	229791	-
ENSMUSG00000053964	41.89	2.218	1.149	0.00219675	0.093451	Lgals4	lectin, galactose binding, soluble 4	protein_coding	16855	-
ENSMUSG00000040125	12.17	0.008	-6.977	0.00221588	0.0936532	Gpr26	G protein-coupled receptor 26	protein_coding	233919	-
ENSMUSG00000031028	23.68	0.071	-3.811	0.0022591	0.0944213	Tub	tubby bipartite transcription factor	protein_coding	22141	Tub
ENSMUSG00000026163	26.42	0.117	-3.101	0.00227674	0.0945299	Sphkap	SPHK1 interactor, AKAP domain containing	protein_coding	77629	-
ENSMUSG00000106515	181.1	2.121	1.085	0.00231735	0.0952214	Gm30382	-	lincRNA	-	-
ENSMUSG00000018865	26.13	0.033	-4.926	0.00233059	0.0952214	Sult4a1	sulfotransferase family 4A, member 1	protein_coding	29859	-
ENSMUSG00000110741	19.37	0.007	-7.146	0.00235741	0.0952214	AC166352.1	-	antisense_RNA	-	-
ENSMUSG00000020297	49.21	0.013	-6.241	0.00238685	0.0959321	Nsg2	neuron specific gene family member 2	protein_coding	18197	-
ENSMUSG00000020524	99.82	0.014	-6.168	0.00249665	0.0974407	Gria1	glutamate receptor, ionotropic, AMPA1 (alpha 1)	protein_coding	14799	-
ENSMUSG00000063063	29.86	0.055	-4.197	0.00253581	0.0983539	Ctnna2	catenin (cadherin associated protein), alpha 2	protein_coding	12386	-
ENSMUSG00000031898	39.19	2.793	1.482	0.00255029	0.0986516	Dpep3	dipeptidase 3	protein_coding	71854	-
ENSMUSG00000025738	72.95	0.133	-2.907	0.00258677	0.0992979	Fbxl16	F-box and leucine-rich repeat protein 16	protein_coding	214931	-
ENSMUSG00000075389	34.82	2.635	1.398	0.00260469	0.0992979	2810410L24Rik	-	processed_transcript	-	-
ENSMUSG00000046709	45.69	0.177	-2.497	0.00261705	0.0992979	Mapk10	mitogen-activated protein kinase 10	protein_coding	26414	-
ENSMUSG00000037855	55.44	0.149	-2.747	0.00264503	0.0992979	Zfp365	zinc finger protein 365	protein_coding	216049	-
ENSMUSG00000025658	17.5	0.006	-7.451	0.00265497	0.0992979	Cnksr2	connector enhancer of kinase suppressor of Ras 2	protein_coding	245684	-
ENSMUSG00000089542	270.97	2.043	1.031	0.00277731	0.101066	Gm25835	-	snoRNA	-	-
ENSMUSG00000055675	45.21	0.235	-2.091	0.0028419	0.101844	Kbtbd11	kelch repeat and BTB (POZ) domain containing 11	protein_coding	74901	-
ENSMUSG00000003949	16.75	0.111	-3.172	0.00292171	0.10275	Hlf	hepatic leukemia factor	protein_coding	217082	TF_bZIP
ENSMUSG00000094619	15.14	0.139	-2.846	0.00301999	0.103328	Trav14d-3-dv8	-	TR_V_gene	-	-
ENSMUSG00000020431	69.24	0.011	-6.572	0.00302675	0.103328	Adcy1	adenylate cyclase 1	protein_coding	432530	-
ENSMUSG00000028785	103.1	0.027	-5.204	0.00302793	0.103328	Hpca	hippocalcin	protein_coding	15444	-
ENSMUSG00000029343	41.31	2.082	1.058	0.00307187	0.103328	Crybb1	crystallin, beta B1	protein_coding	12960	-
ENSMUSG00000106262	40.14	2.898	1.535	0.00309751	0.103328	Gm43375	-	TEC	-	-
ENSMUSG00000070880	23.07	0.014	-6.157	0.00313484	0.103328	Gad1	glutamate decarboxylase 1	protein_coding	14415	-
ENSMUSG00000026185	18.62	0.086	-3.534	0.00318143	0.103754	Igfbp5	insulin-like growth factor binding protein 5	protein_coding	16011	-
ENSMUSG00000019467	24.07	0.087	-3.522	0.00319919	0.103796	Arhgef25	Rho guanine nucleotide exchange factor (GEF) 25	protein_coding	52666	-
ENSMUSG00000059213	131.37	0.036	-4.79	0.0032196	0.103796	Ddn	dendrin	protein_coding	13199	-
ENSMUSG00000027419	26.77	0.032	-4.981	0.00327229	0.104724	Pcsk2	proprotein convertase subtilisin/kexin type 2	protein_coding	18549	-
ENSMUSG00000062296	37.33	0.048	-4.379	0.00334578	0.106175	Trank1	tetratricopeptide repeat and ankyrin repeat containing 1	protein_coding	320429	-
ENSMUSG00000103576	17.51	0.043	-4.535	0.00338001	0.106735	Gm38188	-	antisense_RNA	-	-
ENSMUSG00000026587	17.66	0.032	-4.974	0.00350048	0.109426	Astn1	astrotactin 1	protein_coding	11899	-
ENSMUSG00000068745	26.87	4.006	2.002	0.00361358	0.110338	Mybphl	myosin binding protein H-like	protein_coding	68753	-
ENSMUSG00000021097	20.32	0.208	-2.268	0.00371438	0.111907	Clmn	calmin	protein_coding	94040	-
ENSMUSG00000053825	20.65	0.043	-4.538	0.00379118	0.112536	Ppfia2	protein tyrosine phosphatase, receptor type, f polypeptide (PTPRF), interacting protein (liprin), alpha 2	protein_coding	327814	-
ENSMUSG00000065422	49.74	2.256	1.174	0.00382375	0.112536	Mir221	microRNA 221	miRNA	723827	-
ENSMUSG00000029608	32.56	0.187	-2.419	0.0038382	0.112536	Rph3a	rabphilin 3A	protein_coding	19894	-
ENSMUSG00000045903	44.1	0.243	-2.04	0.00408204	0.114412	Npas4	neuronal PAS domain protein 4	protein_coding	225872	-
ENSMUSG00000000204	13358.9	2.062	1.044	0.00412745	0.115263	Slfn4	schlafen 4	protein_coding	20558	-
ENSMUSG00000048978	20.13	0.006	-7.308	0.0041815	0.115669	Nrsn1	neurensin 1	protein_coding	22360	-
ENSMUSG00000069227	12.94	0.052	-4.275	0.00425352	0.115669	Gprin1	G protein-regulated inducer of neurite outgrowth 1	protein_coding	26913	-
ENSMUSG00000058254	75.14	0.114	-3.137	0.00425855	0.115669	Tspan7	tetraspanin 7	protein_coding	21912	-
ENSMUSG00000077563	52.48	2.076	1.054	0.00427077	0.115669	Snora68	-	snoRNA	-	-
ENSMUSG00000034818	33.91	0.173	-2.533	0.00438327	0.116373	Celf5	CUGBP, Elav-like family member 5	protein_coding	319586	-
ENSMUSG00000029120	34.35	0.055	-4.181	0.00447247	0.117019	Ppp2r2c	protein phosphatase 2, regulatory subunit B, gamma	protein_coding	269643	-
ENSMUSG00000111593	23.11	31.32	4.969	0.00450599	0.117019	CT009696.3	-	lincRNA	-	-
ENSMUSG00000037996	50.24	0.029	-5.108	0.00450651	0.117019	Slc24a2	solute carrier family 24 (sodium/potassium/calcium exchanger), member 2	protein_coding	76376	-
ENSMUSG00000083645	76.81	2.062	1.044	0.00455958	0.117245	Gm14086	-	unprocessed_pseudogene	-	-
ENSMUSG00000102252	39.04	0.023	-5.423	0.00457468	0.117323	Snrpn	small nuclear ribonucleoprotein N	protein_coding	20646	-
ENSMUSG00000104107	45.33	2.526	1.337	0.00471936	0.118613	Gm37879	-	TEC	-	-
ENSMUSG00000022332	20.86	0.123	-3.02	0.00478136	0.119114	Khdrbs3	KH domain containing, RNA binding, signal transduction associated 3	protein_coding	13992	-
ENSMUSG00000085354	45.27	2.351	1.233	0.00482527	0.119114	Gm2044	-	lincRNA	-	-
ENSMUSG00000022208	31.53	0.071	-3.809	0.00489179	0.119854	Jph4	junctophilin 4	protein_coding	319984	-
ENSMUSG00000101671	17.83	0.026	-5.262	0.00491872	0.119992	Gm28221	-	antisense_RNA	-	-
ENSMUSG00000049556	17.75	0.033	-4.94	0.00513943	0.122167	Lingo1	leucine rich repeat and Ig domain containing 1	protein_coding	235402	-
ENSMUSG00000020461	48.72	2.022	1.016	0.00518999	0.122839	Clhc1	clathrin heavy chain linker domain containing 1	protein_coding	73324	-
ENSMUSG00000112411	82.44	2.065	1.046	0.00539235	0.123322	AC155909.1	-	TEC	-	-
ENSMUSG00000024462	58.05	0.217	-2.201	0.00541866	0.123322	Gabbr1	gamma-aminobutyric acid (GABA) B receptor, 1	protein_coding	54393	-
ENSMUSG00000097767	49.65	0.021	-5.582	0.00551174	0.123419	Miat	myocardial infarction associated transcript (non-protein coding)	lincRNA	330166	-
ENSMUSG00000051375	27.24	0.173	-2.53	0.00557101	0.123419	Pcdh1	protocadherin 1	protein_coding	75599	-
ENSMUSG00000065219	35.1	2.211	1.145	0.00559151	0.123419	Snord32a	small nucleolar RNA, C/D box 32A	snoRNA	27209	-
ENSMUSG00000005338	26.09	0.061	-4.038	0.00575517	0.124775	Cadm3	cell adhesion molecule 3	protein_coding	94332	-
ENSMUSG00000040543	19.7	0.143	-2.803	0.00575586	0.124775	Pitpnm3	PITPNM family member 3	protein_coding	327958	-
ENSMUSG00000058297	59.07	0.133	-2.907	0.00584803	0.125455	Spock2	sparc/osteonectin, cwcv and kazal-like domains proteoglycan 2	protein_coding	94214	-
ENSMUSG00000110484	26.72	2.215	1.147	0.00584896	0.125455	Gm45712	-	processed_pseudogene	-	-
ENSMUSG00000055254	40.99	0.069	-3.856	0.00585708	0.125455	Ntrk2	neurotrophic tyrosine kinase, receptor, type 2	protein_coding	18212	-
ENSMUSG00000022454	39.44	0.049	-4.339	0.00605238	0.127304	Nell2	NEL-like 2	protein_coding	54003	-
ENSMUSG00000064115	40.99	0.096	-3.387	0.00611832	0.127304	Cadm2	cell adhesion molecule 2	protein_coding	239857	-
ENSMUSG00000029309	108.12	0.01	-6.633	0.00611864	0.127304	Sparcl1	SPARC-like 1	protein_coding	13602	-
ENSMUSG00000024261	12.55	0.011	-6.553	0.00615843	0.127304	Syt4	synaptotagmin IV	protein_coding	20983	-
ENSMUSG00000027273	154.67	0.009	-6.863	0.00632363	0.128274	Snap25	synaptosomal-associated protein 25	protein_coding	20614	-
ENSMUSG00000026080	42.63	0.229	-2.127	0.00662392	0.131294	Chst10	carbohydrate sulfotransferase 10	protein_coding	98388	-
ENSMUSG00000105368	67.26	2.051	1.036	0.00674157	0.132098	Gm43759	-	TEC	-	-
ENSMUSG00000086040	41.23	0.014	-6.194	0.0067543	0.13221	Wipf3	WAS/WASL interacting protein family, member 3	protein_coding	330319	-
ENSMUSG00000093009	19.58	3.01	1.59	0.00684788	0.133212	Snord52	small nucleolar RNA, C/D box 52	snoRNA	100217427	-
ENSMUSG00000015094	37.91	0.223	-2.162	0.00689261	0.133394	Npdc1	neural proliferation, differentiation and control 1	protein_coding	18146	-
ENSMUSG00000032452	22.02	0.043	-4.523	0.00689999	0.1334	Clstn2	calsyntenin 2	protein_coding	64085	-
ENSMUSG00000026955	118.6	0.18	-2.474	0.00698009	0.133485	Sapcd2	suppressor APC domain containing 2	protein_coding	72080	-
ENSMUSG00000107658	27.67	2.563	1.358	0.00698682	0.133485	Gm44958	-	processed_pseudogene	-	-
ENSMUSG00000004892	23.43	0.148	-2.757	0.00709005	0.134246	Bcan	brevican	protein_coding	12032	-
ENSMUSG00000056258	28.6	0.09	-3.481	0.00724509	0.134896	Kcnq3	potassium voltage-gated channel, subfamily Q, member 3	protein_coding	110862	-
ENSMUSG00000113086	17.42	5.78	2.531	0.00726539	0.134929	AC139319.1	-	antisense_RNA	-	-
ENSMUSG00000054951	45.35	2.498	1.321	0.0074412	0.137091	9130008F23Rik	RIKEN cDNA 9130008F23 gene	protein_coding	71583	-
ENSMUSG00000029420	16.13	0.059	-4.076	0.00746536	0.137091	Rimbp2	RIMS binding protein 2	protein_coding	231760	-
ENSMUSG00000113871	45.3	2.397	1.261	0.00746887	0.137091	AC134439.2	-	processed_pseudogene	-	-
ENSMUSG00000112121	63.25	2.233	1.159	0.00748367	0.137091	AC163903.1	RIKEN cDNA C230072F16 gene	lincRNA	320784	-
ENSMUSG00000028524	26.04	0.243	-2.042	0.00768873	0.137822	Sgip1	SH3-domain GRB2-like (endophilin) interacting protein 1	protein_coding	73094	-
ENSMUSG00000108693	43.83	2.034	1.024	0.00774072	0.137822	Gm45153	-	TEC	-	-
ENSMUSG00000097579	47.5	2.056	1.04	0.00775459	0.137822	Gm26799	-	lincRNA	-	-
ENSMUSG00000111165	75.42	2.136	1.095	0.0077584	0.137822	AC153569.1	-	TEC	-	-
ENSMUSG00000022212	31.47	0.016	-5.968	0.00802021	0.139422	Cpne6	copine VI	protein_coding	12891	-
ENSMUSG00000113575	32.84	2.862	1.517	0.00820234	0.141329	AC163286.1	-	sense_intronic	-	-
ENSMUSG00000022054	51.04	0.032	-4.95	0.0083421	0.142647	Nefm	neurofilament, medium polypeptide	protein_coding	18040	-
ENSMUSG00000045589	31.13	0.072	-3.793	0.00834763	0.142647	Frrs1l	ferric-chelate reductase 1 like	protein_coding	230235	-
ENSMUSG00000022037	45.42	0.055	-4.179	0.00844937	0.142972	Clu	clusterin	protein_coding	12759	-
ENSMUSG00000021373	25.62	0.084	-3.574	0.00853049	0.143506	Cap2	CAP, adenylate cyclase-associated protein, 2 (yeast)	protein_coding	67252	-
ENSMUSG00000070570	78.58	0.048	-4.374	0.00863946	0.144077	Slc17a7	solute carrier family 17 (sodium-dependent inorganic phosphate cotransporter), member 7	protein_coding	72961	-
ENSMUSG00000034883	122.98	19.28	4.269	0.008792	0.144158	Lrr1	leucine rich repeat protein 1	protein_coding	69706	-
ENSMUSG00000063142	32.84	0.121	-3.05	0.00909274	0.145786	Kcnma1	potassium large conductance calcium-activated channel, subfamily M, alpha member 1	protein_coding	16531	-
ENSMUSG00000058728	24.6	4.595	2.2	0.00917499	0.146071	Cd300c	CD300C molecule	protein_coding	387565	-
ENSMUSG00000037254	45.03	2.218	1.149	0.00923338	0.146875	Itih2	inter-alpha trypsin inhibitor, heavy chain 2	protein_coding	16425	-
ENSMUSG00000034336	23.3	0.117	-3.091	0.00944824	0.148579	Ina	internexin neuronal intermediate filament protein, alpha	protein_coding	226180	-
ENSMUSG00000039347	28.23	0.095	-3.389	0.00955341	0.148711	Atp6v0e2	ATPase, H+ transporting, lysosomal V0 subunit E2	protein_coding	76252	-
ENSMUSG00000113995	36.37	2.034	1.024	0.00962898	0.148898	AC140477.4	-	lincRNA	-	-
ENSMUSG00000058183	25.62	2.595	1.376	0.009748	0.149512	Mmel1	membrane metallo-endopeptidase-like 1	protein_coding	27390	-
ENSMUSG00000028441	37.13	2.124	1.087	0.00981833	0.150102	1110017D15Rik	RIKEN cDNA 1110017D15 gene	protein_coding	73721	-
ENSMUSG00000005360	42.64	0.082	-3.609	0.0100325	0.151542	Slc1a3	solute carrier family 1 (glial high affinity glutamate transporter), member 3	protein_coding	20512	-
ENSMUSG00000055567	28.4	0.208	-2.267	0.0100739	0.151915	Unc80	unc-80, NALCN activator	protein_coding	329178	-
ENSMUSG00000038115	29.28	2.081	1.057	0.01012	0.152306	Ano2	anoctamin 2	protein_coding	243634	-
ENSMUSG00000008658	65.6	0.155	-2.686	0.0102362	0.152549	Rbfox1	RNA binding protein, fox-1 homolog (C. elegans) 1	protein_coding	268859	-
ENSMUSG00000107178	25.17	3.044	1.606	0.0102876	0.152672	Gm42531	-	sense_intronic	-	-
ENSMUSG00000053310	88.14	0.025	-5.351	0.0103507	0.153148	Nrgn	neurogranin	protein_coding	64011	-
ENSMUSG00000093348	35.1	2.053	1.038	0.0103998	0.153273	Mir3101	microRNA 3101	miRNA	100526505	-
ENSMUSG00000060371	20.51	0.082	-3.617	0.0107227	0.154882	Caln1	calneuron 1	protein_coding	140904	-
ENSMUSG00000042429	22.97	0.029	-5.122	0.0108657	0.155165	Adora1	adenosine A1 receptor	protein_coding	11539	-
ENSMUSG00000086527	45.29	2.163	1.113	0.0109623	0.155692	Gm15856	-	antisense_RNA	-	-
ENSMUSG00000032492	27.12	2.061	1.043	0.0109849	0.155692	Pth1r	parathyroid hormone 1 receptor	protein_coding	19228	-
ENSMUSG00000016346	38.81	0.03	-5.044	0.0111498	0.155916	Kcnq2	potassium voltage-gated channel, subfamily Q, member 2	protein_coding	16536	-
ENSMUSG00000036745	15.95	0.095	-3.401	0.0112412	0.1567	Ttll7	tubulin tyrosine ligase-like family, member 7	protein_coding	70892	-
ENSMUSG00000029869	29.44	0.237	-2.079	0.0112885	0.156923	Ephb6	Eph receptor B6	protein_coding	13848	-
ENSMUSG00000061808	86.77	0.018	-5.798	0.0113758	0.157025	Ttr	transthyretin	protein_coding	22139	-
ENSMUSG00000086843	20.03	19.293	4.27	0.0114438	0.157025	E030013I19Rik	RIKEN cDNA E030013I19 gene	antisense_RNA	338535	-
ENSMUSG00000020185	718.18	3.415	1.772	0.0114809	0.157278	E2f7	E2F transcription factor 7	protein_coding	52679	E2F
ENSMUSG00000033900	35.13	0.239	-2.067	0.0115355	0.15787	Map9	microtubule-associated protein 9	protein_coding	213582	-
ENSMUSG00000021313	35.65	0.122	-3.037	0.0116269	0.158329	Ryr2	ryanodine receptor 2, cardiac	protein_coding	20191	-
ENSMUSG00000020932	30.13	0.19	-2.393	0.0118325	0.158975	Gfap	glial fibrillary acidic protein	protein_coding	14580	-
ENSMUSG00000031748	77.32	0.237	-2.078	0.0119714	0.159033	Gnao1	guanine nucleotide binding protein, alpha O	protein_coding	14681	-
ENSMUSG00000113126	26.02	2.187	1.129	0.0119887	0.159033	AC130827.1	-	TEC	-	-
ENSMUSG00000022651	19.84	19.4	4.278	0.0128218	0.162426	Retnlg	resistin like gamma	protein_coding	245195	-
ENSMUSG00000073125	45.96	0.192	-2.378	0.0128627	0.162643	Xlr3b	X-linked lymphocyte-regulated 3B	protein_coding	574437	-
ENSMUSG00000026090	37.07	0.146	-2.779	0.0132494	0.164235	2010300C02Rik	RIKEN cDNA 2010300C02 gene	protein_coding	72097	-
ENSMUSG00000064441	42.49	2.126	1.088	0.0132827	0.164235	Snord37	small nucleolar RNA, C/D box 37	snoRNA	100217454	-
ENSMUSG00000072618	20.82	0.061	-4.029	0.0132899	0.164235	Gm10384	predicted gene 10384	protein_coding	100038735	-
ENSMUSG00000061911	24.82	0.043	-4.539	0.0134199	0.164235	Myt1l	myelin transcription factor 1-like	protein_coding	17933	zf-C2HC
ENSMUSG00000110298	25.73	2.481	1.311	0.0134795	0.164294	Gm8189	-	transcribed_unprocessed_pseudogene	-	-
ENSMUSG00000085860	18.43	5.014	2.326	0.0134831	0.164294	2410003L11Rik	RIKEN cDNA 2410003L11 gene	processed_transcript	69729	-
ENSMUSG00000097899	22.67	3.091	1.628	0.0141226	0.166259	Gm16894	predicted gene, 16894	antisense_RNA	100047133	-
ENSMUSG00000026824	15.75	0.061	-4.04	0.0141359	0.166259	Kcnj3	potassium inwardly-rectifying channel, subfamily J, member 3	protein_coding	16519	-
ENSMUSG00000023033	33.84	0.074	-3.761	0.0141452	0.166259	Scn8a	sodium channel, voltage-gated, type VIII, alpha	protein_coding	20273	-
ENSMUSG00000001506	18.51	0.204	-2.294	0.0142374	0.166589	Col1a1	collagen, type I, alpha 1	protein_coding	12842	-
ENSMUSG00000007097	78.64	0.069	-3.851	0.014254	0.166661	Atp1a2	ATPase, Na+/K+ transporting, alpha 2 polypeptide	protein_coding	98660	-
ENSMUSG00000065147	28.05	2.479	1.31	0.0143461	0.16679	Snora31	small nucleolar RNA, H/ACA box 31	snoRNA	100303751	-
ENSMUSG00000028782	36.91	0.072	-3.788	0.0143798	0.16679	Adgrb2	adhesion G protein-coupled receptor B2	protein_coding	230775	-
ENSMUSG00000000416	22.16	0.055	-4.194	0.014412	0.16679	Cttnbp2	cortactin binding protein 2	protein_coding	30785	-
ENSMUSG00000034675	28.07	0.211	-2.245	0.0146085	0.167197	Dbn1	drebrin 1	protein_coding	56320	-
ENSMUSG00000106032	57.23	2.238	1.162	0.0150918	0.169903	Gm42463	-	sense_intronic	-	-
ENSMUSG00000028519	29.47	0.155	-2.693	0.0151148	0.169903	Dab1	disabled 1	protein_coding	13131	-
ENSMUSG00000021638	20.51	2.526	1.337	0.0151177	0.169903	Ocln	occludin	protein_coding	18260	-
ENSMUSG00000051359	58.93	0.206	-2.282	0.0152227	0.170316	Ncald	neurocalcin delta	protein_coding	52589	-
ENSMUSG00000113078	32.87	3.123	1.643	0.0153662	0.171028	CT030185.1	-	TEC	-	-
ENSMUSG00000045733	21.21	0.16	-2.644	0.0154713	0.17165	Sprn	shadow of prion protein	protein_coding	212518	-
ENSMUSG00000084271	22.28	2.28	1.189	0.0157045	0.172336	Gm14846	-	processed_pseudogene	-	-
ENSMUSG00000034796	20.66	0.045	-4.485	0.0157146	0.172336	Cpne7	copine VII	protein_coding	102278	-
ENSMUSG00000064451	25.77	2.583	1.369	0.015813	0.172897	Snora23	small nucleolar RNA, H/ACA box 23	snoRNA	100379145	-
ENSMUSG00000110386	347.38	27.002	4.755	0.0158979	0.173022	Gm42031	-	lincRNA	-	-
ENSMUSG00000021750	20.99	0.069	-3.854	0.0162202	0.174915	Fam107a	family with sequence similarity 107, member A	protein_coding	268709	-
ENSMUSG00000062044	28.98	0.245	-2.028	0.0169035	0.177243	Lmtk3	lemur tyrosine kinase 3	protein_coding	381983	-
ENSMUSG00000026235	36.91	0.244	-2.038	0.0170763	0.177834	Epha4	Eph receptor A4	protein_coding	13838	-
ENSMUSG00000060882	27.84	0.066	-3.921	0.0173437	0.178102	Kcnd2	potassium voltage-gated channel, Shal-related family, member 2	protein_coding	16508	-
ENSMUSG00000100992	72.04	2.065	1.046	0.0174042	0.178102	Gm23925	-	lincRNA	-	-
ENSMUSG00000064405	72.35	2.065	1.046	0.0174134	0.178102	Gm23925	-	snoRNA	-	-
ENSMUSG00000066607	11.28	0.041	-4.591	0.0176121	0.178675	6030419C18Rik	inhibitory synaptic factor 1	protein_coding	319477	-
ENSMUSG00000064901	33.24	2.415	1.272	0.017743	0.178675	Snora21	small nucleolar RNA, H/ACA box 21	snoRNA	100302498	-
ENSMUSG00000093178	20.03	2.772	1.471	0.0178004	0.178675	Snord87	small nucleolar RNA, C/D box 87	snoRNA	266793	-
ENSMUSG00000060470	47.04	2.264	1.179	0.0179939	0.179359	Adgrg3	adhesion G protein-coupled receptor G3	protein_coding	54672	-
ENSMUSG00000109759	17.97	3.444	1.784	0.0183454	0.179867	1700011L03Rik	-	lincRNA	-	-
ENSMUSG00000013921	32.76	0.235	-2.091	0.0184872	0.1803	Clip3	CAP-GLY domain containing linker protein 3	protein_coding	76686	-
ENSMUSG00000002341	14.78	0.089	-3.493	0.0186383	0.180388	Ncan	neurocan	protein_coding	13004	-
ENSMUSG00000034891	24.13	0.029	-5.13	0.01877	0.180486	Sncb	synuclein, beta	protein_coding	104069	-
ENSMUSG00000106299	31.44	2.132	1.092	0.0187749	0.180486	Gm44339	-	miRNA	-	-
ENSMUSG00000053550	19.27	0.09	-3.469	0.0194299	0.182416	Shisa7	shisa family member 7	protein_coding	232813	-
ENSMUSG00000030209	50.44	0.059	-4.091	0.0195772	0.182435	Grin2b	glutamate receptor, ionotropic, NMDA2B (epsilon 2)	protein_coding	14812	-
ENSMUSG00000107753	26.06	2.283	1.191	0.019805	0.183139	Gm44371	-	TEC	-	-
ENSMUSG00000027220	18.31	0.071	-3.82	0.0199747	0.183939	Syt13	synaptotagmin XIII	protein_coding	80976	-
ENSMUSG00000113017	78.29	2.025	1.018	0.0206994	0.186245	AC154816.1	-	lincRNA	-	-
ENSMUSG00000020105	43.18	2.357	1.237	0.0210809	0.187265	Lrig3	leucine-rich repeats and immunoglobulin-like domains 3	protein_coding	320398	-
ENSMUSG00000037541	19.82	0.175	-2.515	0.0212665	0.18743	Shank2	SH3 and multiple ankyrin repeat domains 2	protein_coding	210274	-
ENSMUSG00000023011	31.76	0.097	-3.366	0.0213723	0.187519	Faim2	Fas apoptotic inhibitory molecule 2	protein_coding	72393	-
ENSMUSG00000098654	46.71	2.113	1.079	0.0217543	0.187966	Gm27676	-	misc_RNA	-	-
ENSMUSG00000097545	15.95	0.04	-4.652	0.021973	0.188801	Mir124a-1hg	Mir124-1 host gene (non-protein coding)	lincRNA	268755	-
ENSMUSG00000001865	14.29	2.691	1.428	0.0222979	0.189246	Cpa3	carboxypeptidase A3, mast cell	protein_coding	12873	-
ENSMUSG00000050468	23.9	2.052	1.037	0.0223215	0.189361	Astl	astacin-like metalloendopeptidase (M12 family)	protein_coding	215095	-
ENSMUSG00000065541	33.68	2.099	1.07	0.0225635	0.189876	Mir24-2	microRNA 24-2	miRNA	723960	-
ENSMUSG00000064780	29.08	2.242	1.165	0.0231791	0.191215	Snord95	small nucleolar RNA, C/D box 95	snoRNA	100216540	-
ENSMUSG00000065628	27.1	2.078	1.055	0.0233701	0.191559	Snord33	small nucleolar RNA, C/D box 33	snoRNA	27208	-
ENSMUSG00000069601	56.74	0.22	-2.184	0.023866	0.191924	Ank3	ankyrin 3, epithelial	protein_coding	11735	-
ENSMUSG00000102714	45.59	2.228	1.156	0.0245355	0.193527	Gm37618	-	TEC	-	-
ENSMUSG00000065232	58.63	2.776	1.473	0.0246759	0.193889	Gm22973	-	snRNA	-	-
ENSMUSG00000024479	14.81	0.033	-4.922	0.0247519	0.194218	Mal2	mal, T cell differentiation protein 2	protein_coding	105853	-
ENSMUSG00000065392	23.29	2.352	1.234	0.0247857	0.194218	Gm25894	-	snoRNA	-	-
ENSMUSG00000063887	28.11	0.174	-2.519	0.0258628	0.197535	Nlgn1	neuroligin 1	protein_coding	192167	-
ENSMUSG00000105104	21.8	3.568	1.835	0.0259141	0.197535	Gm43729	-	antisense_RNA	-	-
ENSMUSG00000033676	34.17	0.076	-3.717	0.0262956	0.198269	Gabrb3	gamma-aminobutyric acid (GABA) A receptor, subunit beta 3	protein_coding	14402	-
ENSMUSG00000109771	41.3	2.158	1.11	0.0274467	0.201233	Gm35315	predicted gene, 35315	protein_coding	102638847	-
ENSMUSG00000072214	48.46	0.202	-2.306	0.0289063	0.206266	Sept5	septin 5	protein_coding	18951	-
ENSMUSG00000032118	14.68	0.046	-4.431	0.028997	0.206266	Fez1	fasciculation and elongation protein zeta 1 (zygin I)	protein_coding	235180	-
ENSMUSG00000069302	102.14	0.079	-3.653	0.029101	0.206534	Hist1h2ah	histone cluster 1, H2ah	protein_coding	319168	-
ENSMUSG00000022629	17.07	0.115	-3.119	0.0295256	0.207128	Kif21a	kinesin family member 21A	protein_coding	16564	-
ENSMUSG00000087125	47.18	2.076	1.054	0.0295402	0.207128	A230108P19Rik	RIKEN cDNA A230108P19 gene	antisense_RNA	320132	-
ENSMUSG00000054999	51.58	2.056	1.04	0.0297356	0.207128	Naaladl1	N-acetylated alpha-linked acidic dipeptidase-like 1	protein_coding	381204	-
ENSMUSG00000108443	36.99	2.551	1.351	0.0297671	0.207128	Gm44510	-	TEC	-	-
ENSMUSG00000030772	31.69	0.174	-2.525	0.0302403	0.208573	Dkk3	dickkopf WNT signaling pathway inhibitor 3	protein_coding	50781	-
ENSMUSG00000021314	19.36	0.116	-3.114	0.03125	0.210744	Amph	amphiphysin	protein_coding	218038	-
ENSMUSG00000101801	208.25	3.059	1.613	0.0319341	0.212204	1700020G17Rik	RIKEN cDNA 1700020G17 gene	antisense_RNA	75630	-
ENSMUSG00000088689	24.31	2.689	1.427	0.0320922	0.212522	Scarna17	-	scaRNA	-	-
ENSMUSG00000070304	20.3	0.091	-3.459	0.0325662	0.213755	Scn2b	sodium channel, voltage-gated, type II, beta	protein_coding	72821	-
ENSMUSG00000067878	20.05	13.123	3.714	0.0350238	0.218707	Map7d3	MAP7 domain containing 3	protein_coding	320923	-
ENSMUSG00000111652	50.48	13.114	3.713	0.0350269	0.218707	AC154406.1	-	TEC	-	-
ENSMUSG00000101969	60.49	2.046	1.033	0.0354687	0.219712	Gm20125	predicted gene, 20125	processed_transcript	100504235	-
ENSMUSG00000025889	20.96	0.073	-3.773	0.035884	0.220689	Snca	synuclein, alpha	protein_coding	20617	-
ENSMUSG00000074497	21.94	3.396	1.764	0.0358974	0.2207	A430078G23Rik	RIKEN cDNA A430078G23 gene	protein_coding	319493	-
ENSMUSG00000026535	35.75	2.116	1.081	0.0359631	0.221032	Ifi202b	interferon activated gene 202B	protein_coding	26388	-
ENSMUSG00000046447	86.19	0.086	-3.534	0.036082	0.221118	Camk2n1	calcium/calmodulin-dependent protein kinase II inhibitor 1	protein_coding	66259	-
ENSMUSG00000110677	19	13.196	3.722	0.0361921	0.22122	Gm45777	-	unitary_pseudogene	-	-
ENSMUSG00000099517	576.46	3.967	1.988	0.0376512	0.224454	Hist1h3g	histone cluster 1, H3g	protein_coding	97908	-
ENSMUSG00000045967	14.57	0.229	-2.126	0.0377094	0.224731	Gpr158	G protein-coupled receptor 158	protein_coding	241263	-
ENSMUSG00000087258	29.45	2.136	1.095	0.0377977	0.224901	Gm15461	-	antisense_RNA	-	-
ENSMUSG00000040536	10.9	0.2	-2.324	0.0378913	0.225245	Necab1	N-terminal EF-hand calcium binding protein 1	protein_coding	69352	-
ENSMUSG00000024302	15.82	0.089	-3.494	0.0380295	0.225285	Dtna	dystrobrevin alpha	protein_coding	13527	-
ENSMUSG00000074619	21.3	2.135	1.094	0.0386313	0.225938	1700034I23Rik	FUN14 domain containing 2 pseudogene	protein_coding	73297	-
ENSMUSG00000016349	58.13	0.186	-2.428	0.0392042	0.227212	Eef1a2	eukaryotic translation elongation factor 1 alpha 2	protein_coding	13628	-
ENSMUSG00000041708	17.11	0.065	-3.933	0.0396682	0.227823	Mpped1	metallophosphoesterase domain containing 1	protein_coding	223726	-
ENSMUSG00000110475	22.83	2.595	1.376	0.0398752	0.228132	Gm31036	-	antisense_RNA	-	-
ENSMUSG00000049336	49.14	0.199	-2.327	0.0402096	0.228505	Tenm2	teneurin transmembrane protein 2	protein_coding	23964	-
ENSMUSG00000059003	33.42	0.098	-3.35	0.0403641	0.228928	Grin2a	glutamate receptor, ionotropic, NMDA2A (epsilon 1)	protein_coding	14811	-
ENSMUSG00000105797	20.58	2.364	1.241	0.0409013	0.230421	Gm5149	-	lincRNA	-	-
ENSMUSG00000042388	23.11	0.207	-2.272	0.0412769	0.231296	Dlgap3	DLG associated protein 3	protein_coding	242667	-
ENSMUSG00000050526	26.62	2.764	1.467	0.0413676	0.231322	4933406M09Rik	RIKEN cDNA 4933406M09 gene	protein_coding	240755	-
ENSMUSG00000058626	64.26	4.585	2.197	0.0414462	0.231394	Capn11	calpain 11	protein_coding	268958	-
ENSMUSG00000029410	46.83	2.166	1.115	0.0420565	0.232841	Ppef2	protein phosphatase, EF hand calcium-binding domain 2	protein_coding	19023	-
ENSMUSG00000054459	48.64	0.134	-2.904	0.0427286	0.234479	Vsnl1	visinin-like 1	protein_coding	26950	-
ENSMUSG00000061601	26.9	0.213	-2.233	0.0443731	0.238369	Pclo	piccolo (presynaptic cytomatrix protein)	protein_coding	26875	-
ENSMUSG00000022034	317.72	3.633	1.861	0.0459324	0.241581	Esco2	establishment of sister chromatid cohesion N-acetyltransferase 2	protein_coding	71988	-
ENSMUSG00000004558	46.29	0.104	-3.266	0.0479353	0.246543	Ndrg2	N-myc downstream regulated gene 2	protein_coding	29811	-
ENSMUSG00000108533	7.65	0.006	-7.489	0.0480829	0.246883	Gm44792	-	TEC	-	-
ENSMUSG00000083912	21.26	2.485	1.313	0.049396	0.250305	Gm5391	-	processed_pseudogene	-	-
