# Supplementary material for: The ion channel CALHM6 controls bacterial infection‐induced cellular cross‐talk at the immunological synapse
Source: EMBO J. 2023 Mar 2;42(7):e111450. doi: 10.15252/embj.2022111450 (PMC10068325; doi:10.15252/embj.2022111450)
Supplement: Supplementary file 3 — Source Data for Expanded View [file EMBJ-42-e111450-s009.zip]

Archive with 2 entries (2 files):
- Source_data_Expanded_view_Figure_1.zip
- Source_data_Expanded_view_Figure_4.zip
