# Supplementary material for: The ion channel CALHM6 controls bacterial infection‐induced cellular cross‐talk at the immunological synapse
Source: EMBO J. 2023 Mar 2;42(7):e111450. doi: 10.15252/embj.2022111450 (PMC10068325; doi:10.15252/embj.2022111450)
Supplement: Supplementary file 6 — Source Data for Figure 1 [file EMBJ-42-e111450-s010.zip]

Archive with 61 entries (53 files):
- Source data Figure 1/
- __MACOSX/._Source data Figure 1
- Source data Figure 1/.DS_Store
- __MACOSX/Source data Figure 1/._.DS_Store
- Source data Figure 1/._.DS_Store
- Source data Figure 1/._1A
- Source data Figure 1/._1B
- Source data Figure 1/._1C
- Source data Figure 1/._1D&F
- Source data Figure 1/._1E
- Source data Figure 1/._1G
- Source data Figure 1/._1H
- Source data Figure 1/1A/
- __MACOSX/Source data Figure 1/._1A
- Source data Figure 1/1B/
- __MACOSX/Source data Figure 1/._1B
- Source data Figure 1/1C/
- __MACOSX/Source data Figure 1/._1C
- Source data Figure 1/1D&F/
- __MACOSX/Source data Figure 1/._1D&F
- Source data Figure 1/1E/
- __MACOSX/Source data Figure 1/._1E
- Source data Figure 1/1G/
- __MACOSX/Source data Figure 1/._1G
- Source data Figure 1/1H/
- __MACOSX/Source data Figure 1/._1H
- Source data Figure 1/1A/._1A.xlsx
- Source data Figure 1/1A/1A.xlsx
- __MACOSX/Source data Figure 1/1A/._1A.xlsx
- Source data Figure 1/1B/._1B.ai
- Source data Figure 1/1B/._1B.pdf
- Source data Figure 1/1B/1B.ai
- __MACOSX/Source data Figure 1/1B/._1B.ai
- Source data Figure 1/1B/1B.pdf
- __MACOSX/Source data Figure 1/1B/._1B.pdf
- Source data Figure 1/1B/README.txt
- Source data Figure 1/1C/._qPCR 1C Plate1-FOR FIGURE.xls
- Source data Figure 1/1C/._qPCR 1C Plate2-FOR FIGURE.xls
- Source data Figure 1/1C/qPCR 1C Plate1-FOR FIGURE.xls
- __MACOSX/Source data Figure 1/1C/._qPCR 1C Plate1-FOR FIGURE.xls
- Source data Figure 1/1C/qPCR 1C Plate2-FOR FIGURE.xls
- __MACOSX/Source data Figure 1/1C/._qPCR 1C Plate2-FOR FIGURE.xls
- Source data Figure 1/1D&F/._1D and F.ai
- Source data Figure 1/1D&F/._1D and F.pdf
- Source data Figure 1/1D&F/1D and F.ai
- __MACOSX/Source data Figure 1/1D&F/._1D and F.ai
- Source data Figure 1/1D&F/1D and F.pdf
- __MACOSX/Source data Figure 1/1D&F/._1D and F.pdf
- Source data Figure 1/1D&F/README.txt
- Source data Figure 1/1E/._qPCR plate1- for figure.xls
- Source data Figure 1/1E/._qPCR plate2- for figure.xls
- Source data Figure 1/1E/qPCR plate1- for figure.xls
- __MACOSX/Source data Figure 1/1E/._qPCR plate1- for figure.xls
- Source data Figure 1/1E/qPCR plate2- for figure.xls
- __MACOSX/Source data Figure 1/1E/._qPCR plate2- for figure.xls
- Source data Figure 1/1G/._1G.xlsx
- Source data Figure 1/1G/1G.xlsx
- __MACOSX/Source data Figure 1/1G/._1G.xlsx
- Source data Figure 1/1H/._1H.xlsx
- Source data Figure 1/1H/1H.xlsx
- __MACOSX/Source data Figure 1/1H/._1H.xlsx
