# Supplementary material for: The ion channel CALHM6 controls bacterial infection‐induced cellular cross‐talk at the immunological synapse
Source: EMBO J. 2023 Mar 2;42(7):e111450. doi: 10.15252/embj.2022111450 (PMC10068325; doi:10.15252/embj.2022111450)
Supplement: Supplementary file 6 — Source Data for Figure 1 [file EMBJ-42-e111450-s010.zip › Source data Figure 1/1A/1A.xlsx]

## Sheet: Results
Block Type	384-Well Block
Calibration Background is expired	Yes
Calibration Background performed on	2020-09-09 10:51:05 AM UTC
Calibration FAM is expired	No
Calibration FAM performed on	2020-09-09 11:06:14 AM UTC
Calibration NED is expired	No
Calibration NED performed on	2020-09-09 11:13:39 AM UTC
Calibration ROI is expired	Yes
Calibration ROI performed on	2020-09-09 10:30:00 AM UTC
Calibration ROX is expired	No
Calibration ROX performed on	2020-09-09 11:21:08 AM UTC
Calibration SYBR is expired	No
Calibration SYBR performed on	2020-09-09 11:28:56 AM UTC
Calibration TAMRA is expired	No
Calibration TAMRA performed on	2020-09-09 11:36:20 AM UTC
Calibration Uniformity is expired	Yes
Calibration Uniformity performed on	2020-09-09 10:58:48 AM UTC
Calibration VIC is expired	No
Calibration VIC performed on	2020-09-09 11:45:00 AM UTC
Chemistry	SYBR_GREEN
Experiment Barcode
Experiment Comments
Experiment File Name	W:\Wdrive\Group Bezbradica\SARA\qPCR\20210308_SDx227_polyIC_qPCR_1.eds
Experiment Name	20210308_SDx227_polyIC_qPCR
Experiment Run End Time	2021-03-08 18:43:43 PM UTC
Experiment Type	Comparative Cт (ΔΔCт)
Experiment User Name
Instrument Name	278882047
Instrument Serial Number	278882047
Instrument Type	ViiA 7
Passive Reference	ROX
Quantification Cycle Method	Ct
Signal Smoothing On	true
Stage/ Cycle where Analysis is performed	Stage 2, Step 2
Well	Well Position	Omit	Sample Name	Target Name	Task	Reporter	Quencher	Quantity	Quantity Mean	Quantity SD	RQ	RQ Min	RQ Max	CT	Ct Mean	Ct SD	Delta Ct	Delta Ct Mean	Delta Ct SE	Delta Delta Ct	Automatic Ct Threshold	Tm1	Ct Threshold	Tm2	Automatic Baseline	Tm3	Baseline Start	Baseline End	Comments	Custom1	Custom2	Custom3	Custom4	Custom5	Custom6	HIGHSD	NOAMP	NOISE	SPIKE	EXPFAIL	THOLDFAIL	PRFLOW	PRFDROP
1	A1	FALSE	Sample 1	CALHM2	UNKNOWN	SYBR	None							24.7527	24.7046	0.0755					TRUE	82.4707	0.150377		TRUE		1	40								N	N	N	N	N	N	N	N
2	A2	FALSE	Sample 1	CALHM2	UNKNOWN	SYBR	None							24.7435	24.7046	0.0755					TRUE	82.4707	0.150377		TRUE		1	40								N	N	N	N	N	N	N	N
3	A3	FALSE	Sample 1	CALHM2	UNKNOWN	SYBR	None							24.6176	24.7046	0.0755					TRUE	82.4707	0.150377		TRUE		1	40								N	N	N	N	N	N	N	N
4	A4	FALSE	Sample 1	CALHM6	UNKNOWN	SYBR	None				1	0.896644	1.11527	23.2003	23.1803	0.0627731		-1.52435	0.0566883	0	TRUE	88.6466	0.154589		TRUE		1	40								N	N	N	N	N	N	N	N
5	A5	FALSE	Sample 1	CALHM6	UNKNOWN	SYBR	None				1	0.896644	1.11527	23.2306	23.1803	0.0627731		-1.52435	0.0566883	0	TRUE	88.6466	0.154589		TRUE		1	40								N	N	N	N	N	N	N	N
6	A6	FALSE	Sample 1	CALHM6	UNKNOWN	SYBR	None				1	0.896644	1.11527	23.1099	23.1803	0.0627731		-1.52435	0.0566883	0	TRUE	88.6466	0.154589		TRUE		1	40								N	N	N	N	N	N	N	N
7	A7	FALSE	Sample 1	IL1	UNKNOWN	SYBR	None				1	0.908259	1.10101	18.8404	18.8409	0.0424253		-5.86373	0.0500005	0	TRUE	82.068	0.147659		TRUE		1	40								N	N	N	N	N	N	N	N
8	A8	FALSE	Sample 1	IL1	UNKNOWN	SYBR	None				1	0.908259	1.10101	18.8835	18.8409	0.0424253		-5.86373	0.0500005	0	TRUE	81.9337	0.147659		TRUE		1	40								N	N	N	N	N	N	N	N
9	A9	FALSE	Sample 1	IL1	UNKNOWN	SYBR	None				1	0.908259	1.10101	18.7987	18.8409	0.0424253		-5.86373	0.0500005	0	TRUE	82.068	0.147659		TRUE		1	40								N	N	N	N	N	N	N	N
10	A10	FALSE	Sample 1	IL6	UNKNOWN	SYBR	None				1	0.806203	1.24038	26.2436	26.4451	0.178574		1.74045	0.111936	0	TRUE	77.2347	0.149226		TRUE		1	40								N	N	N	N	N	N	N	N
11	A11	FALSE	Sample 1	IL6	UNKNOWN	SYBR	None				1	0.806203	1.24038	26.5077	26.4451	0.178574		1.74045	0.111936	0	TRUE	77.2347	0.149226		TRUE		1	40								N	N	N	N	N	N	N	N
12	A12	FALSE	Sample 1	IL6	UNKNOWN	SYBR	None				1	0.806203	1.24038	26.5839	26.4451	0.178574		1.74045	0.111936	0	TRUE	77.2347	0.149226		TRUE		1	40								N	N	N	N	N	N	N	N
13	A13	FALSE	Sample 1	IL12	UNKNOWN	SYBR	None				1	0.866442	1.15415	22.0301	22.0153	0.104629		-2.68929	0.0744927	0	TRUE	78.1745	0.0677721		TRUE		1	40								N	N	N	N	N	N	N	N
14	A14	FALSE	Sample 1	IL12	UNKNOWN	SYBR	None				1	0.866442	1.15415	22.1117	22.0153	0.104629		-2.68929	0.0744927	0	TRUE	78.1745	0.0677721		TRUE		1	40								N	N	N	N	N	N	N	N
15	A15	FALSE	Sample 1	IL12	UNKNOWN	SYBR	None				1	0.866442	1.15415	21.9041	22.0153	0.104629		-2.68929	0.0744927	0	TRUE	78.1745	0.0677721		TRUE		1	40								N	N	N	N	N	N	N	N
16	A16	FALSE	Sample 1	NOS	UNKNOWN	SYBR	None				1	0.691672	1.44577	31.3864	31.1134	0.323077		6.40882	0.191554	0	TRUE	76.5634	0.04		TRUE		1	40								N	N	N	N	N	Y	N	N
17	A17	FALSE	Sample 1	NOS	UNKNOWN	SYBR	None				1	0.691672	1.44577	30.7567	31.1134	0.323077		6.40882	0.191554	0	TRUE	76.5634	0.04		TRUE		1	40								N	N	N	N	N	Y	N	N
18	A18	FALSE	Sample 1	NOS	UNKNOWN	SYBR	None				1	0.691672	1.44577	31.1971	31.1134	0.323077		6.40882	0.191554	0	TRUE	76.5634	0.04		TRUE		1	40								N	N	N	N	N	Y	N	N
19	A19	FALSE	Sample 1	TNF	UNKNOWN	SYBR	None				1	0.882293	1.13341	25.558	25.5697	0.0836848		0.865137	0.0650728	0	TRUE	83.0078	0.186279		TRUE		1	40								N	N	N	N	N	N	N	N
20	A20	FALSE	Sample 1	TNF	UNKNOWN	SYBR	None				1	0.882293	1.13341	25.6587	25.5697	0.0836848		0.865137	0.0650728	0	TRUE	82.8735	0.186279		TRUE		1	40								N	N	N	N	N	N	N	N
21	A21	FALSE	Sample 1	TNF	UNKNOWN	SYBR	None				1	0.882293	1.13341	25.4926	25.5697	0.0836848		0.865137	0.0650728	0	TRUE	83.0078	0.186279		TRUE		1	40								N	N	N	N	N	N	N	N
22	A22	FALSE	Sample 1	housekeeping	UNKNOWN	SYBR	None				1	0.446073	2.24178	24.1234	23.3059	0.722617		-1.39871	0.419474	0	TRUE	77.5032	0.155366		TRUE		1	40								Y	N	N	N	N	N	N	N
23	A23	FALSE	Sample 1	housekeeping	UNKNOWN	SYBR	None				1	0.446073	2.24178	22.7523	23.3059	0.722617		-1.39871	0.419474	0	TRUE	77.5032	0.155366		TRUE		1	40								Y	N	N	N	N	N	N	N
24	A24	FALSE	Sample 1	housekeeping	UNKNOWN	SYBR	None				1	0.446073	2.24178	23.042	23.3059	0.722617		-1.39871	0.419474	0	TRUE	77.5032	0.155366		TRUE		1	40								Y	N	N	N	N	N	N	N
25	B1	FALSE	Sample 8	CALHM2	UNKNOWN	SYBR	None							22.8106	22.7905	0.0294629					TRUE	82.4707	0.150377		TRUE		1	40								N	N	N	N	N	N	N	N
26	B2	FALSE	Sample 8	CALHM2	UNKNOWN	SYBR	None							22.7567	22.7905	0.0294629					TRUE	82.4707	0.150377		TRUE		1	40								N	N	N	N	N	N	N	N
27	B3	FALSE	Sample 8	CALHM2	UNKNOWN	SYBR	None							22.8043	22.7905	0.0294629					TRUE	82.4707	0.150377		TRUE		1	40								N	N	N	N	N	N	N	N
28	B4	FALSE	Sample 8	CALHM6	UNKNOWN	SYBR	None				0.40765	0.359804	0.461859	22.5602	22.5608	0.108435		-0.229752	0.0648747	1.2946	TRUE	88.6466	0.154589		TRUE		1	40								N	N	N	N	N	N	N	N
29	B5	FALSE	Sample 8	CALHM6	UNKNOWN	SYBR	None				0.40765	0.359804	0.461859	22.4526	22.5608	0.108435		-0.229752	0.0648747	1.2946	TRUE	88.6466	0.154589		TRUE		1	40								N	N	N	N	N	N	N	N
30	B6	FALSE	Sample 8	CALHM6	UNKNOWN	SYBR	None				0.40765	0.359804	0.461859	22.6695	22.5608	0.108435		-0.229752	0.0648747	1.2946	TRUE	88.6466	0.154589		TRUE		1	40								N	N	N	N	N	N	N	N
31	B7	FALSE	Sample 8	IL1	UNKNOWN	SYBR	None				0.355576	0.332684	0.380044	18.4786	18.4186	0.0521448		-4.37196	0.0345791	1.49177	TRUE	81.9337	0.147659		TRUE		1	40								N	N	N	N	N	N	N	N
32	B8	FALSE	Sample 8	IL1	UNKNOWN	SYBR	None				0.355576	0.332684	0.380044	18.3848	18.4186	0.0521448		-4.37196	0.0345791	1.49177	TRUE	81.9337	0.147659		TRUE		1	40								N	N	N	N	N	N	N	N
33	B9	FALSE	Sample 8	IL1	UNKNOWN	SYBR	None				0.355576	0.332684	0.380044	18.3923	18.4186	0.0521448		-4.37196	0.0345791	1.49177	TRUE	82.068	0.147659		TRUE		1	40								N	N	N	N	N	N	N	N
34	B10	FALSE	Sample 8	IL6	UNKNOWN	SYBR	None				0.149299	0.137008	0.162692	27.3129	27.2747	0.0714885		4.48418	0.0446418	2.74373	TRUE	77.2347	0.149226		TRUE		1	40								N	N	N	N	N	N	N	N
35	B11	FALSE	Sample 8	IL6	UNKNOWN	SYBR	None				0.149299	0.137008	0.162692	27.1922	27.2747	0.0714885		4.48418	0.0446418	2.74373	TRUE	77.2347	0.149226		TRUE		1	40								N	N	N	N	N	N	N	N
36	B12	FALSE	Sample 8	IL6	UNKNOWN	SYBR	None				0.149299	0.137008	0.162692	27.319	27.2747	0.0714885		4.48418	0.0446418	2.74373	TRUE	77.2347	0.149226		TRUE		1	40								N	N	N	N	N	N	N	N
37	B13	FALSE	Sample 8	IL12	UNKNOWN	SYBR	None				0.122138	0.115807	0.128816	23.1113	23.1347	0.0377771		0.344123	0.0276597	3.03342	TRUE	78.1745	0.0677721		TRUE		1	40								N	N	N	N	N	N	N	N
38	B14	FALSE	Sample 8	IL12	UNKNOWN	SYBR	None				0.122138	0.115807	0.128816	23.1144	23.1347	0.0377771		0.344123	0.0276597	3.03342	TRUE	78.1745	0.0677721		TRUE		1	40								N	N	N	N	N	N	N	N
39	B15	FALSE	Sample 8	IL12	UNKNOWN	SYBR	None				0.122138	0.115807	0.128816	23.1782	23.1347	0.0377771		0.344123	0.0276597	3.03342	TRUE	78.1745	0.0677721		TRUE		1	40								N	N	N	N	N	N	N	N
40	B16	FALSE	Sample 8	NOS	UNKNOWN	SYBR	None				0.0569047	0.0212543	0.152352	32.9811	33.3347	0.885854		10.5441	0.511731	4.13531	TRUE	76.5634	0.04		TRUE		1	40								Y	N	N	N	N	Y	N	N
41	B17	FALSE	Sample 8	NOS	UNKNOWN	SYBR	None				0.0569047	0.0212543	0.152352	34.3427	33.3347	0.885854		10.5441	0.511731	4.13531	TRUE	76.5634	0.04		TRUE		1	40								Y	N	N	N	N	Y	N	N
42	B18	FALSE	Sample 8	NOS	UNKNOWN	SYBR	None				0.0569047	0.0212543	0.152352	32.6802	33.3347	0.885854		10.5441	0.511731	4.13531	TRUE	76.5634	0.04		TRUE		1	40								Y	N	N	N	N	Y	N	N
43	B19	FALSE	Sample 8	TNF	UNKNOWN	SYBR	None				0.48549	0.424258	0.55556	24.6127	24.6982	0.117706		1.90762	0.0700541	1.04249	TRUE	82.8735	0.186279		TRUE		1	40								N	N	N	N	N	N	N	N
44	B20	FALSE	Sample 8	TNF	UNKNOWN	SYBR	None				0.48549	0.424258	0.55556	24.8324	24.6982	0.117706		1.90762	0.0700541	1.04249	TRUE	82.8735	0.186279		TRUE		1	40								N	N	N	N	N	N	N	N
45	B21	FALSE	Sample 8	TNF	UNKNOWN	SYBR	None				0.48549	0.424258	0.55556	24.6493	24.6982	0.117706		1.90762	0.0700541	1.04249	TRUE	82.8735	0.186279		TRUE		1	40								N	N	N	N	N	N	N	N
46	B22	FALSE	Sample 8	housekeeping	UNKNOWN	SYBR	None				0.834141	0.574002	1.21218	21.3486	21.6535	0.335104		-1.13707	0.194219	0.261636	TRUE	77.5032	0.155366		TRUE		1	40								N	N	N	N	N	N	N	N
47	B23	FALSE	Sample 8	housekeeping	UNKNOWN	SYBR	None				0.834141	0.574002	1.21218	22.0122	21.6535	0.335104		-1.13707	0.194219	0.261636	TRUE	77.6374	0.155366		TRUE		1	40								N	N	N	N	N	N	N	N
48	B24	FALSE	Sample 8	housekeeping	UNKNOWN	SYBR	None				0.834141	0.574002	1.21218	21.5996	21.6535	0.335104		-1.13707	0.194219	0.261636	TRUE	77.5032	0.155366		TRUE		1	40								N	N	N	N	N	N	N	N
49	C1	FALSE	Sample 2	CALHM2	UNKNOWN	SYBR	None							24.7858	24.7883	0.122787					TRUE	82.605	0.150377		TRUE		1	40								N	N	N	N	N	N	N	N
50	C2	FALSE	Sample 2	CALHM2	UNKNOWN	SYBR	None							24.9122	24.7883	0.122787					TRUE	82.4707	0.150377		TRUE		1	40								N	N	N	N	N	N	N	N
51	C3	FALSE	Sample 2	CALHM2	UNKNOWN	SYBR	None							24.6667	24.7883	0.122787					TRUE	82.4707	0.150377		TRUE		1	40								N	N	N	N	N	N	N	N
52	C4	FALSE	Sample 2	CALHM6	UNKNOWN	SYBR	None				0.673545	0.58441	0.776276	23.7939	23.8341	0.0352947		-0.954194	0.0737617	0.570153	TRUE	88.6466	0.154589		TRUE		1	40								N	N	N	N	N	N	N	N
53	C5	FALSE	Sample 2	CALHM6	UNKNOWN	SYBR	None				0.673545	0.58441	0.776276	23.8602	23.8341	0.0352947		-0.954194	0.0737617	0.570153	TRUE	88.6466	0.154589		TRUE		1	40								N	N	N	N	N	N	N	N
54	C6	FALSE	Sample 2	CALHM6	UNKNOWN	SYBR	None				0.673545	0.58441	0.776276	23.8481	23.8341	0.0352947		-0.954194	0.0737617	0.570153	TRUE	88.6466	0.154589		TRUE		1	40								N	N	N	N	N	N	N	N
55	C7	FALSE	Sample 2	IL1	UNKNOWN	SYBR	None				0.553092	0.453025	0.675262	19.8375	19.7789	0.1311		-5.00932	0.103704	0.85441	TRUE	82.068	0.147659		TRUE		1	40								N	N	N	N	N	N	N	N
56	C8	FALSE	Sample 2	IL1	UNKNOWN	SYBR	None				0.553092	0.453025	0.675262	19.8705	19.7789	0.1311		-5.00932	0.103704	0.85441	TRUE	82.068	0.147659		TRUE		1	40								N	N	N	N	N	N	N	N
57	C9	FALSE	Sample 2	IL1	UNKNOWN	SYBR	None				0.553092	0.453025	0.675262	19.6288	19.7789	0.1311		-5.00932	0.103704	0.85441	TRUE	82.068	0.147659		TRUE		1	40								N	N	N	N	N	N	N	N
58	C10	FALSE	Sample 2	IL6	UNKNOWN	SYBR	None				0.366199	0.317677	0.422132	27.9376	27.978	0.0359032		3.18975	0.0738595	1.4493	TRUE	77.2347	0.149226		TRUE		1	40								N	N	N	N	N	N	N	N
59	C11	FALSE	Sample 2	IL6	UNKNOWN	SYBR	None				0.366199	0.317677	0.422132	28.0063	27.978	0.0359032		3.18975	0.0738595	1.4493	TRUE	77.2347	0.149226		TRUE		1	40								N	N	N	N	N	N	N	N
60	C12	FALSE	Sample 2	IL6	UNKNOWN	SYBR	None				0.366199	0.317677	0.422132	27.9901	27.978	0.0359032		3.18975	0.0738595	1.4493	TRUE	77.2347	0.149226		TRUE		1	40								N	N	N	N	N	N	N	N
61	C13	FALSE	Sample 2	IL12	UNKNOWN	SYBR	None				0.806729	0.686421	0.948124	22.4752	22.4088	0.0777792		-2.37945	0.0839171	0.309844	TRUE	78.1745	0.0677721		TRUE		1	40								N	N	N	N	N	N	N	N
62	C14	FALSE	Sample 2	IL12	UNKNOWN	SYBR	None				0.806729	0.686421	0.948124	22.428	22.4088	0.0777792		-2.37945	0.0839171	0.309844	TRUE	78.1745	0.0677721		TRUE		1	40								N	N	N	N	N	N	N	N
63	C15	FALSE	Sample 2	IL12	UNKNOWN	SYBR	None				0.806729	0.686421	0.948124	22.3232	22.4088	0.0777792		-2.37945	0.0839171	0.309844	TRUE	78.1745	0.0677721		TRUE		1	40								N	N	N	N	N	N	N	N
64	C16	FALSE	Sample 2	NOS	UNKNOWN	SYBR	None				1.42939	0.971306	2.10352	30.4218	30.6817	0.32533		5.89342	0.200762	-0.515403	TRUE	76.5634	0.04		TRUE		1	40								N	N	N	N	N	Y	N	N
65	C17	FALSE	Sample 2	NOS	UNKNOWN	SYBR	None				1.42939	0.971306	2.10352	30.5766	30.6817	0.32533		5.89342	0.200762	-0.515403	TRUE	76.5634	0.04		TRUE		1	40								N	N	N	N	N	Y	N	N
66	C18	FALSE	Sample 2	NOS	UNKNOWN	SYBR	None				1.42939	0.971306	2.10352	31.0465	30.6817	0.32533		5.89342	0.200762	-0.515403	TRUE	76.5634	0.04		TRUE		1	40								N	N	N	N	N	Y	N	N
67	C19	FALSE	Sample 2	TNF	UNKNOWN	SYBR	None				0.891579	0.763262	1.04147	25.7585	25.819	0.0669523		1.0307	0.080745	0.165565	TRUE	83.0078	0.186279		TRUE		1	40								N	N	N	N	N	N	N	N
68	C20	FALSE	Sample 2	TNF	UNKNOWN	SYBR	None				0.891579	0.763262	1.04147	25.8909	25.819	0.0669523		1.0307	0.080745	0.165565	TRUE	82.8735	0.186279		TRUE		1	40								N	N	N	N	N	N	N	N
69	C21	FALSE	Sample 2	TNF	UNKNOWN	SYBR	None				0.891579	0.763262	1.04147	25.8075	25.819	0.0669523		1.0307	0.080745	0.165565	TRUE	83.0078	0.186279		TRUE		1	40								N	N	N	N	N	N	N	N
70	C22	FALSE	Sample 2	housekeeping	UNKNOWN	SYBR	None				1.10713	0.96574	1.26921	23.2389	23.2427	0.00665929		-1.54553	0.0709953	-0.146821	TRUE	77.5032	0.155366		TRUE		1	40								N	N	N	N	N	N	N	N
71	C23	FALSE	Sample 2	housekeeping	UNKNOWN	SYBR	None				1.10713	0.96574	1.26921	23.2504	23.2427	0.00665929		-1.54553	0.0709953	-0.146821	TRUE	77.5032	0.155366		TRUE		1	40								N	N	N	N	N	N	N	N
72	C24	FALSE	Sample 2	housekeeping	UNKNOWN	SYBR	None				1.10713	0.96574	1.26921	23.2388	23.2427	0.00665929		-1.54553	0.0709953	-0.146821	TRUE	77.5032	0.155366		TRUE		1	40								N	N	N	N	N	N	N	N
73	D1	FALSE	Sample 9	CALHM2	UNKNOWN	SYBR	None							27.6484	25.0673	2.24249					TRUE	82.3365	0.150377		TRUE		1	40								Y	N	N	N	N	N	N	N
74	D2	FALSE	Sample 9	CALHM2	UNKNOWN	SYBR	None							23.598	25.0673	2.24249					TRUE	82.4707	0.150377		TRUE		1	40								Y	N	N	N	N	N	N	N
75	D3	FALSE	Sample 9	CALHM2	UNKNOWN	SYBR	None							23.9553	25.0673	2.24249					TRUE	82.4707	0.150377		TRUE		1	40								Y	N	N	N	N	N	N	N
76	D4	FALSE	Sample 9	CALHM6	UNKNOWN	SYBR	None				0.946264	0.0781019	11.4647	23.5785	23.6226	0.107719		-1.44466	1.29619	0.0796858	TRUE	88.5124	0.154589		TRUE		1	40								N	N	N	N	N	N	N	N
77	D5	FALSE	Sample 9	CALHM6	UNKNOWN	SYBR	None				0.946264	0.0781019	11.4647	23.5439	23.6226	0.107719		-1.44466	1.29619	0.0796858	TRUE	88.5124	0.154589		TRUE		1	40								N	N	N	N	N	N	N	N
78	D6	FALSE	Sample 9	CALHM6	UNKNOWN	SYBR	None				0.946264	0.0781019	11.4647	23.7454	23.6226	0.107719		-1.44466	1.29619	0.0796858	TRUE	88.5124	0.154589		TRUE		1	40								N	N	N	N	N	N	N	N
79	D7	FALSE	Sample 9	IL1	UNKNOWN	SYBR	None				1.13331	0.0937629	13.6982	19.0187	19.023	0.0446265		-6.04427	1.29496	-0.18054	TRUE	81.9337	0.147659		TRUE		1	40								N	N	N	N	N	N	N	N
80	D8	FALSE	Sample 9	IL1	UNKNOWN	SYBR	None				1.13331	0.0937629	13.6982	18.9806	19.023	0.0446265		-6.04427	1.29496	-0.18054	TRUE	81.9337	0.147659		TRUE		1	40								N	N	N	N	N	N	N	N
81	D9	FALSE	Sample 9	IL1	UNKNOWN	SYBR	None				1.13331	0.0937629	13.6982	19.0696	19.023	0.0446265		-6.04427	1.29496	-0.18054	TRUE	81.9337	0.147659		TRUE		1	40								N	N	N	N	N	N	N	N
82	D10	FALSE	Sample 9	IL6	UNKNOWN	SYBR	None				0.395199	0.0325583	4.79701	27.9962	28.1471	0.138142		3.0798	1.29716	1.33935	TRUE	77.2347	0.149226		TRUE		1	40								N	N	N	N	N	N	N	N
83	D11	FALSE	Sample 9	IL6	UNKNOWN	SYBR	None				0.395199	0.0325583	4.79701	28.1776	28.1471	0.138142		3.0798	1.29716	1.33935	TRUE	77.2347	0.149226		TRUE		1	40								N	N	N	N	N	N	N	N
84	D12	FALSE	Sample 9	IL6	UNKNOWN	SYBR	None				0.395199	0.0325583	4.79701	28.2673	28.1471	0.138142		3.0798	1.29716	1.33935	TRUE	77.2347	0.149226		TRUE		1	40								N	N	N	N	N	N	N	N
85	D13	FALSE	Sample 9	IL12	UNKNOWN	SYBR	None				0.658721	0.0544784	7.96488	22.9979	22.9802	0.0590043		-2.08703	1.29515	0.60226	TRUE	78.1745	0.0677721		TRUE		1	40								N	N	N	N	N	N	N	N
86	D14	FALSE	Sample 9	IL12	UNKNOWN	SYBR	None				0.658721	0.0544784	7.96488	22.9144	22.9802	0.0590043		-2.08703	1.29515	0.60226	TRUE	78.1745	0.0677721		TRUE		1	40								N	N	N	N	N	N	N	N
87	D15	FALSE	Sample 9	IL12	UNKNOWN	SYBR	None				0.658721	0.0544784	7.96488	23.0284	22.9802	0.0590043		-2.08703	1.29515	0.60226	TRUE	78.1745	0.0677721		TRUE		1	40								N	N	N	N	N	N	N	N
88	D16	FALSE	Sample 9	NOS	UNKNOWN	SYBR	None				0.17309	0.0137651	2.17653	34.1074	34.0065	0.403642		8.93923	1.31551	2.53041	TRUE	76.5634	0.04		TRUE		1	40								N	N	N	N	N	Y	N	N
89	D17	FALSE	Sample 9	NOS	UNKNOWN	SYBR	None				0.17309	0.0137651	2.17653	34.3501	34.0065	0.403642		8.93923	1.31551	2.53041	TRUE	76.5634	0.04		TRUE		1	40								N	N	N	N	N	Y	N	N
90	D18	FALSE	Sample 9	NOS	UNKNOWN	SYBR	None				0.17309	0.0137651	2.17653	33.562	34.0065	0.403642		8.93923	1.31551	2.53041	TRUE	76.5634	0.04		TRUE		1	40								N	N	N	N	N	Y	N	N
91	D19	FALSE	Sample 9	TNF	UNKNOWN	SYBR	None				1.37021	0.112951	16.6221	25.3468	25.478	0.129235		0.410737	1.29685	-0.4544	TRUE	82.8735	0.186279		TRUE		1	40								N	N	N	N	N	N	N	N
92	D20	FALSE	Sample 9	TNF	UNKNOWN	SYBR	None				1.37021	0.112951	16.6221	25.482	25.478	0.129235		0.410737	1.29685	-0.4544	TRUE	82.8735	0.186279		TRUE		1	40								N	N	N	N	N	N	N	N
93	D21	FALSE	Sample 9	TNF	UNKNOWN	SYBR	None				1.37021	0.112951	16.6221	25.6052	25.478	0.129235		0.410737	1.29685	-0.4544	TRUE	82.8735	0.186279		TRUE		1	40								N	N	N	N	N	N	N	N
94	D22	FALSE	Sample 9	housekeeping	UNKNOWN	SYBR	None				2.22774	0.183903	26.986	22.6164	22.513	0.104384		-2.55429	1.2961	-1.15558	TRUE	77.5032	0.155366		TRUE		1	40								N	N	N	N	N	N	N	N
95	D23	FALSE	Sample 9	housekeeping	UNKNOWN	SYBR	None				2.22774	0.183903	26.986	22.4077	22.513	0.104384		-2.55429	1.2961	-1.15558	TRUE	77.5032	0.155366		TRUE		1	40								N	N	N	N	N	N	N	N
96	D24	FALSE	Sample 9	housekeeping	UNKNOWN	SYBR	None				2.22774	0.183903	26.986	22.5148	22.513	0.104384		-2.55429	1.2961	-1.15558	TRUE	77.5032	0.155366		TRUE		1	40								N	N	N	N	N	N	N	N
97	E1	FALSE	Sample 3	CALHM2	UNKNOWN	SYBR	None							23.5744	23.5692	0.031572					TRUE	82.605	0.150377		TRUE		1	40								N	N	N	N	N	N	N	N
98	E2	FALSE	Sample 3	CALHM2	UNKNOWN	SYBR	None							23.5354	23.5692	0.031572					TRUE	82.605	0.150377		TRUE		1	40								N	N	N	N	N	N	N	N
99	E3	FALSE	Sample 3	CALHM2	UNKNOWN	SYBR	None							23.5979	23.5692	0.031572					TRUE	82.605	0.150377		TRUE		1	40								N	N	N	N	N	N	N	N
100	E4	FALSE	Sample 3	CALHM6	UNKNOWN	SYBR	None				1.0513	0.994561	1.11127	22.017	21.9727	0.0386842		-1.59652	0.0288286	-0.0721728	TRUE	88.6466	0.154589		TRUE		1	40								N	N	N	N	N	N	N	N
101	E5	FALSE	Sample 3	CALHM6	UNKNOWN	SYBR	None				1.0513	0.994561	1.11127	21.9454	21.9727	0.0386842		-1.59652	0.0288286	-0.0721728	TRUE	88.6466	0.154589		TRUE		1	40								N	N	N	N	N	N	N	N
102	E6	FALSE	Sample 3	CALHM6	UNKNOWN	SYBR	None				1.0513	0.994561	1.11127	21.9558	21.9727	0.0386842		-1.59652	0.0288286	-0.0721728	TRUE	88.6466	0.154589		TRUE		1	40								N	N	N	N	N	N	N	N
103	E7	FALSE	Sample 3	IL1	UNKNOWN	SYBR	None				0.639726	0.597191	0.685291	18.3915	18.35	0.0532707		-5.21925	0.0357517	0.644473	TRUE	81.9337	0.147659		TRUE		1	40								N	N	N	N	N	N	N	N
104	E8	FALSE	Sample 3	IL1	UNKNOWN	SYBR	None				0.639726	0.597191	0.685291	18.3685	18.35	0.0532707		-5.21925	0.0357517	0.644473	TRUE	81.9337	0.147659		TRUE		1	40								N	N	N	N	N	N	N	N
105	E9	FALSE	Sample 3	IL1	UNKNOWN	SYBR	None				0.639726	0.597191	0.685291	18.2899	18.35	0.0532707		-5.21925	0.0357517	0.644473	TRUE	81.9337	0.147659		TRUE		1	40								N	N	N	N	N	N	N	N
106	E10	FALSE	Sample 3	IL6	UNKNOWN	SYBR	None				0.317112	0.269948	0.372516	26.8964	26.9666	0.141444		3.39739	0.0836723	1.65694	TRUE	77.2347	0.149226		TRUE		1	40								N	N	N	N	N	N	N	N
107	E11	FALSE	Sample 3	IL6	UNKNOWN	SYBR	None				0.317112	0.269948	0.372516	26.874	26.9666	0.141444		3.39739	0.0836723	1.65694	TRUE	77.2347	0.149226		TRUE		1	40								N	N	N	N	N	N	N	N
108	E12	FALSE	Sample 3	IL6	UNKNOWN	SYBR	None				0.317112	0.269948	0.372516	27.1294	26.9666	0.141444		3.39739	0.0836723	1.65694	TRUE	77.2347	0.149226		TRUE		1	40								N	N	N	N	N	N	N	N
109	E13	FALSE	Sample 3	IL12	UNKNOWN	SYBR	None				0.355908	0.330416	0.383367	22.3596	22.3704	0.0589697		-1.19887	0.0386187	1.49042	TRUE	78.1745	0.0677721		TRUE		1	40								N	N	N	N	N	N	N	N
110	E14	FALSE	Sample 3	IL12	UNKNOWN	SYBR	None				0.355908	0.330416	0.383367	22.434	22.3704	0.0589697		-1.19887	0.0386187	1.49042	TRUE	78.1745	0.0677721		TRUE		1	40								N	N	N	N	N	N	N	N
111	E15	FALSE	Sample 3	IL12	UNKNOWN	SYBR	None				0.355908	0.330416	0.383367	22.3175	22.3704	0.0589697		-1.19887	0.0386187	1.49042	TRUE	78.3087	0.0677721		TRUE		1	40								N	N	N	N	N	N	N	N
112	E16	FALSE	Sample 3	NOS	UNKNOWN	SYBR	None				1.31344	1.02877	1.67687	29.5119	29.5847	0.217577		6.01548	0.126934	-0.393348	TRUE	76.5634	0.04		TRUE		1	40								N	N	N	N	N	Y	N	N
113	E17	FALSE	Sample 3	NOS	UNKNOWN	SYBR	None				1.31344	1.02877	1.67687	29.4129	29.5847	0.217577		6.01548	0.126934	-0.393348	TRUE	76.5634	0.04		TRUE		1	40								N	N	N	N	N	Y	N	N
114	E18	FALSE	Sample 3	NOS	UNKNOWN	SYBR	None				1.31344	1.02877	1.67687	29.8294	29.5847	0.217577		6.01548	0.126934	-0.393348	TRUE	76.5634	0.04		TRUE		1	40								N	N	N	N	N	Y	N	N
115	E19	FALSE	Sample 3	TNF	UNKNOWN	SYBR	None				0.736172	0.660717	0.820245	24.8207	24.8763	0.0920626		1.30702	0.0561911	0.441884	TRUE	83.0078	0.186279		TRUE		1	40								N	N	N	N	N	N	N	N
116	E20	FALSE	Sample 3	TNF	UNKNOWN	SYBR	None				0.736172	0.660717	0.820245	24.9825	24.8763	0.0920626		1.30702	0.0561911	0.441884	TRUE	83.0078	0.186279		TRUE		1	40								N	N	N	N	N	N	N	N
117	E21	FALSE	Sample 3	TNF	UNKNOWN	SYBR	None				0.736172	0.660717	0.820245	24.8256	24.8763	0.0920626		1.30702	0.0561911	0.441884	TRUE	83.0078	0.186279		TRUE		1	40								N	N	N	N	N	N	N	N
118	E22	FALSE	Sample 3	housekeeping	UNKNOWN	SYBR	None				1.18004	1.10369	1.26167	21.901	21.9317	0.0512558		-1.63755	0.034756	-0.238839	TRUE	77.5032	0.155366		TRUE		1	40								N	N	N	N	N	N	N	N
119	E23	FALSE	Sample 3	housekeeping	UNKNOWN	SYBR	None				1.18004	1.10369	1.26167	21.9909	21.9317	0.0512558		-1.63755	0.034756	-0.238839	TRUE	77.6374	0.155366		TRUE		1	40								N	N	N	N	N	N	N	N
120	E24	FALSE	Sample 3	housekeeping	UNKNOWN	SYBR	None				1.18004	1.10369	1.26167	21.9032	21.9317	0.0512558		-1.63755	0.034756	-0.238839	TRUE	77.5032	0.155366		TRUE		1	40								N	N	N	N	N	N	N	N
121	F1	FALSE	Sample 10	CALHM2	UNKNOWN	SYBR	None							22.8413	22.9283	0.113926					TRUE	82.605	0.150377		TRUE		1	40								N	N	N	N	N	N	N	N
122	F2	FALSE	Sample 10	CALHM2	UNKNOWN	SYBR	None							22.8863	22.9283	0.113926					TRUE	82.605	0.150377		TRUE		1	40								N	N	N	N	N	N	N	N
123	F3	FALSE	Sample 10	CALHM2	UNKNOWN	SYBR	None							23.0572	22.9283	0.113926					TRUE	82.605	0.150377		TRUE		1	40								N	N	N	N	N	N	N	N
124	F4	FALSE	Sample 10	CALHM6	UNKNOWN	SYBR	None				1.82326	1.56498	2.12417	20.5915	20.5374	0.0769544		-2.39087	0.079375	-0.866521	TRUE	88.6466	0.154589		TRUE		1	40								N	N	N	N	N	N	N	N
125	F5	FALSE	Sample 10	CALHM6	UNKNOWN	SYBR	None				1.82326	1.56498	2.12417	20.5714	20.5374	0.0769544		-2.39087	0.079375	-0.866521	TRUE	88.6466	0.154589		TRUE		1	40								N	N	N	N	N	N	N	N
126	F6	FALSE	Sample 10	CALHM6	UNKNOWN	SYBR	None				1.82326	1.56498	2.12417	20.4493	20.5374	0.0769544		-2.39087	0.079375	-0.866521	TRUE	88.6466	0.154589		TRUE		1	40								N	N	N	N	N	N	N	N
127	F7	FALSE	Sample 10	IL1	UNKNOWN	SYBR	None				1.00156	0.840987	1.1928	16.9764	17.0623	0.108416		-5.86598	0.0907986	-0.00225258	TRUE	82.068	0.147659		TRUE		1	40								N	N	N	N	N	N	N	N
128	F8	FALSE	Sample 10	IL1	UNKNOWN	SYBR	None				1.00156	0.840987	1.1928	17.1841	17.0623	0.108416		-5.86598	0.0907986	-0.00225258	TRUE	82.068	0.147659		TRUE		1	40								N	N	N	N	N	N	N	N
129	F9	FALSE	Sample 10	IL1	UNKNOWN	SYBR	None				1.00156	0.840987	1.1928	17.0263	17.0623	0.108416		-5.86598	0.0907986	-0.00225258	TRUE	82.068	0.147659		TRUE		1	40								N	N	N	N	N	N	N	N
130	F10	FALSE	Sample 10	IL6	UNKNOWN	SYBR	None				0.625264	0.537134	0.727854	25.3207	25.3462	0.0756136		2.41791	0.0789443	0.677463	TRUE	77.2347	0.149226		TRUE		1	40								N	N	N	N	N	N	N	N
131	F11	FALSE	Sample 10	IL6	UNKNOWN	SYBR	None				0.625264	0.537134	0.727854	25.2866	25.3462	0.0756136		2.41791	0.0789443	0.677463	TRUE	77.3689	0.149226		TRUE		1	40								N	N	N	N	N	N	N	N
132	F12	FALSE	Sample 10	IL6	UNKNOWN	SYBR	None				0.625264	0.537134	0.727854	25.4312	25.3462	0.0756136		2.41791	0.0789443	0.677463	TRUE	77.3689	0.149226		TRUE		1	40								N	N	N	N	N	N	N	N
133	F13	FALSE	Sample 10	IL12	UNKNOWN	SYBR	None				0.221844	0.188837	0.26062	22.4261	22.4113	0.089671		-0.516909	0.083706	2.17238	TRUE	78.3087	0.0677721		TRUE		1	40								N	N	N	N	N	N	N	N
134	F14	FALSE	Sample 10	IL12	UNKNOWN	SYBR	None				0.221844	0.188837	0.26062	22.4927	22.4113	0.089671		-0.516909	0.083706	2.17238	TRUE	78.3087	0.0677721		TRUE		1	40								N	N	N	N	N	N	N	N
135	F15	FALSE	Sample 10	IL12	UNKNOWN	SYBR	None				0.221844	0.188837	0.26062	22.3152	22.4113	0.089671		-0.516909	0.083706	2.17238	TRUE	78.3087	0.0677721		TRUE		1	40								N	N	N	N	N	N	N	N
136	F16	FALSE	Sample 10	NOS	UNKNOWN	SYBR	None				0.295389	0.221399	0.394106	31.3627	31.0964	0.23315		8.16814	0.14982	1.75931	TRUE	76.5634	0.04		TRUE		1	40								N	N	N	N	N	Y	N	N
137	F17	FALSE	Sample 10	NOS	UNKNOWN	SYBR	None				0.295389	0.221399	0.394106	30.9972	31.0964	0.23315		8.16814	0.14982	1.75931	TRUE	76.5634	0.04		TRUE		1	40								N	N	N	N	N	Y	N	N
138	F18	FALSE	Sample 10	NOS	UNKNOWN	SYBR	None				0.295389	0.221399	0.394106	30.9292	31.0964	0.23315		8.16814	0.14982	1.75931	TRUE	76.5634	0.04		TRUE		1	40								N	N	N	N	N	Y	N	N
139	F19	FALSE	Sample 10	TNF	UNKNOWN	SYBR	None				1.99411	1.67321	2.37654	22.6826	22.7976	0.109341		-0.130606	0.0911678	-0.995743	TRUE	83.0078	0.186279		TRUE		1	40								N	N	N	N	N	N	N	N
140	F20	FALSE	Sample 10	TNF	UNKNOWN	SYBR	None				1.99411	1.67321	2.37654	22.8103	22.7976	0.109341		-0.130606	0.0911678	-0.995743	TRUE	83.0078	0.186279		TRUE		1	40								N	N	N	N	N	N	N	N
141	F21	FALSE	Sample 10	TNF	UNKNOWN	SYBR	None				1.99411	1.67321	2.37654	22.9001	22.7976	0.109341		-0.130606	0.0911678	-0.995743	TRUE	83.0078	0.186279		TRUE		1	40								N	N	N	N	N	N	N	N
142	F22	FALSE	Sample 10	housekeeping	UNKNOWN	SYBR	None				0.749985	0.646757	0.869689	22.0053	21.9446	0.0691596		-0.983641	0.0769464	0.415066	TRUE	77.6374	0.155366		TRUE		1	40								N	N	N	N	N	N	N	N
143	F23	FALSE	Sample 10	housekeeping	UNKNOWN	SYBR	None				0.749985	0.646757	0.869689	21.8693	21.9446	0.0691596		-0.983641	0.0769464	0.415066	TRUE	77.6374	0.155366		TRUE		1	40								N	N	N	N	N	N	N	N
144	F24	FALSE	Sample 10	housekeeping	UNKNOWN	SYBR	None				0.749985	0.646757	0.869689	21.9593	21.9446	0.0691596		-0.983641	0.0769464	0.415066	TRUE	77.6374	0.155366		TRUE		1	40								N	N	N	N	N	N	N	N
145	G1	FALSE	Sample 4	CALHM2	UNKNOWN	SYBR	None							23.707	23.7455	0.155288					TRUE	82.7393	0.150377		TRUE		1	40								N	N	N	N	N	N	N	N
146	G2	FALSE	Sample 4	CALHM2	UNKNOWN	SYBR	None							23.9164	23.7455	0.155288					TRUE	82.605	0.150377		TRUE		1	40								N	N	N	N	N	N	N	N
147	G3	FALSE	Sample 4	CALHM2	UNKNOWN	SYBR	None							23.613	23.7455	0.155288					TRUE	82.605	0.150377		TRUE		1	40								N	N	N	N	N	N	N	N
148	G4	FALSE	Sample 4	CALHM6	UNKNOWN	SYBR	None				8.40291	7.06523	9.99387	19.161	19.1502	0.015456		-4.59524	0.0900985	-3.07089	TRUE	88.7809	0.154589		TRUE		1	40								N	N	N	N	N	N	N	N
149	G5	FALSE	Sample 4	CALHM6	UNKNOWN	SYBR	None				8.40291	7.06523	9.99387	19.1325	19.1502	0.015456		-4.59524	0.0900985	-3.07089	TRUE	88.7809	0.154589		TRUE		1	40								N	N	N	N	N	N	N	N
150	G6	FALSE	Sample 4	CALHM6	UNKNOWN	SYBR	None				8.40291	7.06523	9.99387	19.1572	19.1502	0.015456		-4.59524	0.0900985	-3.07089	TRUE	88.7809	0.154589		TRUE		1	40								N	N	N	N	N	N	N	N
151	G7	FALSE	Sample 4	IL1	UNKNOWN	SYBR	None				1.16868	0.973372	1.40317	17.6033	17.6569	0.0545081		-6.0886	0.0950183	-0.224876	TRUE	82.068	0.147659		TRUE		1	40								N	N	N	N	N	N	N	N
152	G8	FALSE	Sample 4	IL1	UNKNOWN	SYBR	None				1.16868	0.973372	1.40317	17.7123	17.6569	0.0545081		-6.0886	0.0950183	-0.224876	TRUE	82.068	0.147659		TRUE		1	40								N	N	N	N	N	N	N	N
153	G9	FALSE	Sample 4	IL1	UNKNOWN	SYBR	None				1.16868	0.973372	1.40317	17.655	17.6569	0.0545081		-6.0886	0.0950183	-0.224876	TRUE	82.068	0.147659		TRUE		1	40								N	N	N	N	N	N	N	N
154	G10	FALSE	Sample 4	IL6	UNKNOWN	SYBR	None				2.37827	1.91212	2.95808	24.1617	24.236	0.120162		0.490536	0.113363	-1.24991	TRUE	77.2347	0.149226		TRUE		1	40								N	N	N	N	N	N	N	N
155	G11	FALSE	Sample 4	IL6	UNKNOWN	SYBR	None				2.37827	1.91212	2.95808	24.3746	24.236	0.120162		0.490536	0.113363	-1.24991	TRUE	77.3689	0.149226		TRUE		1	40								N	N	N	N	N	N	N	N
156	G12	FALSE	Sample 4	IL6	UNKNOWN	SYBR	None				2.37827	1.91212	2.95808	24.1717	24.236	0.120162		0.490536	0.113363	-1.24991	TRUE	77.3689	0.149226		TRUE		1	40								N	N	N	N	N	N	N	N
157	G13	FALSE	Sample 4	IL12	UNKNOWN	SYBR	None				0.502994	0.419307	0.603385	22.0526	22.0476	0.0520534		-1.69791	0.0945584	0.991386	TRUE	78.3087	0.0677721		TRUE		1	40								N	N	N	N	N	N	N	N
158	G14	FALSE	Sample 4	IL12	UNKNOWN	SYBR	None				0.502994	0.419307	0.603385	22.0969	22.0476	0.0520534		-1.69791	0.0945584	0.991386	TRUE	78.3087	0.0677721		TRUE		1	40								N	N	N	N	N	N	N	N
159	G15	FALSE	Sample 4	IL12	UNKNOWN	SYBR	None				0.502994	0.419307	0.603385	21.9932	22.0476	0.0520534		-1.69791	0.0945584	0.991386	TRUE	78.3087	0.0677721		TRUE		1	40								N	N	N	N	N	N	N	N
160	G16	FALSE	Sample 4	NOS	UNKNOWN	SYBR	None				19.9025	16.2799	24.3313	25.736	25.8394	0.0926525		2.09394	0.104401	-4.31488	TRUE	76.6976	0.04		TRUE		1	40								N	N	N	N	N	Y	N	N
161	G17	FALSE	Sample 4	NOS	UNKNOWN	SYBR	None				19.9025	16.2799	24.3313	25.8674	25.8394	0.0926525		2.09394	0.104401	-4.31488	TRUE	76.6976	0.04		TRUE		1	40								N	N	N	N	N	Y	N	N
162	G18	FALSE	Sample 4	NOS	UNKNOWN	SYBR	None				19.9025	16.2799	24.3313	25.9148	25.8394	0.0926525		2.09394	0.104401	-4.31488	TRUE	76.6976	0.04		TRUE		1	40								N	N	N	N	N	Y	N	N
163	G19	FALSE	Sample 4	TNF	UNKNOWN	SYBR	None				3.60664	2.94292	4.42005	22.6688	22.76	0.096895		-0.985519	0.105677	-1.85066	TRUE	83.0078	0.186279		TRUE		1	40								N	N	N	N	N	N	N	N
164	G20	FALSE	Sample 4	TNF	UNKNOWN	SYBR	None				3.60664	2.94292	4.42005	22.7494	22.76	0.096895		-0.985519	0.105677	-1.85066	TRUE	83.0078	0.186279		TRUE		1	40								N	N	N	N	N	N	N	N
165	G21	FALSE	Sample 4	TNF	UNKNOWN	SYBR	None				3.60664	2.94292	4.42005	22.8617	22.76	0.096895		-0.985519	0.105677	-1.85066	TRUE	83.0078	0.186279		TRUE		1	40								N	N	N	N	N	N	N	N
166	G22	FALSE	Sample 4	housekeeping	UNKNOWN	SYBR	None				0.646982	0.533918	0.78399	22.8942	22.975	0.0759598		-0.770505	0.0998068	0.628202	TRUE	77.6374	0.155366		TRUE		1	40								N	N	N	N	N	N	N	N
167	G23	FALSE	Sample 4	housekeeping	UNKNOWN	SYBR	None				0.646982	0.533918	0.78399	23.0449	22.975	0.0759598		-0.770505	0.0998068	0.628202	TRUE	77.6374	0.155366		TRUE		1	40								N	N	N	N	N	N	N	N
168	G24	FALSE	Sample 4	housekeeping	UNKNOWN	SYBR	None				0.646982	0.533918	0.78399	22.9858	22.975	0.0759598		-0.770505	0.0998068	0.628202	TRUE	77.6374	0.155366		TRUE		1	40								N	N	N	N	N	N	N	N
169	H1	FALSE	Sample 11	CALHM2	UNKNOWN	SYBR	None							23.7185	23.7785	0.0962597					TRUE	82.7393	0.150377		TRUE		1	40								N	N	N	N	N	N	N	N
170	H2	FALSE	Sample 11	CALHM2	UNKNOWN	SYBR	None							23.7275	23.7785	0.0962597					TRUE	82.605	0.150377		TRUE		1	40								N	N	N	N	N	N	N	N
171	H3	FALSE	Sample 11	CALHM2	UNKNOWN	SYBR	None							23.8896	23.7785	0.0962597					TRUE	82.605	0.150377		TRUE		1	40								N	N	N	N	N	N	N	N
172	H4	FALSE	Sample 11	CALHM6	UNKNOWN	SYBR	None				3.39487	2.83478	4.06562	20.3723	20.4908	0.130638		-3.2877	0.093688	-1.76336	TRUE	88.7809	0.154589		TRUE		1	40								N	N	N	N	N	N	N	N
173	H5	FALSE	Sample 11	CALHM6	UNKNOWN	SYBR	None				3.39487	2.83478	4.06562	20.4692	20.4908	0.130638		-3.2877	0.093688	-1.76336	TRUE	88.7809	0.154589		TRUE		1	40								N	N	N	N	N	N	N	N
174	H6	FALSE	Sample 11	CALHM6	UNKNOWN	SYBR	None				3.39487	2.83478	4.06562	20.6309	20.4908	0.130638		-3.2877	0.093688	-1.76336	TRUE	88.7809	0.154589		TRUE		1	40								N	N	N	N	N	N	N	N
175	H7	FALSE	Sample 11	IL1	UNKNOWN	SYBR	None				1.31315	1.13197	1.52332	17.6075	17.5218	0.0926734		-6.25675	0.0771455	-0.393026	TRUE	82.068	0.147659		TRUE		1	40								N	N	N	N	N	N	N	N
176	H8	FALSE	Sample 11	IL1	UNKNOWN	SYBR	None				1.31315	1.13197	1.52332	17.4234	17.5218	0.0926734		-6.25675	0.0771455	-0.393026	TRUE	82.068	0.147659		TRUE		1	40								N	N	N	N	N	N	N	N
177	H9	FALSE	Sample 11	IL1	UNKNOWN	SYBR	None				1.31315	1.13197	1.52332	17.5344	17.5218	0.0926734		-6.25675	0.0771455	-0.393026	TRUE	82.068	0.147659		TRUE		1	40								N	N	N	N	N	N	N	N
178	H10	FALSE	Sample 11	IL6	UNKNOWN	SYBR	None				1.50224	1.30213	1.73311	24.8336	24.9319	0.0853732		1.15333	0.0742844	-0.587116	TRUE	77.2347	0.149226		TRUE		1	40								N	N	N	N	N	N	N	N
179	H11	FALSE	Sample 11	IL6	UNKNOWN	SYBR	None				1.50224	1.30213	1.73311	24.9883	24.9319	0.0853732		1.15333	0.0742844	-0.587116	TRUE	77.3689	0.149226		TRUE		1	40								N	N	N	N	N	N	N	N
180	H12	FALSE	Sample 11	IL6	UNKNOWN	SYBR	None				1.50224	1.30213	1.73311	24.9736	24.9319	0.0853732		1.15333	0.0742844	-0.587116	TRUE	77.3689	0.149226		TRUE		1	40								N	N	N	N	N	N	N	N
181	H13	FALSE	Sample 11	IL12	UNKNOWN	SYBR	None				0.317405	0.283171	0.355777	22.7729	22.7448	0.0358399		-1.03369	0.0593027	1.6556	TRUE	78.3087	0.0677721		TRUE		1	40								N	N	N	N	N	N	N	N
182	H14	FALSE	Sample 11	IL12	UNKNOWN	SYBR	None				0.317405	0.283171	0.355777	22.7572	22.7448	0.0358399		-1.03369	0.0593027	1.6556	TRUE	78.3087	0.0677721		TRUE		1	40								N	N	N	N	N	N	N	N
183	H15	FALSE	Sample 11	IL12	UNKNOWN	SYBR	None				0.317405	0.283171	0.355777	22.7045	22.7448	0.0358399		-1.03369	0.0593027	1.6556	TRUE	78.3087	0.0677721		TRUE		1	40								N	N	N	N	N	N	N	N
184	H16	FALSE	Sample 11	NOS	UNKNOWN	SYBR	None							Undetermined	28.2379	0.174175					TRUE	76.5634	0.04		TRUE		1	40								N	N	N	N	N	Y	N	N
185	H17	FALSE	Sample 11	NOS	UNKNOWN	SYBR	None				3.86225	2.86678	5.20339	28.3611	28.2379	0.174175		4.45938	0.135119	-1.94944	TRUE	76.5634	0.04		TRUE		1	40								N	N	N	N	N	Y	N	N
186	H18	FALSE	Sample 11	NOS	UNKNOWN	SYBR	None				3.86225	2.86678	5.20339	28.1147	28.2379	0.174175		4.45938	0.135119	-1.94944	TRUE	76.5634	0.04		TRUE		1	40								N	N	N	N	N	Y	N	N
187	H19	FALSE	Sample 11	TNF	UNKNOWN	SYBR	None				3.15466	2.72139	3.65692	22.9952	22.9862	0.0917288		-0.792348	0.0767683	-1.65748	TRUE	83.0078	0.186279		TRUE		1	40								N	N	N	N	N	N	N	N
188	H20	FALSE	Sample 11	TNF	UNKNOWN	SYBR	None				3.15466	2.72139	3.65692	23.0731	22.9862	0.0917288		-0.792348	0.0767683	-1.65748	TRUE	83.0078	0.186279		TRUE		1	40								N	N	N	N	N	N	N	N
189	H21	FALSE	Sample 11	TNF	UNKNOWN	SYBR	None				3.15466	2.72139	3.65692	22.8903	22.9862	0.0917288		-0.792348	0.0767683	-1.65748	TRUE	83.0078	0.186279		TRUE		1	40								N	N	N	N	N	N	N	N
190	H22	FALSE	Sample 11	housekeeping	UNKNOWN	SYBR	None				0.722688	0.633954	0.823841	22.7981	22.8484	0.0680793		-0.930151	0.0680704	0.468556	TRUE	77.5032	0.155366		TRUE		1	40								N	N	N	N	N	N	N	N
191	H23	FALSE	Sample 11	housekeeping	UNKNOWN	SYBR	None				0.722688	0.633954	0.823841	22.9259	22.8484	0.0680793		-0.930151	0.0680704	0.468556	TRUE	77.6374	0.155366		TRUE		1	40								N	N	N	N	N	N	N	N
192	H24	FALSE	Sample 11	housekeeping	UNKNOWN	SYBR	None				0.722688	0.633954	0.823841	22.8211	22.8484	0.0680793		-0.930151	0.0680704	0.468556	TRUE	77.6374	0.155366		TRUE		1	40								N	N	N	N	N	N	N	N
193	I1	FALSE	Sample 5	CALHM2	UNKNOWN	SYBR	None							24.2535	24.3018	0.0871193					TRUE	82.7393	0.150377		TRUE		1	40								N	N	N	N	N	N	N	N
194	I2	FALSE	Sample 5	CALHM2	UNKNOWN	SYBR	None							24.4023	24.3018	0.0871193					TRUE	82.605	0.150377		TRUE		1	40								N	N	N	N	N	N	N	N
195	I3	FALSE	Sample 5	CALHM2	UNKNOWN	SYBR	None							24.2494	24.3018	0.0871193					TRUE	82.605	0.150377		TRUE		1	40								N	N	N	N	N	N	N	N
196	I4	FALSE	Sample 5	CALHM6	UNKNOWN	SYBR	None				5.70566	4.93366	6.59844	20.3504	20.265	0.0976174		-4.03674	0.0755401	-2.51239	TRUE	88.7809	0.154589		TRUE		1	40								N	N	N	N	N	N	N	N
197	I5	FALSE	Sample 5	CALHM6	UNKNOWN	SYBR	None				5.70566	4.93366	6.59844	20.1586	20.265	0.0976174		-4.03674	0.0755401	-2.51239	TRUE	88.7809	0.154589		TRUE		1	40								N	N	N	N	N	N	N	N
198	I6	FALSE	Sample 5	CALHM6	UNKNOWN	SYBR	None				5.70566	4.93366	6.59844	20.286	20.265	0.0976174		-4.03674	0.0755401	-2.51239	TRUE	88.7809	0.154589		TRUE		1	40								N	N	N	N	N	N	N	N
199	I7	FALSE	Sample 5	IL1	UNKNOWN	SYBR	None				1.56465	1.38842	1.76324	17.7635	17.7922	0.0630575		-6.50957	0.0620914	-0.645839	TRUE	82.068	0.147659		TRUE		1	40								N	N	N	N	N	N	N	N
200	I8	FALSE	Sample 5	IL1	UNKNOWN	SYBR	None				1.56465	1.38842	1.76324	17.8645	17.7922	0.0630575		-6.50957	0.0620914	-0.645839	TRUE	82.068	0.147659		TRUE		1	40								N	N	N	N	N	N	N	N
201	I9	FALSE	Sample 5	IL1	UNKNOWN	SYBR	None				1.56465	1.38842	1.76324	17.7486	17.7922	0.0630575		-6.50957	0.0620914	-0.645839	TRUE	82.068	0.147659		TRUE		1	40								N	N	N	N	N	N	N	N
202	I10	FALSE	Sample 5	IL6	UNKNOWN	SYBR	None				1.56131	1.32907	1.83414	25.2689	25.3995	0.115838		1.09769	0.0836825	-0.642761	TRUE	77.2347	0.149226		TRUE		1	40								N	N	N	N	N	N	N	N
203	I11	FALSE	Sample 5	IL6	UNKNOWN	SYBR	None				1.56131	1.32907	1.83414	25.4397	25.3995	0.115838		1.09769	0.0836825	-0.642761	TRUE	77.3689	0.149226		TRUE		1	40								N	N	N	N	N	N	N	N
204	I12	FALSE	Sample 5	IL6	UNKNOWN	SYBR	None				1.56131	1.32907	1.83414	25.4898	25.3995	0.115838		1.09769	0.0836825	-0.642761	TRUE	77.3689	0.149226		TRUE		1	40								N	N	N	N	N	N	N	N
205	I13	FALSE	Sample 5	IL12	UNKNOWN	SYBR	None				0.59526	0.49769	0.711958	22.4231	22.3609	0.135536		-1.94088	0.0930229	0.748409	TRUE	78.3087	0.0677721		TRUE		1	40								N	N	N	N	N	N	N	N
206	I14	FALSE	Sample 5	IL12	UNKNOWN	SYBR	None				0.59526	0.49769	0.711958	22.4542	22.3609	0.135536		-1.94088	0.0930229	0.748409	TRUE	78.3087	0.0677721		TRUE		1	40								N	N	N	N	N	N	N	N
207	I15	FALSE	Sample 5	IL12	UNKNOWN	SYBR	None				0.59526	0.49769	0.711958	22.2054	22.3609	0.135536		-1.94088	0.0930229	0.748409	TRUE	78.3087	0.0677721		TRUE		1	40								N	N	N	N	N	N	N	N
208	I16	FALSE	Sample 5	NOS	UNKNOWN	SYBR	None				11.6835	8.98492	15.1925	26.9654	27.1642	0.219724		2.86243	0.136465	-3.5464	TRUE	76.6976	0.04		TRUE		1	40								N	N	N	N	N	Y	N	N
209	I17	FALSE	Sample 5	NOS	UNKNOWN	SYBR	None				11.6835	8.98492	15.1925	27.4001	27.1642	0.219724		2.86243	0.136465	-3.5464	TRUE	76.5634	0.04		TRUE		1	40								N	N	N	N	N	Y	N	N
210	I18	FALSE	Sample 5	NOS	UNKNOWN	SYBR	None				11.6835	8.98492	15.1925	27.1271	27.1642	0.219724		2.86243	0.136465	-3.5464	TRUE	76.5634	0.04		TRUE		1	40								N	N	N	N	N	Y	N	N
211	I19	FALSE	Sample 5	TNF	UNKNOWN	SYBR	None				2.89224	2.50572	3.33839	23.5264	23.6347	0.0952902		-0.667053	0.074543	-1.53219	TRUE	83.0078	0.186279		TRUE		1	40								N	N	N	N	N	N	N	N
212	I20	FALSE	Sample 5	TNF	UNKNOWN	SYBR	None				2.89224	2.50572	3.33839	23.7058	23.6347	0.0952902		-0.667053	0.074543	-1.53219	TRUE	83.0078	0.186279		TRUE		1	40								N	N	N	N	N	N	N	N
213	I21	FALSE	Sample 5	TNF	UNKNOWN	SYBR	None				2.89224	2.50572	3.33839	23.6719	23.6347	0.0952902		-0.667053	0.074543	-1.53219	TRUE	83.0078	0.186279		TRUE		1	40								N	N	N	N	N	N	N	N
214	I22	FALSE	Sample 5	housekeeping	UNKNOWN	SYBR	None				0.531469	0.474353	0.595463	23.7935	23.815	0.0536714		-0.486765	0.0590773	0.911942	TRUE	77.5032	0.155366		TRUE		1	40								N	N	N	N	N	N	N	N
215	I23	FALSE	Sample 5	housekeeping	UNKNOWN	SYBR	None				0.531469	0.474353	0.595463	23.8761	23.815	0.0536714		-0.486765	0.0590773	0.911942	TRUE	77.6374	0.155366		TRUE		1	40								N	N	N	N	N	N	N	N
216	I24	FALSE	Sample 5	housekeeping	UNKNOWN	SYBR	None				0.531469	0.474353	0.595463	23.7754	23.815	0.0536714		-0.486765	0.0590773	0.911942	TRUE	77.6374	0.155366		TRUE		1	40								N	N	N	N	N	N	N	N
217	J1	FALSE	Sample 12	CALHM2	UNKNOWN	SYBR	None							23.2183	23.2284	0.0279105					TRUE	82.7393	0.150377		TRUE		1	40								N	N	N	N	N	N	N	N
218	J2	FALSE	Sample 12	CALHM2	UNKNOWN	SYBR	None							23.26	23.2284	0.0279105					TRUE	82.7393	0.150377		TRUE		1	40								N	N	N	N	N	N	N	N
219	J3	FALSE	Sample 12	CALHM2	UNKNOWN	SYBR	None							23.2071	23.2284	0.0279105					TRUE	82.7393	0.150377		TRUE		1	40								N	N	N	N	N	N	N	N
220	J4	FALSE	Sample 12	CALHM6	UNKNOWN	SYBR	None				3.21087	2.82476	3.64975	19.9051	20.0211	0.111879		-3.20731	0.0665728	-1.68296	TRUE	88.9152	0.154589		TRUE		1	40								N	N	N	N	N	N	N	N
221	J5	FALSE	Sample 12	CALHM6	UNKNOWN	SYBR	None				3.21087	2.82476	3.64975	20.1284	20.0211	0.111879		-3.20731	0.0665728	-1.68296	TRUE	88.7809	0.154589		TRUE		1	40								N	N	N	N	N	N	N	N
222	J6	FALSE	Sample 12	CALHM6	UNKNOWN	SYBR	None				3.21087	2.82476	3.64975	20.0299	20.0211	0.111879		-3.20731	0.0665728	-1.68296	TRUE	88.7809	0.154589		TRUE		1	40								N	N	N	N	N	N	N	N
223	J7	FALSE	Sample 12	IL1	UNKNOWN	SYBR	None				0.91019	0.866681	0.955883	17.4611	17.5005	0.0341245		-5.72797	0.0254524	0.135761	TRUE	82.068	0.147659		TRUE		1	40								N	N	N	N	N	N	N	N
224	J8	FALSE	Sample 12	IL1	UNKNOWN	SYBR	None				0.91019	0.866681	0.955883	17.5183	17.5005	0.0341245		-5.72797	0.0254524	0.135761	TRUE	82.068	0.147659		TRUE		1	40								N	N	N	N	N	N	N	N
225	J9	FALSE	Sample 12	IL1	UNKNOWN	SYBR	None				0.91019	0.866681	0.955883	17.522	17.5005	0.0341245		-5.72797	0.0254524	0.135761	TRUE	82.068	0.147659		TRUE		1	40								N	N	N	N	N	N	N	N
226	J10	FALSE	Sample 12	IL6	UNKNOWN	SYBR	None				1.45688	1.3869	1.53039	24.4301	24.426	0.0344082		1.19757	0.0255794	-0.54288	TRUE	77.3689	0.149226		TRUE		1	40								N	N	N	N	N	N	N	N
227	J11	FALSE	Sample 12	IL6	UNKNOWN	SYBR	None				1.45688	1.3869	1.53039	24.4582	24.426	0.0344082		1.19757	0.0255794	-0.54288	TRUE	77.3689	0.149226		TRUE		1	40								N	N	N	N	N	N	N	N
228	J12	FALSE	Sample 12	IL6	UNKNOWN	SYBR	None				1.45688	1.3869	1.53039	24.3897	24.426	0.0344082		1.19757	0.0255794	-0.54288	TRUE	77.3689	0.149226		TRUE		1	40								N	N	N	N	N	N	N	N
229	J13	FALSE	Sample 12	IL12	UNKNOWN	SYBR	None				0.371567	0.349963	0.394505	21.9255	21.9675	0.0461244		-1.26099	0.0311259	1.4283	TRUE	78.3087	0.0677721		TRUE		1	40								N	N	N	N	N	N	N	N
230	J14	FALSE	Sample 12	IL12	UNKNOWN	SYBR	None				0.371567	0.349963	0.394505	21.96	21.9675	0.0461244		-1.26099	0.0311259	1.4283	TRUE	78.3087	0.0677721		TRUE		1	40								N	N	N	N	N	N	N	N
231	J15	FALSE	Sample 12	IL12	UNKNOWN	SYBR	None				0.371567	0.349963	0.394505	22.0169	21.9675	0.0461244		-1.26099	0.0311259	1.4283	TRUE	78.3087	0.0677721		TRUE		1	40								N	N	N	N	N	N	N	N
232	J16	FALSE	Sample 12	NOS	UNKNOWN	SYBR	None				6.58854	5.9537	7.29109	26.9869	26.9173	0.0868126		3.68886	0.0526479	-2.71996	TRUE	76.6976	0.04		TRUE		1	40								N	N	N	N	N	Y	N	N
233	J17	FALSE	Sample 12	NOS	UNKNOWN	SYBR	None				6.58854	5.9537	7.29109	26.945	26.9173	0.0868126		3.68886	0.0526479	-2.71996	TRUE	76.6976	0.04		TRUE		1	40								N	N	N	N	N	Y	N	N
234	J18	FALSE	Sample 12	NOS	UNKNOWN	SYBR	None				6.58854	5.9537	7.29109	26.82	26.9173	0.0868126		3.68886	0.0526479	-2.71996	TRUE	76.6976	0.04		TRUE		1	40								N	N	N	N	N	Y	N	N
235	J19	FALSE	Sample 12	TNF	UNKNOWN	SYBR	None				3.04959	2.6796	3.47067	22.355	22.485	0.113012		-0.743479	0.0672081	-1.60862	TRUE	83.0078	0.186279		TRUE		1	40								N	N	N	N	N	N	N	N
236	J20	FALSE	Sample 12	TNF	UNKNOWN	SYBR	None				3.04959	2.6796	3.47067	22.56	22.485	0.113012		-0.743479	0.0672081	-1.60862	TRUE	83.0078	0.186279		TRUE		1	40								N	N	N	N	N	N	N	N
237	J21	FALSE	Sample 12	TNF	UNKNOWN	SYBR	None				3.04959	2.6796	3.47067	22.5399	22.485	0.113012		-0.743479	0.0672081	-1.60862	TRUE	83.0078	0.186279		TRUE		1	40								N	N	N	N	N	N	N	N
238	J22	FALSE	Sample 12	housekeeping	UNKNOWN	SYBR	None				0.907074	0.765195	1.07526	22.0625	21.9704	0.15052		-1.258	0.0883839	0.140708	TRUE	77.6374	0.155366		TRUE		1	40								N	N	N	N	N	N	N	N
239	J23	FALSE	Sample 12	housekeeping	UNKNOWN	SYBR	None				0.907074	0.765195	1.07526	21.7967	21.9704	0.15052		-1.258	0.0883839	0.140708	TRUE	77.6374	0.155366		TRUE		1	40								N	N	N	N	N	N	N	N
240	J24	FALSE	Sample 12	housekeeping	UNKNOWN	SYBR	None				0.907074	0.765195	1.07526	22.0521	21.9704	0.15052		-1.258	0.0883839	0.140708	TRUE	77.6374	0.155366		TRUE		1	40								N	N	N	N	N	N	N	N
241	K1	FALSE	Sample 6	CALHM2	UNKNOWN	SYBR	None							23.3639	23.3822	0.143255					TRUE	82.605	0.150377		TRUE		1	40								N	N	N	N	N	N	N	N
242	K2	FALSE	Sample 6	CALHM2	UNKNOWN	SYBR	None							23.2491	23.3822	0.143255					TRUE	82.605	0.150377		TRUE		1	40								N	N	N	N	N	N	N	N
243	K3	FALSE	Sample 6	CALHM2	UNKNOWN	SYBR	None							23.5338	23.3822	0.143255					TRUE	82.605	0.150377		TRUE		1	40								N	N	N	N	N	N	N	N
244	K4	FALSE	Sample 6	CALHM6	UNKNOWN	SYBR	None				5.39102	4.47774	6.49057	19.3444	19.4273	0.0859391		-3.95491	0.0964496	-2.43056	TRUE	88.7809	0.154589		TRUE		1	40								N	N	N	N	N	N	N	N
245	K5	FALSE	Sample 6	CALHM6	UNKNOWN	SYBR	None				5.39102	4.47774	6.49057	19.4216	19.4273	0.0859391		-3.95491	0.0964496	-2.43056	TRUE	88.7809	0.154589		TRUE		1	40								N	N	N	N	N	N	N	N
246	K6	FALSE	Sample 6	CALHM6	UNKNOWN	SYBR	None				5.39102	4.47774	6.49057	19.516	19.4273	0.0859391		-3.95491	0.0964496	-2.43056	TRUE	88.7809	0.154589		TRUE		1	40								N	N	N	N	N	N	N	N
247	K7	FALSE	Sample 6	IL1	UNKNOWN	SYBR	None				1.25957	0.962905	1.64763	17.012	17.1856	0.194687		-6.19665	0.139553	-0.332927	TRUE	82.068	0.147659		TRUE		1	40								N	N	N	N	N	N	N	N
248	K8	FALSE	Sample 6	IL1	UNKNOWN	SYBR	None				1.25957	0.962905	1.64763	17.3961	17.1856	0.194687		-6.19665	0.139553	-0.332927	TRUE	82.068	0.147659		TRUE		1	40								N	N	N	N	N	N	N	N
249	K9	FALSE	Sample 6	IL1	UNKNOWN	SYBR	None				1.25957	0.962905	1.64763	17.1487	17.1856	0.194687		-6.19665	0.139553	-0.332927	TRUE	82.068	0.147659		TRUE		1	40								N	N	N	N	N	N	N	N
250	K10	FALSE	Sample 6	IL6	UNKNOWN	SYBR	None				1.83548	1.52735	2.20578	24.342	24.2465	0.0826725		0.864293	0.095493	-0.876158	TRUE	77.2347	0.149226		TRUE		1	40								N	N	N	N	N	N	N	N
251	K11	FALSE	Sample 6	IL6	UNKNOWN	SYBR	None				1.83548	1.52735	2.20578	24.2003	24.2465	0.0826725		0.864293	0.095493	-0.876158	TRUE	77.2347	0.149226		TRUE		1	40								N	N	N	N	N	N	N	N
252	K12	FALSE	Sample 6	IL6	UNKNOWN	SYBR	None				1.83548	1.52735	2.20578	24.1973	24.2465	0.0826725		0.864293	0.095493	-0.876158	TRUE	77.2347	0.149226		TRUE		1	40								N	N	N	N	N	N	N	N
253	K13	FALSE	Sample 6	IL12	UNKNOWN	SYBR	None				0.205967	0.170233	0.249203	23.0622	22.9725	0.0942848		-0.40978	0.0990146	2.27951	TRUE	78.3087	0.0677721		TRUE		1	40								N	N	N	N	N	N	N	N
254	K14	FALSE	Sample 6	IL12	UNKNOWN	SYBR	None				0.205967	0.170233	0.249203	22.8742	22.9725	0.0942848		-0.40978	0.0990146	2.27951	TRUE	78.1745	0.0677721		TRUE		1	40								N	N	N	N	N	N	N	N
255	K15	FALSE	Sample 6	IL12	UNKNOWN	SYBR	None				0.205967	0.170233	0.249203	22.9811	22.9725	0.0942848		-0.40978	0.0990146	2.27951	TRUE	78.1745	0.0677721		TRUE		1	40								N	N	N	N	N	N	N	N
256	K16	FALSE	Sample 6	NOS	UNKNOWN	SYBR	None				13.2583	10.5209	16.7081	26.0022	26.0622	0.151002		2.68	0.120171	-3.72883	TRUE	76.5634	0.04		TRUE		1	40								N	N	N	N	N	Y	N	N
257	K17	FALSE	Sample 6	NOS	UNKNOWN	SYBR	None				13.2583	10.5209	16.7081	25.9505	26.0622	0.151002		2.68	0.120171	-3.72883	TRUE	76.5634	0.04		TRUE		1	40								N	N	N	N	N	Y	N	N
258	K18	FALSE	Sample 6	NOS	UNKNOWN	SYBR	None				13.2583	10.5209	16.7081	26.234	26.0622	0.151002		2.68	0.120171	-3.72883	TRUE	76.5634	0.04		TRUE		1	40								N	N	N	N	N	Y	N	N
259	K19	FALSE	Sample 6	TNF	UNKNOWN	SYBR	None				2.49349	2.05102	3.0314	22.8633	22.9292	0.101918		-0.453027	0.101504	-1.31816	TRUE	83.0078	0.186279		TRUE		1	40								N	N	N	N	N	N	N	N
260	K20	FALSE	Sample 6	TNF	UNKNOWN	SYBR	None				2.49349	2.05102	3.0314	23.0466	22.9292	0.101918		-0.453027	0.101504	-1.31816	TRUE	83.0078	0.186279		TRUE		1	40								N	N	N	N	N	N	N	N
261	K21	FALSE	Sample 6	TNF	UNKNOWN	SYBR	None				2.49349	2.05102	3.0314	22.8778	22.9292	0.101918		-0.453027	0.101504	-1.31816	TRUE	83.0078	0.186279		TRUE		1	40								N	N	N	N	N	N	N	N
262	K22	FALSE	Sample 6	housekeeping	UNKNOWN	SYBR	None				0.50438	0.401634	0.633411	23.1364	22.971	0.146656		-0.411291	0.118364	0.987416	TRUE	77.5032	0.155366		TRUE		1	40								N	N	N	N	N	N	N	N
263	K23	FALSE	Sample 6	housekeeping	UNKNOWN	SYBR	None				0.50438	0.401634	0.633411	22.8571	22.971	0.146656		-0.411291	0.118364	0.987416	TRUE	77.5032	0.155366		TRUE		1	40								N	N	N	N	N	N	N	N
264	K24	FALSE	Sample 6	housekeeping	UNKNOWN	SYBR	None				0.50438	0.401634	0.633411	22.9193	22.971	0.146656		-0.411291	0.118364	0.987416	TRUE	77.5032	0.155366		TRUE		1	40								N	N	N	N	N	N	N	N
265	L1	FALSE	Sample 13	CALHM2	UNKNOWN	SYBR	None							Undetermined							TRUE	61.1236	0.150377		TRUE		1	40								N	Y	N	N	Y	N	N	N
266	L2	FALSE	Sample 13	CALHM2	UNKNOWN	SYBR	None							Undetermined							TRUE	67.2995	0.150377		TRUE		1	40								N	Y	N	N	Y	N	N	N
267	L3	FALSE	Sample 13	CALHM2	UNKNOWN	SYBR	None							Undetermined							TRUE	66.0912	0.150377		TRUE		1	40								N	Y	N	N	Y	N	N	N
268	L4	FALSE	Sample 13	CALHM6	UNKNOWN	SYBR	None							30.8971	31.5574	0.577182					TRUE	88.6466	0.154589		TRUE		1	40								Y	N	N	N	N	N	N	Y
269	L5	FALSE	Sample 13	CALHM6	UNKNOWN	SYBR	None							31.8092	31.5574	0.577182					TRUE	88.6466	0.154589		TRUE		1	40								Y	N	N	N	N	N	N	N
270	L6	FALSE	Sample 13	CALHM6	UNKNOWN	SYBR	None							31.9659	31.5574	0.577182					TRUE	88.5124	0.154589		TRUE		1	40								Y	N	N	N	N	N	N	N
271	L7	FALSE	Sample 13	IL1	UNKNOWN	SYBR	None							Undetermined							TRUE	69.0449	0.147659		TRUE		1	40								N	N	N	N	Y	N	N	N
272	L8	FALSE	Sample 13	IL1	UNKNOWN	SYBR	None							Undetermined							TRUE	69.8504	0.147659		TRUE		1	40								N	N	N	N	Y	N	N	N
273	L9	FALSE	Sample 13	IL1	UNKNOWN	SYBR	None							Undetermined							TRUE	69.3134	0.147659		TRUE		1	40								N	N	N	N	Y	N	N	N
274	L10	FALSE	Sample 13	IL6	UNKNOWN	SYBR	None							Undetermined							TRUE	69.3134	0.149226		TRUE		1	40								N	N	N	N	Y	N	N	N
275	L11	FALSE	Sample 13	IL6	UNKNOWN	SYBR	None							Undetermined							TRUE	70.3875	0.149226		TRUE		1	40								N	N	N	N	Y	N	N	N
276	L12	FALSE	Sample 13	IL6	UNKNOWN	SYBR	None							Undetermined							TRUE	71.4615	0.149226		TRUE		1	40								N	N	N	N	Y	N	N	N
277	L13	FALSE	Sample 13	IL12	UNKNOWN	SYBR	None							22.6371	22.7481	0.096218					TRUE	78.3087	0.0677721		TRUE		1	40								N	N	N	N	N	N	N	N
278	L14	FALSE	Sample 13	IL12	UNKNOWN	SYBR	None							22.7992	22.7481	0.096218					TRUE	78.3087	0.0677721		TRUE		1	40								N	N	N	N	N	N	N	N
279	L15	FALSE	Sample 13	IL12	UNKNOWN	SYBR	None							22.808	22.7481	0.096218					TRUE	78.3087	0.0677721		TRUE		1	40								N	N	N	N	N	N	N	N
280	L16	FALSE	Sample 13	NOS	UNKNOWN	SYBR	None							Undetermined							TRUE	70.2532	0.04		TRUE		1	40								N	N	N	N	Y	Y	N	N
281	L17	FALSE	Sample 13	NOS	UNKNOWN	SYBR	None							Undetermined							TRUE	61.1236	0.04		TRUE		1	40								N	N	N	N	Y	Y	N	N
282	L18	FALSE	Sample 13	NOS	UNKNOWN	SYBR	None							Undetermined							TRUE	68.5078	0.04		TRUE		1	40								N	N	N	N	Y	Y	N	N
283	L19	FALSE	Sample 13	TNF	UNKNOWN	SYBR	None							Undetermined							TRUE	74.1467	0.186279		TRUE		1	40								N	Y	N	N	N	N	N	N
284	L20	FALSE	Sample 13	TNF	UNKNOWN	SYBR	None							Undetermined							TRUE	71.4615	0.186279		TRUE		1	40								N	Y	N	N	N	N	N	N
285	L21	FALSE	Sample 13	TNF	UNKNOWN	SYBR	None							Undetermined							TRUE	66.6282	0.186279		TRUE		1	40								N	N	N	N	Y	N	N	N
286	L22	FALSE	Sample 13	housekeeping	UNKNOWN	SYBR	None							Undetermined							TRUE	66.494	0.155366		TRUE		1	40								N	N	N	N	Y	N	N	N
287	L23	FALSE	Sample 13	housekeeping	UNKNOWN	SYBR	None							Undetermined							TRUE	68.6421	0.155366		TRUE		1	40								N	N	N	N	Y	N	N	N
288	L24	FALSE	Sample 13	housekeeping	UNKNOWN	SYBR	None							Undetermined							TRUE	65.8227	0.155366		TRUE		1	40								N	N	N	N	Y	N	N	N
289	M1	FALSE	Sample 7	CALHM2	UNKNOWN	SYBR	None							22.9421	22.9257	0.0313705					TRUE	82.605	0.150377		TRUE		1	40								N	N	N	N	N	N	N	N
290	M2	FALSE	Sample 7	CALHM2	UNKNOWN	SYBR	None							22.8895	22.9257	0.0313705					TRUE	82.605	0.150377		TRUE		1	40								N	N	N	N	N	N	N	N
291	M3	FALSE	Sample 7	CALHM2	UNKNOWN	SYBR	None							22.9454	22.9257	0.0313705					TRUE	82.605	0.150377		TRUE		1	40								N	N	N	N	N	N	N	N
292	M4	FALSE	Sample 7	CALHM6	UNKNOWN	SYBR	None				0.566313	0.540423	0.593444	22.1948	22.2217	0.0281003		-0.70402	0.0243155	0.820328	TRUE	88.6466	0.154589		TRUE		1	40								N	N	N	N	N	N	N	N
293	M5	FALSE	Sample 7	CALHM6	UNKNOWN	SYBR	None				0.566313	0.540423	0.593444	22.2193	22.2217	0.0281003		-0.70402	0.0243155	0.820328	TRUE	88.6466	0.154589		TRUE		1	40								N	N	N	N	N	N	N	N
294	M6	FALSE	Sample 7	CALHM6	UNKNOWN	SYBR	None				0.566313	0.540423	0.593444	22.2509	22.2217	0.0281003		-0.70402	0.0243155	0.820328	TRUE	88.6466	0.154589		TRUE		1	40								N	N	N	N	N	N	N	N
295	M7	FALSE	Sample 7	IL1	UNKNOWN	SYBR	None				0.508683	0.481369	0.537547	18.0288	18.0371	0.038512		-4.88857	0.028678	0.975161	TRUE	82.068	0.147659		TRUE		1	40								N	N	N	N	N	N	N	N
296	M8	FALSE	Sample 7	IL1	UNKNOWN	SYBR	None				0.508683	0.481369	0.537547	18.0034	18.0371	0.038512		-4.88857	0.028678	0.975161	TRUE	81.9337	0.147659		TRUE		1	40								N	N	N	N	N	N	N	N
297	M9	FALSE	Sample 7	IL1	UNKNOWN	SYBR	None				0.508683	0.481369	0.537547	18.0791	18.0371	0.038512		-4.88857	0.028678	0.975161	TRUE	82.068	0.147659		TRUE		1	40								N	N	N	N	N	N	N	N
298	M10	FALSE	Sample 7	IL6	UNKNOWN	SYBR	None				0.159811	0.150985	0.169154	27.3031	27.3117	0.0403801		4.38601	0.0295221	2.64556	TRUE	77.2347	0.149226		TRUE		1	40								N	N	N	N	N	N	N	N
299	M11	FALSE	Sample 7	IL6	UNKNOWN	SYBR	None				0.159811	0.150985	0.169154	27.2763	27.3117	0.0403801		4.38601	0.0295221	2.64556	TRUE	77.2347	0.149226		TRUE		1	40								N	N	N	N	N	N	N	N
300	M12	FALSE	Sample 7	IL6	UNKNOWN	SYBR	None				0.159811	0.150985	0.169154	27.3557	27.3117	0.0403801		4.38601	0.0295221	2.64556	TRUE	77.2347	0.149226		TRUE		1	40								N	N	N	N	N	N	N	N
301	M13	FALSE	Sample 7	IL12	UNKNOWN	SYBR	None				0.147669	0.131536	0.165781	23.1086	22.9959	0.0992869		0.0702642	0.0601165	2.75956	TRUE	78.1745	0.0677721		TRUE		1	40								N	N	N	N	N	N	N	N
302	M14	FALSE	Sample 7	IL12	UNKNOWN	SYBR	None				0.147669	0.131536	0.165781	22.958	22.9959	0.0992869		0.0702642	0.0601165	2.75956	TRUE	78.1745	0.0677721		TRUE		1	40								N	N	N	N	N	N	N	N
303	M15	FALSE	Sample 7	IL12	UNKNOWN	SYBR	None				0.147669	0.131536	0.165781	22.9212	22.9959	0.0992869		0.0702642	0.0601165	2.75956	TRUE	78.1745	0.0677721		TRUE		1	40								N	N	N	N	N	N	N	N
304	M16	FALSE	Sample 7	NOS	UNKNOWN	SYBR	None				0.0339811	0.0144663	0.0798208	34.2012	34.2136	0.767949		11.2879	0.443745	4.87913	TRUE	76.5634	0.04		TRUE		1	40								Y	N	N	N	N	Y	N	N
305	M17	FALSE	Sample 7	NOS	UNKNOWN	SYBR	None				0.0339811	0.0144663	0.0798208	34.9877	34.2136	0.767949		11.2879	0.443745	4.87913	TRUE	76.5634	0.04		TRUE		1	40								Y	N	N	N	N	Y	N	N
306	M18	FALSE	Sample 7	NOS	UNKNOWN	SYBR	None				0.0339811	0.0144663	0.0798208	33.452	34.2136	0.767949		11.2879	0.443745	4.87913	TRUE	76.4291	0.04		TRUE		1	40								Y	N	N	N	N	Y	N	N
307	M19	FALSE	Sample 7	TNF	UNKNOWN	SYBR	None				0.396258	0.346516	0.45314	25.0817	25.1263	0.116576		2.20063	0.0696998	1.33549	TRUE	82.8735	0.186279		TRUE		1	40								N	N	N	N	N	N	N	N
308	M20	FALSE	Sample 7	TNF	UNKNOWN	SYBR	None				0.396258	0.346516	0.45314	25.2586	25.1263	0.116576		2.20063	0.0696998	1.33549	TRUE	82.8735	0.186279		TRUE		1	40								N	N	N	N	N	N	N	N
309	M21	FALSE	Sample 7	TNF	UNKNOWN	SYBR	None				0.396258	0.346516	0.45314	25.0386	25.1263	0.116576		2.20063	0.0696998	1.33549	TRUE	82.8735	0.186279		TRUE		1	40								N	N	N	N	N	N	N	N
310	M22	FALSE	Sample 7	housekeeping	UNKNOWN	SYBR	None				1.13996	0.956562	1.35852	21.4806	21.338	0.154716		-1.58769	0.0911429	-0.188984	TRUE	77.5032	0.155366		TRUE		1	40								N	N	N	N	N	N	N	N
311	M23	FALSE	Sample 7	housekeeping	UNKNOWN	SYBR	None				1.13996	0.956562	1.35852	21.3599	21.338	0.154716		-1.58769	0.0911429	-0.188984	TRUE	77.5032	0.155366		TRUE		1	40								N	N	N	N	N	N	N	N
312	M24	FALSE	Sample 7	housekeeping	UNKNOWN	SYBR	None				1.13996	0.956562	1.35852	21.1735	21.338	0.154716		-1.58769	0.0911429	-0.188984	TRUE	77.5032	0.155366		TRUE		1	40								N	N	N	N	N	N	N	N
313	N1	FALSE	Sample 14	CALHM2	UNKNOWN	SYBR	None							Undetermined							TRUE	61.3921	0.150377		TRUE		1	40								N	Y	N	N	Y	N	N	N
314	N2	FALSE	Sample 14	CALHM2	UNKNOWN	SYBR	None							Undetermined							TRUE	67.4338	0.150377		TRUE		1	40								N	Y	N	N	Y	N	N	N
315	N3	FALSE	Sample 14	CALHM2	UNKNOWN	SYBR	None							Undetermined							TRUE	66.3597	0.150377		TRUE		1	40								N	N	N	N	Y	N	N	N
316	N4	FALSE	Sample 14	CALHM6	UNKNOWN	SYBR	None							31.9956	31.9956						TRUE	88.6466	0.154589		TRUE		1	40								N	N	N	N	N	N	N	N
317	N5	FALSE	Sample 14	CALHM6	UNKNOWN	SYBR	None							Undetermined	31.9956						TRUE	76.0263	0.154589		TRUE		1	40								N	N	N	N	Y	N	N	N
318	N6	FALSE	Sample 14	CALHM6	UNKNOWN	SYBR	None							Undetermined	31.9956						TRUE	72.5356	0.154589		TRUE		1	40								N	N	N	N	Y	N	Y	N
319	N7	FALSE	Sample 14	IL1	UNKNOWN	SYBR	None							Undetermined							TRUE	66.0912	0.147659		TRUE		1	40								N	N	N	N	Y	N	N	N
320	N8	FALSE	Sample 14	IL1	UNKNOWN	SYBR	None							Undetermined							TRUE	78.7115	0.147659		TRUE		1	40								N	N	N	N	Y	N	N	N
321	N9	FALSE	Sample 14	IL1	UNKNOWN	SYBR	None							Undetermined							TRUE	88.6466	0.147659		TRUE		1	40								N	N	Y	Y	Y	N	Y	N
322	N10	FALSE	Sample 14	IL6	UNKNOWN	SYBR	None							Undetermined							TRUE	75.4893	0.149226		TRUE		1	40								N	N	N	N	Y	N	N	N
323	N11	FALSE	Sample 14	IL6	UNKNOWN	SYBR	None							Undetermined							TRUE	68.5078	0.149226		TRUE		1	40								N	N	N	N	Y	N	N	N
324	N12	FALSE	Sample 14	IL6	UNKNOWN	SYBR	None							Undetermined							TRUE	70.2532	0.149226		TRUE		1	40								N	N	N	N	Y	N	N	N
325	N13	FALSE	Sample 14	IL12	UNKNOWN	SYBR	None							34.1088	33.889	0.265309					TRUE	76.0263	0.0677721		TRUE		1	40								N	N	N	N	N	N	N	N
326	N14	FALSE	Sample 14	IL12	UNKNOWN	SYBR	None							33.5943	33.889	0.265309					TRUE	76.0263	0.0677721		TRUE		1	40								N	N	N	N	N	N	N	N
327	N15	FALSE	Sample 14	IL12	UNKNOWN	SYBR	None							33.964	33.889	0.265309					TRUE	75.6236	0.0677721		TRUE		1	40								N	N	N	N	N	N	N	N
328	N16	FALSE	Sample 14	NOS	UNKNOWN	SYBR	None							Undetermined	6.52105						TRUE	68.3736	0.04		TRUE		1	40								N	N	N	N	Y	Y	N	N
329	N17	FALSE	Sample 14	NOS	UNKNOWN	SYBR	None							Undetermined	6.52105						TRUE	76.5634	0.04		TRUE		1	40								N	N	N	N	Y	Y	N	N
330	N18	FALSE	Sample 14	NOS	UNKNOWN	SYBR	None							6.52105	6.52105						TRUE	91.3318	0.04		TRUE		1	40								N	N	Y	Y	N	Y	Y	N
331	N19	FALSE	Sample 14	TNF	UNKNOWN	SYBR	None							Undetermined							TRUE	70.656	0.186279		TRUE		1	40								N	N	N	N	Y	N	N	N
332	N20	FALSE	Sample 14	TNF	UNKNOWN	SYBR	None							Undetermined							TRUE	66.8967	0.186279		TRUE		1	40								N	N	N	N	Y	N	N	N
333	N21	FALSE	Sample 14	TNF	UNKNOWN	SYBR	None							Undetermined							TRUE	68.3736	0.186279		TRUE		1	40								N	N	N	N	Y	N	N	N
334	N22	FALSE	Sample 14	housekeeping	UNKNOWN	SYBR	None							Undetermined							TRUE	68.9106	0.155366		TRUE		1	40								N	N	N	N	Y	N	N	N
335	N23	FALSE	Sample 14	housekeeping	UNKNOWN	SYBR	None							Undetermined							TRUE	67.4338	0.155366		TRUE		1	40								N	N	N	N	Y	N	N	N
336	N24	FALSE	Sample 14	housekeeping	UNKNOWN	SYBR	None							Undetermined							TRUE	63.2718	0.155366		TRUE		1	40								N	N	N	N	Y	N	N	N
Analysis Type	Singleplex
Endogenous Control	CALHM2
RQ Min/Max Confidence Level	95.0
Reference Sample	Sample 1

## Sheet: Results analysis
Well	Well Position	Omit	Sample Name	Target Name	CT
1	A1	FALSE	Sample 1	CALHM2	24.7527		CALHM2	CALHM2	CALHM2	CALHM6	CALHM6	CALHM6	IL1	IL1	IL1	IL6	IL6	IL6	IL12	IL12	IL12	NOS	NOS	NOS	TNF	TNF	TNF	housekeeping	housekeeping	housekeeping
2	A2	FALSE	Sample 1	CALHM2	24.7435	1	MF1 UT	24.7527	24.7435	24.6176	23.2003	23.2306	23.1099	18.8404	18.8835	18.7987	26.2436	26.5077	26.5839	22.0301	22.1117	21.9041	31.3864	30.7567	31.1971	25.558	25.6587	25.4926	24.1234	22.7523	23.042
3	A3	FALSE	Sample 1	CALHM2	24.6176		DC2 UT	22.8106	22.7567	22.8043	22.5602	22.4526	22.6695	18.4786	18.3848	18.3923	27.3129	27.1922	27.319	23.1113	23.1144	23.1782	32.9811	34.3427	32.6802	24.6127	24.8324	24.6493	21.3486	22.0122	21.5996
4	A4	FALSE	Sample 1	CALHM6	23.2003	2	MF2 UT	24.7858	24.9122	24.6667	23.7939	23.8602	23.8481	19.8375	19.8705	19.6288	27.9376	28.0063	27.9901	22.4752	22.428	22.3232	30.4218	30.5766	31.0465	25.7585	25.8909	25.8075	23.2389	23.2504	23.2388
5	A5	FALSE	Sample 1	CALHM6	23.2306		DC3 UT	27.6484	23.598	23.9553	23.5785	23.5439	23.7454	19.0187	18.9806	19.0696	27.9962	28.1776	28.2673	22.9979	22.9144	23.0284	34.1074	34.3501	33.562	25.3468	25.482	25.6052	22.6164	22.4077	22.5148
6	A6	FALSE	Sample 1	CALHM6	23.1099	3	MF3 UT	23.5744	23.5354	23.5979	22.017	21.9454	21.9558	18.3915	18.3685	18.2899	26.8964	26.874	27.1294	22.3596	22.434	22.3175	29.5119	29.4129	29.8294	24.8207	24.9825	24.8256	21.901	21.9909	21.9032
7	A7	FALSE	Sample 1	IL1	18.8404		DC1 poly	22.8413	22.8863	23.0572	20.5915	20.5714	20.4493	16.9764	17.1841	17.0263	25.3207	25.2866	25.4312	22.4261	22.4927	22.3152	31.3627	30.9972	30.9292	22.6826	22.8103	22.9001	22.0053	21.8693	21.9593
8	A8	FALSE	Sample 1	IL1	18.8835	4	MF1 poly	23.707	23.9164	23.613	19.161	19.1325	19.1572	17.6033	17.7123	17.655	24.1617	24.3746	24.1717	22.0526	22.0969	21.9932	25.736	25.8674	25.9148	22.6688	22.7494	22.8617	22.8942	23.0449	22.9858
9	A9	FALSE	Sample 1	IL1	18.7987		DC2 poly	23.7185	23.7275	23.8896	20.3723	20.4692	20.6309	17.6075	17.4234	17.5344	24.8336	24.9883	24.9736	22.7729	22.7572	22.7045	Undetermined	28.3611	28.1147	22.9952	23.0731	22.8903	22.7981	22.9259	22.8211
10	A10	FALSE	Sample 1	IL6	26.2436	5	MF2 poly	24.2535	24.4023	24.2494	20.3504	20.1586	20.286	17.7635	17.8645	17.7486	25.2689	25.4397	25.4898	22.4231	22.4542	22.2054	26.9654	27.4001	27.1271	23.5264	23.7058	23.6719	23.7935	23.8761	23.7754
11	A11	FALSE	Sample 1	IL6	26.5077		DC3 poly	23.2183	23.26	23.2071	19.9051	20.1284	20.0299	17.4611	17.5183	17.522	24.4301	24.4582	24.3897	21.9255	21.96	22.0169	26.9869	26.945	26.82	22.355	22.56	22.5399	22.0625	21.7967	22.0521
12	A12	FALSE	Sample 1	IL6	26.5839	6	MF3 poly	23.3639	23.2491	23.5338	19.3444	19.4216	19.516	17.012	17.3961	17.1487	24.342	24.2003	24.1973	23.0622	22.8742	22.9811	26.0022	25.9505	26.234	22.8633	23.0466	22.8778	23.1364	22.8571	22.9193
13	A13	FALSE	Sample 1	IL12	22.0301		no RT	Undetermined	Undetermined	Undetermined	30.8971	31.8092	31.9659	Undetermined	Undetermined	Undetermined	Undetermined	Undetermined	Undetermined	22.6371	22.7992	22.808	Undetermined	Undetermined	Undetermined	Undetermined	Undetermined	Undetermined	Undetermined	Undetermined	Undetermined
14	A14	FALSE	Sample 1	IL12	22.1117		DC1 UT	22.9421	22.8895	22.9454	22.1948	22.2193	22.2509	18.0288	18.0034	18.0791	27.3031	27.2763	27.3557	23.1086	22.958	22.9212	34.2012	34.9877	33.452	25.0817	25.2586	25.0386	21.4806	21.3599	21.1735	Undetermined
15	A15	FALSE	Sample 1	IL12	21.9041		blank	Undetermined	Undetermined	Undetermined	31.9956	Undetermined	Undetermined	Undetermined	Undetermined	Undetermined	Undetermined	Undetermined	Undetermined	34.1088	33.5943	33.964	Undetermined	Undetermined	6.52105	Undetermined	Undetermined	Undetermined	Undetermined	Undetermined	Undetermined
16	A16	FALSE	Sample 1	NOS	31.3864
17	A17	FALSE	Sample 1	NOS	30.7567
18	A18	FALSE	Sample 1	NOS	31.1971																												CALHM2			CALHM6			IL1			IL6			IL12			NOS
19	A19	FALSE	Sample 1	TNF	25.558		MF1	24.7527	24.7435	24.6176	23.2003	23.2306	23.1099	18.8404	18.8835	18.7987	26.2436	26.5077	26.5839	22.0301	22.1117	21.9041	31.3864	30.7567	31.1971	25.558	25.6587	25.4926	24.1234	22.7523	23.042		0.0616455			0.051254			0.0346401			0.145805			0.0854292			0.263791
20	A20	FALSE	Sample 1	TNF	25.6587		MF2	24.7858	24.9122	24.6667	23.7939	23.8602	23.8481	19.8375	19.8705	19.6288	27.9376	28.0063	27.9901	22.4752	22.428	22.3232	30.4218	30.5766	31.0465	25.7585	25.8909	25.8075	23.2389	23.2504	23.2388		0.100255			0.028818			0.107042			0.0293148			0.0635065			0.265631
21	A21	FALSE	Sample 1	TNF	25.4926		MF3	23.5744	23.5354	23.5979	22.017	21.9454	21.9558	18.3915	18.3685	18.2899	26.8964	26.874	27.1294	22.3596	22.434	22.3175	29.5119	29.4129	29.8294	24.8207	24.9825	24.8256	21.901	21.9909	21.9032		0.0257785			0.0315855			0.0434954			0.115488			0.0481486			0.177651
22	A22	FALSE	Sample 1	housekeeping	24.1234		MF1 poly	23.707	23.9164	23.613	19.161	19.1325	19.1572	17.6033	17.7123	17.655	24.1617	24.3746	24.1717	22.0526	22.0969	21.9932	25.736	25.8674	25.9148	22.6688	22.7494	22.8617	22.8942	23.0449	22.9858		0.126792			0.0126198			0.0445057			0.0981118			0.0425014			0.0756505
23	A23	FALSE	Sample 1	housekeeping	22.7523		MF2 poly	24.2535	24.4023	24.2494	20.3504	20.1586	20.286	17.7635	17.8645	17.7486	25.2689	25.4397	25.4898	22.4231	22.4542	22.2054	26.9654	27.4001	27.1271	23.5264	23.7058	23.6719	23.7935	23.8761	23.7754		0.0711326			0.0797043			0.0514862			0.0945816			0.110665			0.179404
24	A24	FALSE	Sample 1	housekeeping	23.042		MF3 poly	23.3639	23.2491	23.5338	19.3444	19.4216	19.516	17.012	17.3961	17.1487	24.342	24.2003	24.1973	23.0622	22.8742	22.9811	26.0022	25.9505	26.234	22.8633	23.0466	22.8778	23.1364	22.8571	22.9193		0.116967			0.070169			0.158961			0.0675018			0.0769832			0.123292
25	B1	FALSE	Sample 8	CALHM2	22.8106
26	B2	FALSE	Sample 8	CALHM2	22.7567		DC1	22.9421	22.8895	22.9454	22.1948	22.2193	22.2509	18.0288	18.0034	18.0791	27.3031	27.2763	27.3557	23.1086	22.958	22.9212	34.2012	34.9877	33.452	25.0817	25.2586	25.0386	21.4806	21.3599	21.1735		0.0256139			0.0229438			0.0314449			0.0329702			0.0810674			0.627028
27	B3	FALSE	Sample 8	CALHM2	22.8043		DC2	22.8106	22.7567	22.8043	22.5602	22.4526	22.6695	18.4786	18.3848	18.3923	27.3129	27.1922	27.319	23.1113	23.1144	23.1782	32.9811	34.3427	32.6802	24.6127	24.8324	24.6493	21.3486	22.0122	21.5996		0.0240564			0.0885367			0.0425761			0.0583701			0.0308449			0.723297
28	B4	FALSE	Sample 8	CALHM6	22.5602		DC3	27.6484	23.598	23.9553	23.5785	23.5439	23.7454	19.0187	18.9806	19.0696	27.9962	28.1776	28.2673	22.9979	22.9144	23.0284	34.1074	34.3501	33.562	25.3468	25.482	25.6052	22.6164	22.4077	22.5148		1.83098			0.0879521			0.0364374			0.112792			0.0481768			0.329572
29	B5	FALSE	Sample 8	CALHM6	22.4526		DC1 poly	22.8413	22.8863	23.0572	20.5915	20.5714	20.4493	16.9764	17.1841	17.0263	25.3207	25.2866	25.4312	22.4261	22.4927	22.3152	31.3627	30.9972	30.9292	22.6826	22.8103	22.9001	22.0053	21.8693	21.9593		0.0930203			0.062833			0.0885211			0.0617383			0.0732161			0.190366
30	B6	FALSE	Sample 8	CALHM6	22.6695		DC2 poly	23.7185	23.7275	23.8896	20.3723	20.4692	20.6309	17.6075	17.4234	17.5344	24.8336	24.9883	24.9736	22.7729	22.7572	22.7045	Undetermined	28.3611	28.1147	22.9952	23.0731	22.8903	22.7981	22.9259	22.8211		0.0785957			0.106666			0.0756675			0.0697069			0.0292632			0.12316
31	B7	FALSE	Sample 8	IL1	18.4786		DC3 poly	23.2183	23.26	23.2071	19.9051	20.1284	20.0299	17.4611	17.5183	17.522	24.4301	24.4582	24.3897	21.9255	21.96	22.0169	26.9869	26.945	26.82	22.355	22.56	22.5399	22.0625	21.7967	22.0521		0.0227888			0.0913485			0.0278626			0.0280942			0.0376604			0.0708822
32	B8	FALSE	Sample 8	IL1	18.3848
33	B9	FALSE	Sample 8	IL1	18.3923			CALHM2			CALHM6			IL1			IL6			IL12			NOS			TNF			housekeeping
34	B10	FALSE	Sample 8	IL6	27.3129		MF1	24.7046			23.1803			18.8409			26.4451			22.0153			31.1134			25.5697			22.8972
35	B11	FALSE	Sample 8	IL6	27.1922		MF2	24.7883			23.8341			19.7789			27.978			22.4088			30.6817			25.819			23.2427
36	B12	FALSE	Sample 8	IL6	27.319		MF3	23.5692			21.9727			18.35			26.9666			22.3704			29.5847			24.8763			21.9317
37	B13	FALSE	Sample 8	IL12	23.1113		MF1 poly	23.7455			19.1502			17.6569			24.236			22.0476			25.8394			22.76			22.975
38	B14	FALSE	Sample 8	IL12	23.1144		MF2 poly	24.3018			20.265			17.7922			25.3995			22.3609			27.1642			23.6347			23.815
39	B15	FALSE	Sample 8	IL12	23.1782		MF3 poly	23.3822			19.4273			17.1856			24.2465			22.9725			26.0622			22.9292			22.971
40	B16	FALSE	Sample 8	NOS	32.9811
41	B17	FALSE	Sample 8	NOS	34.3427		DC1	22.9257			22.2217			18.0371			27.3117			22.9959			34.2136			25.1263			21.338
42	B18	FALSE	Sample 8	NOS	32.6802		DC2	22.7905			22.5608			18.4186			27.2747			23.1347			33.3347			24.6982			21.6535
43	B19	FALSE	Sample 8	TNF	24.6127		DC3	23.7767			23.6226			19.023			28.1471			22.9802			34.0065			25.478			22.513
44	B20	FALSE	Sample 8	TNF	24.8324		DC1 poly	22.9283			20.5374			17.0623			25.3462			22.4113			31.0964			22.7976			21.9446
45	B21	FALSE	Sample 8	TNF	24.6493		DC2 poly	23.7785			20.4908			17.5218			24.9319			22.7448			28.2379			22.9862			22.8484
46	B22	FALSE	Sample 8	housekeeping	21.3486		DC3 poly	23.2284			20.0211			17.5005			24.426			21.9675			26.9173			22.485			21.9704
47	B23	FALSE	Sample 8	housekeeping	22.0122
48	B24	FALSE	Sample 8	housekeeping	21.5996			CALHM2			CALHM6			IL1			IL6			IL12			NOS			TNF
49	C1	FALSE	Sample 2	CALHM2	24.7858		MF1	0.276325	0.278097	0.303459	0.810505	0.793651	0.862887	16.6422	16.1517	17.1301	0.0983148	0.0818718	0.0776569	1.82389	1.7236	1.99046	0.00278276	0.00430557	0.00317296	0.158128	0.147469	0.165466
50	C2	FALSE	Sample 2	CALHM2	24.9122		MF2	0.343142	0.314362	0.372687	0.68246	0.651814	0.657312	10.5942	10.3546	12.2437	0.0386094	0.0368138	0.0372316	1.70239	1.75892	1.89147	0.00690035	0.0061983	0.00447523	0.174859	0.159523	0.169013
51	C3	FALSE	Sample 2	CALHM2	24.6667		MF3	0.320243	0.329034	0.315085	0.942599	0.990571	0.983417	11.6332	11.8201	12.4819	0.0320238	0.0325242	0.0272472	0.743346	0.705983	0.765332	0.00522565	0.00559666	0.00419337	0.135	0.120672	0.13454
52	C4	FALSE	Sample 2	CALHM6	23.7939		MF1 poly	0.602053	0.520723	0.642574	14.0643	14.3447	14.1016	41.4027	38.3907	39.9454	0.439305	0.379016	0.436258	1.89519	1.83791	1.97493	0.147519	0.134674	0.13032	1.23644	1.16924	1.08168
53	C5	FALSE	Sample 2	CALHM6	23.8602		MF2 poly	0.737884	0.665572	0.739987	11.0391	12.609	11.5434	66.3253	61.8414	67.0152	0.365046	0.324268	0.313216	2.62432	2.56833	3.05165	0.112624	0.0833241	0.100687	1.22142	1.07863	1.10427
54	C6	FALSE	Sample 2	CALHM6	23.8481		MF3 poly	0.761584	0.824673	0.676966	12.3507	11.7077	10.9658	62.2039	47.6648	56.5833	0.386615	0.426497	0.427403	0.93874	1.06938	0.993017	0.122319	0.126788	0.104164	1.0775	0.948915	1.06671
55	C7	FALSE	Sample 2	IL1	19.8375
56	C8	FALSE	Sample 2	IL1	19.8705		DC1	0.328934	0.341151	0.328183	0.552175	0.542858	0.531132	9.9118	10.0881	9.57253	0.0160079	0.0163074	0.0154345	0.293084	0.325326	0.333738	0.000134211	7.78075e-05	0.000225594	0.074649	0.0660359	0.0769139
57	C9	FALSE	Sample 2	IL1	19.6288		DC2	0.448396	0.465467	0.450372	0.533393	0.574676	0.494469	9.03064	9.63741	9.58769	0.0197849	0.0215111	0.019702	0.364026	0.363262	0.347533	0.00038907	0.000151412	0.000479328	0.128579	0.110418	0.12536
58	C10	FALSE	Sample 2	IL6	27.9376		DC3	0.0284494	0.471375	0.367969	0.47779	0.489394	0.425612	11.2685	11.5701	10.8783	0.0223558	0.0197134	0.0185252	0.71453	0.757108	0.699601	0.000323395	0.000273317	0.000471977	0.140258	0.127715	0.117259
59	C11	FALSE	Sample 2	IL6	28.0063		DC1 poly	0.537131	0.52063	0.46246	2.55464	2.59051	2.81928	31.3022	27.1054	30.2386	0.0963153	0.0986212	0.0892124	0.716253	0.683907	0.773456	0.00146171	0.00188323	0.00197404	0.599596	0.548803	0.515653
60	C12	FALSE	Sample 2	IL6	27.9901		DC2 poly	0.547089	0.5437	0.485929	5.56363	5.20241	4.6507	37.8158	42.9612	39.7788	0.252565	0.226885	0.229217	1.05371	1.06527	1.1049	#VALUE!	0.0219035	0.0259815	0.903227	0.855785	0.971381
61	C13	FALSE	Sample 2	IL12	22.4752		DC3 poly	0.421089	0.409072	0.424366	4.18527	3.58527	3.83847	22.7739	21.8895	21.8327	0.181787	0.178286	0.186948	1.03164	1.00725	0.968348	0.0308953	0.0318065	0.0346839	0.766022	0.664539	0.673877
62	C14	FALSE	Sample 2	IL12	22.428
63	C15	FALSE	Sample 2	IL12	22.3232
64	C16	FALSE	Sample 2	NOS	30.4218
65	C17	FALSE	Sample 2	NOS	30.5766
66	C18	FALSE	Sample 2	NOS	31.0465
67	C19	FALSE	Sample 2	TNF	25.7585
68	C20	FALSE	Sample 2	TNF	25.8909
69	C21	FALSE	Sample 2	TNF	25.8075
70	C22	FALSE	Sample 2	housekeeping	23.2389
71	C23	FALSE	Sample 2	housekeeping	23.2504
72	C24	FALSE	Sample 2	housekeeping	23.2388
73	D1	FALSE	Sample 9	CALHM2	27.6484
74	D2	FALSE	Sample 9	CALHM2	23.598
75	D3	FALSE	Sample 9	CALHM2	23.9553
76	D4	FALSE	Sample 9	CALHM6	23.5785
77	D5	FALSE	Sample 9	CALHM6	23.5439
78	D6	FALSE	Sample 9	CALHM6	23.7454
79	D7	FALSE	Sample 9	IL1	19.0187
80	D8	FALSE	Sample 9	IL1	18.9806
81	D9	FALSE	Sample 9	IL1	19.0696
82	D10	FALSE	Sample 9	IL6	27.9962
83	D11	FALSE	Sample 9	IL6	28.1776
84	D12	FALSE	Sample 9	IL6	28.2673
85	D13	FALSE	Sample 9	IL12	22.9979
86	D14	FALSE	Sample 9	IL12	22.9144
87	D15	FALSE	Sample 9	IL12	23.0284
88	D16	FALSE	Sample 9	NOS	34.1074
89	D17	FALSE	Sample 9	NOS	34.3501
90	D18	FALSE	Sample 9	NOS	33.562
91	D19	FALSE	Sample 9	TNF	25.3468
92	D20	FALSE	Sample 9	TNF	25.482
93	D21	FALSE	Sample 9	TNF	25.6052
94	D22	FALSE	Sample 9	housekeeping	22.6164
95	D23	FALSE	Sample 9	housekeeping	22.4077
96	D24	FALSE	Sample 9	housekeeping	22.5148
97	E1	FALSE	Sample 3	CALHM2	23.5744
98	E2	FALSE	Sample 3	CALHM2	23.5354
99	E3	FALSE	Sample 3	CALHM2	23.5979
100	E4	FALSE	Sample 3	CALHM6	22.017
101	E5	FALSE	Sample 3	CALHM6	21.9454
102	E6	FALSE	Sample 3	CALHM6	21.9558
103	E7	FALSE	Sample 3	IL1	18.3915
104	E8	FALSE	Sample 3	IL1	18.3685
105	E9	FALSE	Sample 3	IL1	18.2899
106	E10	FALSE	Sample 3	IL6	26.8964
107	E11	FALSE	Sample 3	IL6	26.874
108	E12	FALSE	Sample 3	IL6	27.1294
109	E13	FALSE	Sample 3	IL12	22.3596
110	E14	FALSE	Sample 3	IL12	22.434
111	E15	FALSE	Sample 3	IL12	22.3175
112	E16	FALSE	Sample 3	NOS	29.5119
113	E17	FALSE	Sample 3	NOS	29.4129
114	E18	FALSE	Sample 3	NOS	29.8294
115	E19	FALSE	Sample 3	TNF	24.8207
116	E20	FALSE	Sample 3	TNF	24.9825
117	E21	FALSE	Sample 3	TNF	24.8256
118	E22	FALSE	Sample 3	housekeeping	21.901
119	E23	FALSE	Sample 3	housekeeping	21.9909
120	E24	FALSE	Sample 3	housekeeping	21.9032
121	F1	FALSE	Sample 10	CALHM2	22.8413
122	F2	FALSE	Sample 10	CALHM2	22.8863
123	F3	FALSE	Sample 10	CALHM2	23.0572
124	F4	FALSE	Sample 10	CALHM6	20.5915
125	F5	FALSE	Sample 10	CALHM6	20.5714
126	F6	FALSE	Sample 10	CALHM6	20.4493
127	F7	FALSE	Sample 10	IL1	16.9764
128	F8	FALSE	Sample 10	IL1	17.1841
129	F9	FALSE	Sample 10	IL1	17.0263
130	F10	FALSE	Sample 10	IL6	25.3207
131	F11	FALSE	Sample 10	IL6	25.2866
132	F12	FALSE	Sample 10	IL6	25.4312
133	F13	FALSE	Sample 10	IL12	22.4261
134	F14	FALSE	Sample 10	IL12	22.4927
135	F15	FALSE	Sample 10	IL12	22.3152
136	F16	FALSE	Sample 10	NOS	31.3627
137	F17	FALSE	Sample 10	NOS	30.9972
138	F18	FALSE	Sample 10	NOS	30.9292
139	F19	FALSE	Sample 10	TNF	22.6826
140	F20	FALSE	Sample 10	TNF	22.8103
141	F21	FALSE	Sample 10	TNF	22.9001
142	F22	FALSE	Sample 10	housekeeping	22.0053
143	F23	FALSE	Sample 10	housekeeping	21.8693
144	F24	FALSE	Sample 10	housekeeping	21.9593
145	G1	FALSE	Sample 4	CALHM2	23.707
146	G2	FALSE	Sample 4	CALHM2	23.9164
147	G3	FALSE	Sample 4	CALHM2	23.613
148	G4	FALSE	Sample 4	CALHM6	19.161
149	G5	FALSE	Sample 4	CALHM6	19.1325
150	G6	FALSE	Sample 4	CALHM6	19.1572
151	G7	FALSE	Sample 4	IL1	17.6033
152	G8	FALSE	Sample 4	IL1	17.7123
153	G9	FALSE	Sample 4	IL1	17.655
154	G10	FALSE	Sample 4	IL6	24.1617
155	G11	FALSE	Sample 4	IL6	24.3746
156	G12	FALSE	Sample 4	IL6	24.1717
157	G13	FALSE	Sample 4	IL12	22.0526
158	G14	FALSE	Sample 4	IL12	22.0969
159	G15	FALSE	Sample 4	IL12	21.9932
160	G16	FALSE	Sample 4	NOS	25.736
161	G17	FALSE	Sample 4	NOS	25.8674
162	G18	FALSE	Sample 4	NOS	25.9148
163	G19	FALSE	Sample 4	TNF	22.6688
164	G20	FALSE	Sample 4	TNF	22.7494
165	G21	FALSE	Sample 4	TNF	22.8617
166	G22	FALSE	Sample 4	housekeeping	22.8942
167	G23	FALSE	Sample 4	housekeeping	23.0449
168	G24	FALSE	Sample 4	housekeeping	22.9858
169	H1	FALSE	Sample 11	CALHM2	23.7185
170	H2	FALSE	Sample 11	CALHM2	23.7275
171	H3	FALSE	Sample 11	CALHM2	23.8896
172	H4	FALSE	Sample 11	CALHM6	20.3723
173	H5	FALSE	Sample 11	CALHM6	20.4692
174	H6	FALSE	Sample 11	CALHM6	20.6309
175	H7	FALSE	Sample 11	IL1	17.6075
176	H8	FALSE	Sample 11	IL1	17.4234
177	H9	FALSE	Sample 11	IL1	17.5344
178	H10	FALSE	Sample 11	IL6	24.8336
179	H11	FALSE	Sample 11	IL6	24.9883
180	H12	FALSE	Sample 11	IL6	24.9736
181	H13	FALSE	Sample 11	IL12	22.7729
182	H14	FALSE	Sample 11	IL12	22.7572
183	H15	FALSE	Sample 11	IL12	22.7045
184	H16	FALSE	Sample 11	NOS	Undetermined
185	H17	FALSE	Sample 11	NOS	28.3611
186	H18	FALSE	Sample 11	NOS	28.1147
187	H19	FALSE	Sample 11	TNF	22.9952
188	H20	FALSE	Sample 11	TNF	23.0731
189	H21	FALSE	Sample 11	TNF	22.8903
190	H22	FALSE	Sample 11	housekeeping	22.7981
191	H23	FALSE	Sample 11	housekeeping	22.9259
192	H24	FALSE	Sample 11	housekeeping	22.8211
193	I1	FALSE	Sample 5	CALHM2	24.2535
194	I2	FALSE	Sample 5	CALHM2	24.4023
195	I3	FALSE	Sample 5	CALHM2	24.2494
196	I4	FALSE	Sample 5	CALHM6	20.3504
197	I5	FALSE	Sample 5	CALHM6	20.1586
198	I6	FALSE	Sample 5	CALHM6	20.286
199	I7	FALSE	Sample 5	IL1	17.7635
200	I8	FALSE	Sample 5	IL1	17.8645
201	I9	FALSE	Sample 5	IL1	17.7486
202	I10	FALSE	Sample 5	IL6	25.2689
203	I11	FALSE	Sample 5	IL6	25.4397
204	I12	FALSE	Sample 5	IL6	25.4898
205	I13	FALSE	Sample 5	IL12	22.4231
206	I14	FALSE	Sample 5	IL12	22.4542
207	I15	FALSE	Sample 5	IL12	22.2054
208	I16	FALSE	Sample 5	NOS	26.9654
209	I17	FALSE	Sample 5	NOS	27.4001
210	I18	FALSE	Sample 5	NOS	27.1271
211	I19	FALSE	Sample 5	TNF	23.5264
212	I20	FALSE	Sample 5	TNF	23.7058
213	I21	FALSE	Sample 5	TNF	23.6719
214	I22	FALSE	Sample 5	housekeeping	23.7935
215	I23	FALSE	Sample 5	housekeeping	23.8761
216	I24	FALSE	Sample 5	housekeeping	23.7754
217	J1	FALSE	Sample 12	CALHM2	23.2183
218	J2	FALSE	Sample 12	CALHM2	23.26
219	J3	FALSE	Sample 12	CALHM2	23.2071
220	J4	FALSE	Sample 12	CALHM6	19.9051
221	J5	FALSE	Sample 12	CALHM6	20.1284
222	J6	FALSE	Sample 12	CALHM6	20.0299
223	J7	FALSE	Sample 12	IL1	17.4611
224	J8	FALSE	Sample 12	IL1	17.5183
225	J9	FALSE	Sample 12	IL1	17.522
226	J10	FALSE	Sample 12	IL6	24.4301
227	J11	FALSE	Sample 12	IL6	24.4582
228	J12	FALSE	Sample 12	IL6	24.3897
229	J13	FALSE	Sample 12	IL12	21.9255
230	J14	FALSE	Sample 12	IL12	21.96
231	J15	FALSE	Sample 12	IL12	22.0169
232	J16	FALSE	Sample 12	NOS	26.9869
233	J17	FALSE	Sample 12	NOS	26.945
234	J18	FALSE	Sample 12	NOS	26.82
235	J19	FALSE	Sample 12	TNF	22.355
236	J20	FALSE	Sample 12	TNF	22.56
237	J21	FALSE	Sample 12	TNF	22.5399
238	J22	FALSE	Sample 12	housekeeping	22.0625
239	J23	FALSE	Sample 12	housekeeping	21.7967
240	J24	FALSE	Sample 12	housekeeping	22.0521
241	K1	FALSE	Sample 6	CALHM2	23.3639
242	K2	FALSE	Sample 6	CALHM2	23.2491
243	K3	FALSE	Sample 6	CALHM2	23.5338
244	K4	FALSE	Sample 6	CALHM6	19.3444
245	K5	FALSE	Sample 6	CALHM6	19.4216
246	K6	FALSE	Sample 6	CALHM6	19.516
247	K7	FALSE	Sample 6	IL1	17.012
248	K8	FALSE	Sample 6	IL1	17.3961
249	K9	FALSE	Sample 6	IL1	17.1487
250	K10	FALSE	Sample 6	IL6	24.342
251	K11	FALSE	Sample 6	IL6	24.2003
252	K12	FALSE	Sample 6	IL6	24.1973
253	K13	FALSE	Sample 6	IL12	23.0622
254	K14	FALSE	Sample 6	IL12	22.8742
255	K15	FALSE	Sample 6	IL12	22.9811
256	K16	FALSE	Sample 6	NOS	26.0022
257	K17	FALSE	Sample 6	NOS	25.9505
258	K18	FALSE	Sample 6	NOS	26.234
259	K19	FALSE	Sample 6	TNF	22.8633
260	K20	FALSE	Sample 6	TNF	23.0466
261	K21	FALSE	Sample 6	TNF	22.8778
262	K22	FALSE	Sample 6	housekeeping	23.1364
263	K23	FALSE	Sample 6	housekeeping	22.8571
264	K24	FALSE	Sample 6	housekeeping	22.9193
265	L1	FALSE	Sample 13	CALHM2	Undetermined
266	L2	FALSE	Sample 13	CALHM2	Undetermined
267	L3	FALSE	Sample 13	CALHM2	Undetermined
268	L4	FALSE	Sample 13	CALHM6	30.8971
269	L5	FALSE	Sample 13	CALHM6	31.8092
270	L6	FALSE	Sample 13	CALHM6	31.9659
271	L7	FALSE	Sample 13	IL1	Undetermined
272	L8	FALSE	Sample 13	IL1	Undetermined
273	L9	FALSE	Sample 13	IL1	Undetermined
274	L10	FALSE	Sample 13	IL6	Undetermined
275	L11	FALSE	Sample 13	IL6	Undetermined
276	L12	FALSE	Sample 13	IL6	Undetermined
277	L13	FALSE	Sample 13	IL12	22.6371
278	L14	FALSE	Sample 13	IL12	22.7992
279	L15	FALSE	Sample 13	IL12	22.808
280	L16	FALSE	Sample 13	NOS	Undetermined
281	L17	FALSE	Sample 13	NOS	Undetermined
282	L18	FALSE	Sample 13	NOS	Undetermined
283	L19	FALSE	Sample 13	TNF	Undetermined
284	L20	FALSE	Sample 13	TNF	Undetermined
285	L21	FALSE	Sample 13	TNF	Undetermined
286	L22	FALSE	Sample 13	housekeeping	Undetermined
287	L23	FALSE	Sample 13	housekeeping	Undetermined
288	L24	FALSE	Sample 13	housekeeping	Undetermined
289	M1	FALSE	Sample 7	CALHM2	22.9421
290	M2	FALSE	Sample 7	CALHM2	22.8895
291	M3	FALSE	Sample 7	CALHM2	22.9454
292	M4	FALSE	Sample 7	CALHM6	22.1948
293	M5	FALSE	Sample 7	CALHM6	22.2193
294	M6	FALSE	Sample 7	CALHM6	22.2509
295	M7	FALSE	Sample 7	IL1	18.0288
296	M8	FALSE	Sample 7	IL1	18.0034
297	M9	FALSE	Sample 7	IL1	18.0791
298	M10	FALSE	Sample 7	IL6	27.3031
299	M11	FALSE	Sample 7	IL6	27.2763
300	M12	FALSE	Sample 7	IL6	27.3557
301	M13	FALSE	Sample 7	IL12	23.1086
302	M14	FALSE	Sample 7	IL12	22.958
303	M15	FALSE	Sample 7	IL12	22.9212
304	M16	FALSE	Sample 7	NOS	34.2012
305	M17	FALSE	Sample 7	NOS	34.9877
306	M18	FALSE	Sample 7	NOS	33.452
307	M19	FALSE	Sample 7	TNF	25.0817
308	M20	FALSE	Sample 7	TNF	25.2586
309	M21	FALSE	Sample 7	TNF	25.0386
310	M22	FALSE	Sample 7	housekeeping	21.4806
311	M23	FALSE	Sample 7	housekeeping	21.3599
312	M24	FALSE	Sample 7	housekeeping	21.1735
313	N1	FALSE	Sample 14	CALHM2	Undetermined
314	N2	FALSE	Sample 14	CALHM2	Undetermined
315	N3	FALSE	Sample 14	CALHM2	Undetermined
316	N4	FALSE	Sample 14	CALHM6	31.9956
317	N5	FALSE	Sample 14	CALHM6	Undetermined
318	N6	FALSE	Sample 14	CALHM6	Undetermined
319	N7	FALSE	Sample 14	IL1	Undetermined
320	N8	FALSE	Sample 14	IL1	Undetermined
321	N9	FALSE	Sample 14	IL1	Undetermined
322	N10	FALSE	Sample 14	IL6	Undetermined
323	N11	FALSE	Sample 14	IL6	Undetermined
324	N12	FALSE	Sample 14	IL6	Undetermined
325	N13	FALSE	Sample 14	IL12	34.1088
326	N14	FALSE	Sample 14	IL12	33.5943
327	N15	FALSE	Sample 14	IL12	33.964
328	N16	FALSE	Sample 14	NOS	Undetermined
329	N17	FALSE	Sample 14	NOS	Undetermined
330	N18	FALSE	Sample 14	NOS	6.52105
331	N19	FALSE	Sample 14	TNF	Undetermined
332	N20	FALSE	Sample 14	TNF	Undetermined
333	N21	FALSE	Sample 14	TNF	Undetermined
334	N22	FALSE	Sample 14	housekeeping	Undetermined
335	N23	FALSE	Sample 14	housekeeping	Undetermined
336	N24	FALSE	Sample 14	housekeeping	Undetermined
Analysis Type	Singleplex
Endogenous Control	CALHM2
RQ Min/Max Confidence Level	95.0
Reference Sample	Sample 1

## Sheet: Read me
	results of a SYBRGreen qPCR experiment in a 384 well plate
	Results tab: Data exported from the machine including sample setup, amplification data and melt curve raw data
	Results Analysis: analysis of the amplification value for each primer and sample, compared to housekeeping genes
	The data for the figure are highlighted in green
