# Supplementary material for: The ion channel CALHM6 controls bacterial infection‐induced cellular cross‐talk at the immunological synapse
Source: EMBO J. 2023 Mar 2;42(7):e111450. doi: 10.15252/embj.2022111450 (PMC10068325; doi:10.15252/embj.2022111450)
Supplement: Supplementary file 6 — Source Data for Figure 1 [file EMBJ-42-e111450-s010.zip › Source data Figure 1/1B/README.txt]

the Western CALHM6 and GADPH.jpg file is the source for the figure.

well labels in the gel picture
