# Supplementary material for: The ion channel CALHM6 controls bacterial infection‐induced cellular cross‐talk at the immunological synapse
Source: EMBO J. 2023 Mar 2;42(7):e111450. doi: 10.15252/embj.2022111450 (PMC10068325; doi:10.15252/embj.2022111450)
Supplement: Supplementary file 6 — Source Data for Figure 1 [file EMBJ-42-e111450-s010.zip › Source data Figure 1/1C/qPCR 1C Plate1-FOR FIGURE.xls]

## Sheet: Results
Block Type	384-Well Block
Calibration Background is expired	No
Calibration Background performed on	2019-08-14 10:41:25 AM UTC
Calibration FAM is expired	Yes
Calibration FAM performed on	2019-08-14 11:18:53 AM UTC
Calibration NED is expired	Yes
Calibration NED performed on	2019-08-14 11:26:29 AM UTC
Calibration ROI is expired	No
Calibration ROI performed on	2019-08-14 10:34:37 AM UTC
Calibration ROX is expired	Yes
Calibration ROX performed on	2019-08-14 11:41:36 AM UTC
Calibration SYBR is expired	Yes
Calibration SYBR performed on	2019-08-14 11:33:55 AM UTC
Calibration TAMRA is expired	Yes
Calibration TAMRA performed on	2019-08-14 11:11:32 AM UTC
Calibration Uniformity is expired	No
Calibration Uniformity performed on	2019-08-14 10:48:50 AM UTC
Calibration VIC is expired	Yes
Calibration VIC performed on	2019-08-14 10:56:22 AM UTC
Chemistry	SYBR_GREEN
Experiment Barcode
Experiment Comments
Experiment File Name	C:\Applied Biosystems\QuantStudio Real-Time PCR Software\User Files\experiments\sara\20200225_SDx162_plate1.eds
Experiment Name	2020-02-25 133407
Experiment Run End Time	2020-02-25 15:29:17 PM UTC
Experiment Type	Comparative Cт (ΔΔCт)
Experiment User Name
Instrument Name	278882047
Instrument Serial Number	278882047
Instrument Type	ViiA 7
Passive Reference	ROX
Quantification Cycle Method	Ct
Signal Smoothing On	true
Stage/ Cycle where Analysis is performed	Stage 2, Step 2
Well	Well Position	Omit	Sample Name	Target Name	Task	Reporter	Quencher	Quantity	Quantity Mean	Quantity SD	RQ	RQ Min	RQ Max	CT	Ct Mean	Ct SD	Delta Ct	Delta Ct Mean	Delta Ct SE	Delta Delta Ct	Automatic Ct Threshold	Tm1	Ct Threshold	Tm2	Automatic Baseline	Tm3	Baseline Start	Baseline End	Comments	Custom1	Custom2	Custom3	Custom4	Custom5	Custom6	HIGHSD	NOAMP	NOISE	SPIKE	OUTLIERRG	EXPFAIL	THOLDFAIL	PRFLOW
1	A1	FALSE	Sample 1	FAM26A	UNKNOWN	SYBR	None							35.2151	35.1548	1.29331					TRUE	71.9957	0.04		TRUE		1	40								Y	N	N	N	N	N	Y	N
2	A2	FALSE	Sample 9	FAM26A	UNKNOWN	SYBR	None							34.2701	34.9511	1.61285					TRUE	72.2642	0.04		TRUE		1	40								Y	N	N	N	N	N	Y	N
3	A3	FALSE	Sample 2	FAM26A	UNKNOWN	SYBR	None							34.0451	34.7247	0.84387					TRUE	72.2642	0.04		TRUE		1	40								Y	N	N	N	N	N	Y	N
4	A4	FALSE	Sample 10	FAM26A	UNKNOWN	SYBR	None							34.4425	33.7453	0.919862					TRUE	72.1299	0.04		TRUE		1	40								Y	N	N	N	N	N	Y	N
5	A5	FALSE	Sample 3	FAM26A	UNKNOWN	SYBR	None							34.7833	33.9447	1.05495					TRUE	72.1299	0.04		TRUE		1	40								Y	N	N	N	N	N	Y	N
6	A6	FALSE	Sample 11	FAM26A	UNKNOWN	SYBR	None							34.0096	33.393	1.54885					TRUE	72.2642	0.04		TRUE		1	40								Y	N	N	N	N	N	Y	N
7	A7	FALSE	Sample 4	FAM26A	UNKNOWN	SYBR	None							32.9585	33.4812	0.459648					TRUE	72.2642	0.04		TRUE		1	40								N	N	N	N	N	N	Y	N
8	A8	FALSE	Sample 12	FAM26A	UNKNOWN	SYBR	None							35.6324	35.1265	0.456575					TRUE	72.1299	0.04		TRUE		1	40								N	N	N	N	N	N	Y	N
9	A9	FALSE	Sample 5	FAM26A	UNKNOWN	SYBR	None							34.7847	34.9884	0.472656					TRUE	72.2642	0.04		TRUE		1	40								N	N	N	N	N	N	Y	N
10	A10	FALSE	Sample 13	FAM26A	UNKNOWN	SYBR	None							35.7695	34.8355	0.83118					TRUE	72.1299	0.04		TRUE		1	40								Y	N	N	N	N	N	Y	N
11	A11	FALSE	Sample 6	FAM26A	UNKNOWN	SYBR	None							35.4849	34.678	0.701631					TRUE	72.1299	0.04		TRUE		1	40								Y	N	N	N	N	N	Y	N
12	A12	FALSE	Sample 14	FAM26A	UNKNOWN	SYBR	None							35.8958	35.8874	0.606414					TRUE	72.1299	0.04		TRUE		1	40								Y	N	N	N	N	N	Y	N
13	A13	FALSE	Sample 7	FAM26A	UNKNOWN	SYBR	None							35.0586	34.4225	1.13944					TRUE	72.2642	0.04		TRUE		1	40								Y	N	N	N	N	N	Y	N
14	A14	FALSE	Sample 15	FAM26A	UNKNOWN	SYBR	None							37.6163	35.1816	2.15538					TRUE	71.8614	0.04		TRUE		1	40								Y	N	N	N	N	N	Y	N
15	A15	FALSE	Sample 8	FAM26A	UNKNOWN	SYBR	None							33.7045	34.9264	1.09922					TRUE	72.3985	0.04		TRUE		1	40								Y	N	N	N	N	N	Y	N
16	A16	FALSE	Sample 16	FAM26A	UNKNOWN	SYBR	None							36.0975	34.3803	1.52658					TRUE	72.1299	0.04		TRUE		1	40								Y	N	N	N	N	N	Y	N
17	A17	FALSE	Sample 17	FAM26A	UNKNOWN	SYBR	None							34.6717	34.0023	0.584204					TRUE	72.3985	0.04		TRUE		1	40								Y	N	N	N	N	N	Y	N
18	A18	FALSE	Sample 21	FAM26A	UNKNOWN	SYBR	None							33.853	34.3432	0.507823					TRUE	72.3985	0.04		TRUE		1	40								Y	N	N	N	N	N	Y	N
19	A19	FALSE	Sample 18	FAM26A	UNKNOWN	SYBR	None							33.9799	34.2023	0.410159					TRUE	72.3985	0.04		TRUE		1	40								N	N	N	N	N	N	Y	N
20	A20	FALSE	Sample 22	FAM26A	UNKNOWN	SYBR	None							35.2161	35.9422	1.17457					TRUE	72.2642	0.04		TRUE		1	40								Y	N	N	N	N	N	Y	N
21	A21	FALSE	Sample 19	FAM26A	UNKNOWN	SYBR	None							Undetermined	35.4694	1.02669					TRUE	87.435	0.04		TRUE		1	40								N	N	N	N	N	Y	Y	N
22	A22	FALSE	Sample 23	FAM26A	UNKNOWN	SYBR	None							36.1397	34.3925	1.58059					TRUE	72.2642	0.04		TRUE		1	40								Y	N	N	N	N	N	Y	N
23	A23	FALSE	Sample 20	FAM26A	UNKNOWN	SYBR	None							34.0114	33.7189	0.375813					TRUE	72.5327	0.04		TRUE		1	40								N	N	N	N	N	N	Y	N
24	A24	FALSE	Sample 24	FAM26A	UNKNOWN	SYBR	None							37.6751	36.0739	1.43672					TRUE	71.9957	0.04		TRUE		1	40								Y	N	N	N	N	N	Y	N
25	B1	FALSE	Sample 1	CALHM2	UNKNOWN	SYBR	None				1	0.236782	4.22329	23.4998	23.4258	0.0918366		-11.7289	0.748572	0	TRUE	82.4675	0.166728		TRUE		1	40								N	N	N	N	N	N	N	N
26	B2	FALSE	Sample 9	CALHM2	UNKNOWN	SYBR	None				0.98423	0.163849	5.9122	23.3009	23.2451	0.0502559		-11.706	0.931633	0.0229327	TRUE	82.4675	0.166728		TRUE		1	40								N	N	N	N	N	N	N	N
27	B3	FALSE	Sample 2	CALHM2	UNKNOWN	SYBR	None				0.365749	0.142441	0.939143	24.3731	24.4469	0.0906526		-10.2779	0.490012	1.45107	TRUE	82.4675	0.166728		TRUE		1	40								N	N	N	N	N	N	N	N
28	B4	FALSE	Sample 10	CALHM2	UNKNOWN	SYBR	None				0.168567	0.0604529	0.470032	24.6316	24.585	0.0751836		-9.16034	0.532854	2.56861	TRUE	82.4675	0.166728		TRUE		1	40								N	N	N	N	N	N	N	N
29	B5	FALSE	Sample 3	CALHM2	UNKNOWN	SYBR	None				0.13305	0.0406766	0.435196	25.1924	25.1257	0.157019		-8.81898	0.615786	2.90996	TRUE	82.4675	0.166728		TRUE		1	40								N	N	N	N	N	N	N	N
30	B6	FALSE	Sample 11	CALHM2	UNKNOWN	SYBR	None				0.115147	0.0205065	0.646574	24.8237	24.7825	0.112601		-8.6105	0.89659	3.11845	TRUE	82.4675	0.166728		TRUE		1	40								N	N	N	N	N	N	N	N
31	B7	FALSE	Sample 4	CALHM2	UNKNOWN	SYBR	None				0.141334	0.0814806	0.245156	24.3626	24.5751	0.185565		-8.90613	0.286188	2.82281	TRUE	82.4675	0.166728		TRUE		1	40								N	N	N	N	N	N	N	N
32	B8	FALSE	Sample 12	CALHM2	UNKNOWN	SYBR	None				0.398045	0.238067	0.665527	24.7242	24.7265	0.0745143		-10.3999	0.267091	1.329	TRUE	82.4675	0.166728		TRUE		1	40								N	N	N	N	N	N	N	N
33	B9	FALSE	Sample 5	CALHM2	UNKNOWN	SYBR	None				1.10561	0.632024	1.93405	23.1395	23.1146	0.172945		-11.8738	0.290582	-0.144837	TRUE	82.4675	0.166728		TRUE		1	40								N	N	N	N	N	N	N	N
34	B10	FALSE	Sample 13	CALHM2	UNKNOWN	SYBR	None				0.593599	0.234604	1.50194	23.7745	23.859	0.0846974		-10.9765	0.482367	0.752438	TRUE	82.4675	0.166728		TRUE		1	40								N	N	N	N	N	N	N	N
35	B11	FALSE	Sample 6	CALHM2	UNKNOWN	SYBR	None				0.322982	0.147768	0.705956	24.6141	24.5795	0.0547777		-10.0985	0.40632	1.63047	TRUE	82.6018	0.166728		TRUE		1	40								N	N	N	N	N	N	N	N
36	B12	FALSE	Sample 14	CALHM2	UNKNOWN	SYBR	None				0.313724	0.15947	0.617186	25.7679	25.8309	0.056031		-10.0565	0.351605	1.67243	TRUE	82.6018	0.166728		TRUE		1	40								N	N	N	N	N	N	N	N
37	B13	FALSE	Sample 7	CALHM2	UNKNOWN	SYBR	None				0.19527	0.0546875	0.697239	24.9393	25.05	0.117459		-9.37248	0.661344	2.35646	TRUE	82.6018	0.166728		TRUE		1	40								N	N	N	N	N	N	N	N
38	B14	FALSE	Sample 15	CALHM2	UNKNOWN	SYBR	None				0.0774253	0.00705864	0.849267	27.1272	27.1437	0.0290351		-8.03789	1.24452	3.69105	TRUE	82.6018	0.166728		TRUE		1	40								N	N	N	N	N	N	N	N
39	B15	FALSE	Sample 8	CALHM2	UNKNOWN	SYBR	None				0.341721	0.10065	1.16019	24.7933	24.7466	0.0445312		-10.1798	0.635156	1.54911	TRUE	82.6018	0.166728		TRUE		1	40								N	N	N	N	N	N	N	N
40	B16	FALSE	Sample 16	CALHM2	UNKNOWN	SYBR	None				0.0415071	0.00758098	0.227258	27.3635	27.2418	0.105412		-7.13844	0.883469	4.5905	TRUE	82.6018	0.166728		TRUE		1	40								N	N	N	N	N	N	N	N
41	B17	FALSE	Sample 17	CALHM2	UNKNOWN	SYBR	None				0.327455	0.170611	0.628487	23.943	23.884	0.0548555		-10.1183	0.338774	1.61063	TRUE	82.6018	0.166728		TRUE		1	40								N	N	N	N	N	N	N	N
42	B18	FALSE	Sample 21	CALHM2	UNKNOWN	SYBR	None				0.417587	0.237034	0.735672	23.8295	23.8741	0.0433133		-10.4691	0.294256	1.25985	TRUE	82.6018	0.166728		TRUE		1	40								N	N	N	N	N	N	N	N
43	B19	FALSE	Sample 18	CALHM2	UNKNOWN	SYBR	None				0.165157	0.104697	0.260532	25.0689	25.0715	0.00854837		-9.13085	0.236857	2.59809	TRUE	82.6018	0.166728		TRUE		1	40								N	N	N	N	N	N	N	N
44	B20	FALSE	Sample 22	CALHM2	UNKNOWN	SYBR	None				0.659202	0.177128	2.4533	24.6692	24.8145	0.1389		-11.1277	0.682862	0.601207	TRUE	82.6018	0.166728		TRUE		1	40								N	N	N	N	N	N	N	N
45	B21	FALSE	Sample 19	CALHM2	UNKNOWN	SYBR	None				2.24804	1.91579e-07	26379184	23.6788	22.5718	12.7193		-12.8976	7.3793	-1.16867	TRUE	87.3007	0.166728		TRUE		1	40								Y	N	Y	Y	N	N	N	Y
46	B22	FALSE	Sample 23	CALHM2	UNKNOWN	SYBR	None				0.108896	0.0187349	0.632958	25.7954	25.8625	0.104256		-8.52997	0.914534	3.19897	TRUE	82.6018	0.166728		TRUE		1	40								N	N	N	N	N	N	N	N
47	B23	FALSE	Sample 20	CALHM2	UNKNOWN	SYBR	None				0.0326027	0.0212672	0.0499799	26.8376	26.9288	0.0813047		-6.79008	0.221996	4.93887	TRUE	82.6018	0.166728		TRUE		1	40								N	N	N	N	N	N	N	N
48	B24	FALSE	Sample 24	CALHM2	UNKNOWN	SYBR	None				0.346382	0.070172	1.70981	25.8791	25.8745	0.0253872		-10.1994	0.829621	1.52956	TRUE	82.6018	0.166728		TRUE		1	40								N	N	N	N	N	N	N	N
49	C1	FALSE	Sample 1	FAM26A	UNKNOWN	SYBR	None							36.4168	35.1548	1.29331					TRUE	71.9957	0.04		TRUE		1	40								Y	N	N	N	N	N	Y	N
50	C2	FALSE	Sample 9	FAM26A	UNKNOWN	SYBR	None							36.7928	34.9511	1.61285					TRUE	71.8614	0.04		TRUE		1	40								Y	N	N	N	N	N	Y	N
51	C3	FALSE	Sample 2	FAM26A	UNKNOWN	SYBR	None							35.6693	34.7247	0.84387					TRUE	71.9957	0.04		TRUE		1	40								Y	N	N	N	N	N	Y	N
52	C4	FALSE	Sample 10	FAM26A	UNKNOWN	SYBR	None							32.7027	33.7453	0.919862					TRUE	72.3985	0.04		TRUE		1	40								Y	N	N	N	N	N	Y	N
53	C5	FALSE	Sample 3	FAM26A	UNKNOWN	SYBR	None							34.2905	33.9447	1.05495					TRUE	72.2642	0.04		TRUE		1	40								Y	N	N	N	N	N	Y	N
54	C6	FALSE	Sample 11	FAM26A	UNKNOWN	SYBR	None							34.5386	33.393	1.54885					TRUE	72.2642	0.04		TRUE		1	40								Y	N	N	N	N	N	Y	N
55	C7	FALSE	Sample 4	FAM26A	UNKNOWN	SYBR	None							33.8221	33.4812	0.459648					TRUE	72.2642	0.04		TRUE		1	40								N	N	N	N	N	N	Y	N
56	C8	FALSE	Sample 12	FAM26A	UNKNOWN	SYBR	None							35.002	35.1265	0.456575					TRUE	72.1299	0.04		TRUE		1	40								N	N	N	N	N	N	Y	N
57	C9	FALSE	Sample 5	FAM26A	UNKNOWN	SYBR	None							34.6518	34.9884	0.472656					TRUE	72.2642	0.04		TRUE		1	40								N	N	N	N	N	N	Y	N
58	C10	FALSE	Sample 13	FAM26A	UNKNOWN	SYBR	None							34.5602	34.8355	0.83118					TRUE	72.2642	0.04		TRUE		1	40								Y	N	N	N	N	N	Y	N
59	C11	FALSE	Sample 6	FAM26A	UNKNOWN	SYBR	None							34.3376	34.678	0.701631					TRUE	72.3985	0.04		TRUE		1	40								Y	N	N	N	N	N	Y	N
60	C12	FALSE	Sample 14	FAM26A	UNKNOWN	SYBR	None							35.2768	35.8874	0.606414					TRUE	72.2642	0.04		TRUE		1	40								Y	N	N	N	N	N	Y	N
61	C13	FALSE	Sample 7	FAM26A	UNKNOWN	SYBR	None							33.107	34.4225	1.13944					TRUE	72.3985	0.04		TRUE		1	40								Y	N	N	N	Y	N	Y	N
62	C14	FALSE	Sample 15	FAM26A	UNKNOWN	SYBR	None							33.5174	35.1816	2.15538					TRUE	72.3985	0.04		TRUE		1	40								Y	N	N	N	N	N	Y	N
63	C15	FALSE	Sample 8	FAM26A	UNKNOWN	SYBR	None							35.24	34.9264	1.09922					TRUE	72.2642	0.04		TRUE		1	40								Y	N	N	N	N	N	Y	N
64	C16	FALSE	Sample 16	FAM26A	UNKNOWN	SYBR	None							33.8665	34.3803	1.52658					TRUE	72.3985	0.04		TRUE		1	40								Y	N	N	N	N	N	Y	N
65	C17	FALSE	Sample 17	FAM26A	UNKNOWN	SYBR	None							33.5957	34.0023	0.584204					TRUE	72.667	0.04		TRUE		1	40								Y	N	N	N	N	N	Y	N
66	C18	FALSE	Sample 21	FAM26A	UNKNOWN	SYBR	None							34.3097	34.3432	0.507823					TRUE	72.3985	0.04		TRUE		1	40								Y	N	N	N	N	N	Y	N
67	C19	FALSE	Sample 18	FAM26A	UNKNOWN	SYBR	None							34.6757	34.2023	0.410159					TRUE	72.3985	0.04		TRUE		1	40								N	N	N	N	N	N	Y	N
68	C20	FALSE	Sample 22	FAM26A	UNKNOWN	SYBR	None							35.3132	35.9422	1.17457					TRUE	72.2642	0.04		TRUE		1	40								Y	N	N	N	N	N	Y	N
69	C21	FALSE	Sample 19	FAM26A	UNKNOWN	SYBR	None							36.1954	35.4694	1.02669					TRUE	72.2642	0.04		TRUE		1	40								Y	N	N	N	N	N	Y	N
70	C22	FALSE	Sample 23	FAM26A	UNKNOWN	SYBR	None							33.9757	34.3925	1.58059					TRUE	72.5327	0.04		TRUE		1	40								Y	N	N	N	N	N	Y	N
71	C23	FALSE	Sample 20	FAM26A	UNKNOWN	SYBR	None							33.295	33.7189	0.375813					TRUE	72.5327	0.04		TRUE		1	40								N	N	N	N	N	N	Y	N
72	C24	FALSE	Sample 24	FAM26A	UNKNOWN	SYBR	None							34.8975	36.0739	1.43672					TRUE	72.3985	0.04		TRUE		1	40								Y	N	N	N	N	N	Y	N
73	D1	FALSE	Sample 1	CALHM2	UNKNOWN	SYBR	None				1	0.236782	4.22329	23.4546	23.4258	0.0918366		-11.7289	0.748572	0	TRUE	82.6018	0.166728		TRUE		1	40								N	N	N	N	N	N	N	N
74	D2	FALSE	Sample 9	CALHM2	UNKNOWN	SYBR	None				0.98423	0.163849	5.9122	23.2311	23.2451	0.0502559		-11.706	0.931633	0.0229327	TRUE	82.6018	0.166728		TRUE		1	40								N	N	N	N	N	N	N	N
75	D3	FALSE	Sample 2	CALHM2	UNKNOWN	SYBR	None				0.365749	0.142441	0.939143	24.4194	24.4469	0.0906526		-10.2779	0.490012	1.45107	TRUE	82.4675	0.166728		TRUE		1	40								N	N	N	N	N	N	N	N
76	D4	FALSE	Sample 10	CALHM2	UNKNOWN	SYBR	None				0.168567	0.0604529	0.470032	24.6251	24.585	0.0751836		-9.16034	0.532854	2.56861	TRUE	82.4675	0.166728		TRUE		1	40								N	N	N	N	N	N	N	N
77	D5	FALSE	Sample 3	CALHM2	UNKNOWN	SYBR	None				0.13305	0.0406766	0.435196	25.2383	25.1257	0.157019		-8.81898	0.615786	2.90996	TRUE	82.4675	0.166728		TRUE		1	40								N	N	N	N	N	N	N	N
78	D6	FALSE	Sample 11	CALHM2	UNKNOWN	SYBR	None				0.115147	0.0205065	0.646574	24.8687	24.7825	0.112601		-8.6105	0.89659	3.11845	TRUE	82.4675	0.166728		TRUE		1	40								N	N	N	N	N	N	N	N
79	D7	FALSE	Sample 4	CALHM2	UNKNOWN	SYBR	None				0.141334	0.0814806	0.245156	24.6572	24.5751	0.185565		-8.90613	0.286188	2.82281	TRUE	82.4675	0.166728		TRUE		1	40								N	N	N	N	N	N	N	N
80	D8	FALSE	Sample 12	CALHM2	UNKNOWN	SYBR	None				0.398045	0.238067	0.665527	24.8022	24.7265	0.0745143		-10.3999	0.267091	1.329	TRUE	82.4675	0.166728		TRUE		1	40								N	N	N	N	N	N	N	N
81	D9	FALSE	Sample 5	CALHM2	UNKNOWN	SYBR	None				1.10561	0.632024	1.93405	22.9306	23.1146	0.172945		-11.8738	0.290582	-0.144837	TRUE	82.6018	0.166728		TRUE		1	40								N	N	N	N	N	N	N	N
82	D10	FALSE	Sample 13	CALHM2	UNKNOWN	SYBR	None				0.593599	0.234604	1.50194	23.8587	23.859	0.0846974		-10.9765	0.482367	0.752438	TRUE	82.4675	0.166728		TRUE		1	40								N	N	N	N	N	N	N	N
83	D11	FALSE	Sample 6	CALHM2	UNKNOWN	SYBR	None				0.322982	0.147768	0.705956	24.5163	24.5795	0.0547777		-10.0985	0.40632	1.63047	TRUE	82.6018	0.166728		TRUE		1	40								N	N	N	N	N	N	N	N
84	D12	FALSE	Sample 14	CALHM2	UNKNOWN	SYBR	None				0.313724	0.15947	0.617186	25.8496	25.8309	0.056031		-10.0565	0.351605	1.67243	TRUE	82.6018	0.166728		TRUE		1	40								N	N	N	N	N	N	N	N
85	D13	FALSE	Sample 7	CALHM2	UNKNOWN	SYBR	None				0.19527	0.0546875	0.697239	25.1732	25.05	0.117459		-9.37248	0.661344	2.35646	TRUE	82.6018	0.166728		TRUE		1	40								N	N	N	N	N	N	N	N
86	D14	FALSE	Sample 15	CALHM2	UNKNOWN	SYBR	None				0.0774253	0.00705864	0.849267	27.1266	27.1437	0.0290351		-8.03789	1.24452	3.69105	TRUE	82.6018	0.166728		TRUE		1	40								N	N	N	N	N	N	N	N
87	D15	FALSE	Sample 8	CALHM2	UNKNOWN	SYBR	None				0.341721	0.10065	1.16019	24.7047	24.7466	0.0445312		-10.1798	0.635156	1.54911	TRUE	82.6018	0.166728		TRUE		1	40								N	N	N	N	N	N	N	N
88	D16	FALSE	Sample 16	CALHM2	UNKNOWN	SYBR	None				0.0415071	0.00758098	0.227258	27.1816	27.2418	0.105412		-7.13844	0.883469	4.5905	TRUE	82.6018	0.166728		TRUE		1	40								N	N	N	N	N	N	N	N
89	D17	FALSE	Sample 17	CALHM2	UNKNOWN	SYBR	None				0.327455	0.170611	0.628487	23.8743	23.884	0.0548555		-10.1183	0.338774	1.61063	TRUE	82.6018	0.166728		TRUE		1	40								N	N	N	N	N	N	N	N
90	D18	FALSE	Sample 21	CALHM2	UNKNOWN	SYBR	None				0.417587	0.237034	0.735672	23.8769	23.8741	0.0433133		-10.4691	0.294256	1.25985	TRUE	82.6018	0.166728		TRUE		1	40								N	N	N	N	N	N	N	N
91	D19	FALSE	Sample 18	CALHM2	UNKNOWN	SYBR	None				0.165157	0.104697	0.260532	25.081	25.0715	0.00854837		-9.13085	0.236857	2.59809	TRUE	82.6018	0.166728		TRUE		1	40								N	N	N	N	N	N	N	N
92	D20	FALSE	Sample 22	CALHM2	UNKNOWN	SYBR	None				0.659202	0.177128	2.4533	24.946	24.8145	0.1389		-11.1277	0.682862	0.601207	TRUE	82.736	0.166728		TRUE		1	40								N	N	N	N	N	N	N	N
93	D21	FALSE	Sample 19	CALHM2	UNKNOWN	SYBR	None				2.24804	1.91579e-07	26379184	9.33512	22.5718	12.7193		-12.8976	7.3793	-1.16867	TRUE	87.0322	0.166728		TRUE		1	40								Y	N	Y	Y	N	N	N	Y
94	D22	FALSE	Sample 23	CALHM2	UNKNOWN	SYBR	None				0.108896	0.0187349	0.632958	25.8096	25.8625	0.104256		-8.52997	0.914534	3.19897	TRUE	82.6018	0.166728		TRUE		1	40								N	N	N	N	N	N	N	N
95	D23	FALSE	Sample 20	CALHM2	UNKNOWN	SYBR	None				0.0326027	0.0212672	0.0499799	26.9938	26.9288	0.0813047		-6.79008	0.221996	4.93887	TRUE	82.6018	0.166728		TRUE		1	40								N	N	N	N	N	N	N	N
96	D24	FALSE	Sample 24	CALHM2	UNKNOWN	SYBR	None				0.346382	0.070172	1.70981	25.8973	25.8745	0.0253872		-10.1994	0.829621	1.52956	TRUE	82.6018	0.166728		TRUE		1	40								N	N	N	N	N	N	N	N
97	E1	FALSE	Sample 1	FAM26A	UNKNOWN	SYBR	None							33.8323	35.1548	1.29331					TRUE	72.3985	0.04		TRUE		1	40								Y	N	N	N	N	N	Y	N
98	E2	FALSE	Sample 9	FAM26A	UNKNOWN	SYBR	None							33.7905	34.9511	1.61285					TRUE	72.2642	0.04		TRUE		1	40								Y	N	N	N	N	N	Y	N
99	E3	FALSE	Sample 2	FAM26A	UNKNOWN	SYBR	None							34.4598	34.7247	0.84387					TRUE	72.2642	0.04		TRUE		1	40								Y	N	N	N	N	N	Y	N
100	E4	FALSE	Sample 10	FAM26A	UNKNOWN	SYBR	None							34.0906	33.7453	0.919862					TRUE	72.2642	0.04		TRUE		1	40								Y	N	N	N	N	N	Y	N
101	E5	FALSE	Sample 3	FAM26A	UNKNOWN	SYBR	None							32.7602	33.9447	1.05495					TRUE	72.3985	0.04		TRUE		1	40								Y	N	N	N	N	N	Y	N
102	E6	FALSE	Sample 11	FAM26A	UNKNOWN	SYBR	None							31.6308	33.393	1.54885					TRUE	72.5327	0.04		TRUE		1	40								Y	N	N	N	N	N	Y	N
103	E7	FALSE	Sample 4	FAM26A	UNKNOWN	SYBR	None							33.6631	33.4812	0.459648					TRUE	72.2642	0.04		TRUE		1	40								N	N	N	N	N	N	Y	N
104	E8	FALSE	Sample 12	FAM26A	UNKNOWN	SYBR	None							34.7451	35.1265	0.456575					TRUE	72.2642	0.04		TRUE		1	40								N	N	N	N	N	N	Y	N
105	E9	FALSE	Sample 5	FAM26A	UNKNOWN	SYBR	None							35.5288	34.9884	0.472656					TRUE	72.1299	0.04		TRUE		1	40								N	N	N	N	N	N	Y	N
106	E10	FALSE	Sample 13	FAM26A	UNKNOWN	SYBR	None							34.177	34.8355	0.83118					TRUE	72.2642	0.04		TRUE		1	40								Y	N	N	N	N	N	Y	N
107	E11	FALSE	Sample 6	FAM26A	UNKNOWN	SYBR	None							34.2114	34.678	0.701631					TRUE	72.3985	0.04		TRUE		1	40								Y	N	N	N	N	N	Y	N
108	E12	FALSE	Sample 14	FAM26A	UNKNOWN	SYBR	None							36.4896	35.8874	0.606414					TRUE	72.1299	0.04		TRUE		1	40								Y	N	N	N	N	N	Y	N
109	E13	FALSE	Sample 7	FAM26A	UNKNOWN	SYBR	None							35.1018	34.4225	1.13944					TRUE	72.2642	0.04		TRUE		1	40								Y	N	N	N	N	N	Y	N
110	E14	FALSE	Sample 15	FAM26A	UNKNOWN	SYBR	None							34.4109	35.1816	2.15538					TRUE	72.3985	0.04		TRUE		1	40								Y	N	N	N	N	N	Y	N
111	E15	FALSE	Sample 8	FAM26A	UNKNOWN	SYBR	None							35.8347	34.9264	1.09922					TRUE	72.2642	0.04		TRUE		1	40								Y	N	N	N	N	N	Y	N
112	E16	FALSE	Sample 16	FAM26A	UNKNOWN	SYBR	None							33.1769	34.3803	1.52658					TRUE	72.5327	0.04		TRUE		1	40								Y	N	N	N	N	N	Y	N
113	E17	FALSE	Sample 17	FAM26A	UNKNOWN	SYBR	None							33.7394	34.0023	0.584204					TRUE	72.3985	0.04		TRUE		1	40								Y	N	N	N	N	N	Y	N
114	E18	FALSE	Sample 21	FAM26A	UNKNOWN	SYBR	None							34.867	34.3432	0.507823					TRUE	72.2642	0.04		TRUE		1	40								Y	N	N	N	N	N	Y	N
115	E19	FALSE	Sample 18	FAM26A	UNKNOWN	SYBR	None							33.9515	34.2023	0.410159					TRUE	72.5327	0.04		TRUE		1	40								N	N	N	N	N	N	Y	N
116	E20	FALSE	Sample 22	FAM26A	UNKNOWN	SYBR	None							37.2973	35.9422	1.17457					TRUE	71.9957	0.04		TRUE		1	40								Y	N	N	N	N	N	Y	N
117	E21	FALSE	Sample 19	FAM26A	UNKNOWN	SYBR	None							34.7434	35.4694	1.02669					TRUE	72.3985	0.04		TRUE		1	40								Y	N	N	N	N	N	Y	N
118	E22	FALSE	Sample 23	FAM26A	UNKNOWN	SYBR	None							33.0621	34.3925	1.58059					TRUE	72.5327	0.04		TRUE		1	40								Y	N	N	N	N	N	Y	N
119	E23	FALSE	Sample 20	FAM26A	UNKNOWN	SYBR	None							33.8502	33.7189	0.375813					TRUE	72.5327	0.04		TRUE		1	40								N	N	N	N	N	N	Y	N
120	E24	FALSE	Sample 24	FAM26A	UNKNOWN	SYBR	None							35.6491	36.0739	1.43672					TRUE	72.2642	0.04		TRUE		1	40								Y	N	N	N	N	N	Y	N
121	F1	FALSE	Sample 1	CALHM2	UNKNOWN	SYBR	None				1	0.236782	4.22329	23.323	23.4258	0.0918366		-11.7289	0.748572	0	TRUE	82.6018	0.166728		TRUE		1	40								N	N	N	N	N	N	N	N
122	F2	FALSE	Sample 9	CALHM2	UNKNOWN	SYBR	None				0.98423	0.163849	5.9122	23.2033	23.2451	0.0502559		-11.706	0.931633	0.0229327	TRUE	82.6018	0.166728		TRUE		1	40								N	N	N	N	N	N	N	N
123	F3	FALSE	Sample 2	CALHM2	UNKNOWN	SYBR	None				0.365749	0.142441	0.939143	24.5481	24.4469	0.0906526		-10.2779	0.490012	1.45107	TRUE	82.6018	0.166728		TRUE		1	40								N	N	N	N	N	N	N	N
124	F4	FALSE	Sample 10	CALHM2	UNKNOWN	SYBR	None				0.168567	0.0604529	0.470032	24.4982	24.585	0.0751836		-9.16034	0.532854	2.56861	TRUE	82.6018	0.166728		TRUE		1	40								N	N	N	N	N	N	N	N
125	F5	FALSE	Sample 3	CALHM2	UNKNOWN	SYBR	None				0.13305	0.0406766	0.435196	24.9463	25.1257	0.157019		-8.81898	0.615786	2.90996	TRUE	82.4675	0.166728		TRUE		1	40								N	N	N	N	N	N	N	N
126	F6	FALSE	Sample 11	CALHM2	UNKNOWN	SYBR	None				0.115147	0.0205065	0.646574	24.6551	24.7825	0.112601		-8.6105	0.89659	3.11845	TRUE	82.4675	0.166728		TRUE		1	40								N	N	N	N	N	N	N	N
127	F7	FALSE	Sample 4	CALHM2	UNKNOWN	SYBR	None				0.141334	0.0814806	0.245156	24.7054	24.5751	0.185565		-8.90613	0.286188	2.82281	TRUE	82.6018	0.166728		TRUE		1	40								N	N	N	N	N	N	N	N
128	F8	FALSE	Sample 12	CALHM2	UNKNOWN	SYBR	None				0.398045	0.238067	0.665527	24.6532	24.7265	0.0745143		-10.3999	0.267091	1.329	TRUE	82.4675	0.166728		TRUE		1	40								N	N	N	N	N	N	N	N
129	F9	FALSE	Sample 5	CALHM2	UNKNOWN	SYBR	None				1.10561	0.632024	1.93405	23.2738	23.1146	0.172945		-11.8738	0.290582	-0.144837	TRUE	82.6018	0.166728		TRUE		1	40								N	N	N	N	N	N	N	N
130	F10	FALSE	Sample 13	CALHM2	UNKNOWN	SYBR	None				0.593599	0.234604	1.50194	23.9439	23.859	0.0846974		-10.9765	0.482367	0.752438	TRUE	82.6018	0.166728		TRUE		1	40								N	N	N	N	N	N	N	N
131	F11	FALSE	Sample 6	CALHM2	UNKNOWN	SYBR	None				0.322982	0.147768	0.705956	24.608	24.5795	0.0547777		-10.0985	0.40632	1.63047	TRUE	82.6018	0.166728		TRUE		1	40								N	N	N	N	N	N	N	N
132	F12	FALSE	Sample 14	CALHM2	UNKNOWN	SYBR	None				0.313724	0.15947	0.617186	25.8752	25.8309	0.056031		-10.0565	0.351605	1.67243	TRUE	82.736	0.166728		TRUE		1	40								N	N	N	N	N	N	N	N
133	F13	FALSE	Sample 7	CALHM2	UNKNOWN	SYBR	None				0.19527	0.0546875	0.697239	25.0374	25.05	0.117459		-9.37248	0.661344	2.35646	TRUE	82.736	0.166728		TRUE		1	40								N	N	N	N	N	N	N	N
134	F14	FALSE	Sample 15	CALHM2	UNKNOWN	SYBR	None				0.0774253	0.00705864	0.849267	27.1772	27.1437	0.0290351		-8.03789	1.24452	3.69105	TRUE	82.6018	0.166728		TRUE		1	40								N	N	N	N	N	N	N	N
135	F15	FALSE	Sample 8	CALHM2	UNKNOWN	SYBR	None				0.341721	0.10065	1.16019	24.7418	24.7466	0.0445312		-10.1798	0.635156	1.54911	TRUE	82.736	0.166728		TRUE		1	40								N	N	N	N	N	N	N	N
136	F16	FALSE	Sample 16	CALHM2	UNKNOWN	SYBR	None				0.0415071	0.00758098	0.227258	27.1803	27.2418	0.105412		-7.13844	0.883469	4.5905	TRUE	82.6018	0.166728		TRUE		1	40								N	N	N	N	N	N	N	N
137	F17	FALSE	Sample 17	CALHM2	UNKNOWN	SYBR	None				0.327455	0.170611	0.628487	23.8346	23.884	0.0548555		-10.1183	0.338774	1.61063	TRUE	82.736	0.166728		TRUE		1	40								N	N	N	N	N	N	N	N
138	F18	FALSE	Sample 21	CALHM2	UNKNOWN	SYBR	None				0.417587	0.237034	0.735672	23.916	23.8741	0.0433133		-10.4691	0.294256	1.25985	TRUE	82.6018	0.166728		TRUE		1	40								N	N	N	N	N	N	N	N
139	F19	FALSE	Sample 18	CALHM2	UNKNOWN	SYBR	None				0.165157	0.104697	0.260532	25.0645	25.0715	0.00854837		-9.13085	0.236857	2.59809	TRUE	82.736	0.166728		TRUE		1	40								N	N	N	N	N	N	N	N
140	F20	FALSE	Sample 22	CALHM2	UNKNOWN	SYBR	None				0.659202	0.177128	2.4533	24.8283	24.8145	0.1389		-11.1277	0.682862	0.601207	TRUE	82.736	0.166728		TRUE		1	40								N	N	N	N	N	N	N	N
141	F21	FALSE	Sample 19	CALHM2	UNKNOWN	SYBR	None				2.24804	1.91579e-07	26379184	34.7014	22.5718	12.7193		-12.8976	7.3793	-1.16867	TRUE	86.3609	0.166728		TRUE		1	40								Y	N	Y	Y	N	N	N	Y
142	F22	FALSE	Sample 23	CALHM2	UNKNOWN	SYBR	None				0.108896	0.0187349	0.632958	25.9827	25.8625	0.104256		-8.52997	0.914534	3.19897	TRUE	82.6018	0.166728		TRUE		1	40								N	N	N	N	N	N	N	N
143	F23	FALSE	Sample 20	CALHM2	UNKNOWN	SYBR	None				0.0326027	0.0212672	0.0499799	26.9549	26.9288	0.0813047		-6.79008	0.221996	4.93887	TRUE	82.8703	0.166728		TRUE		1	40								N	N	N	N	N	N	N	N
144	F24	FALSE	Sample 24	CALHM2	UNKNOWN	SYBR	None				0.346382	0.070172	1.70981	25.8472	25.8745	0.0253872		-10.1994	0.829621	1.52956	TRUE	82.736	0.166728		TRUE		1	40								N	N	N	N	N	N	N	N
145	G1	FALSE	Sample 1	CALHM1	UNKNOWN	SYBR	None							Undetermined							TRUE	70.6531	0.104602		TRUE		1	40								N	Y	N	N	N	Y	N	N
146	G2	FALSE	Sample 9	CALHM1	UNKNOWN	SYBR	None							Undetermined	35.4075						TRUE	70.6531	0.104602		TRUE		1	40								N	Y	N	N	N	Y	N	N
147	G3	FALSE	Sample 2	CALHM1	UNKNOWN	SYBR	None							34.1165	34.6409	0.74165		-0.0838318	0.715817		TRUE	87.1664	0.104602		TRUE		1	40								Y	N	N	N	N	N	N	N
148	G4	FALSE	Sample 10	CALHM1	UNKNOWN	SYBR	None							Undetermined	35.5834						TRUE	70.7874	0.104602		TRUE		1	40								N	Y	N	N	N	Y	N	N
149	G5	FALSE	Sample 3	CALHM1	UNKNOWN	SYBR	None							Undetermined	35.4066						TRUE	70.6531	0.104602		TRUE		1	40								N	N	N	N	N	Y	N	N
150	G6	FALSE	Sample 11	CALHM1	UNKNOWN	SYBR	None							Undetermined	34.2473						TRUE	70.5189	0.104602		TRUE		1	40								N	N	N	N	N	Y	N	N
151	G7	FALSE	Sample 4	CALHM1	UNKNOWN	SYBR	None							Undetermined	34.2643	0.0440782					TRUE	70.7874	0.104602		TRUE		1	40								N	N	N	N	N	Y	N	N
152	G8	FALSE	Sample 12	CALHM1	UNKNOWN	SYBR	None							Undetermined	33.7167	0.164479					TRUE	70.3846	0.104602		TRUE		1	40								N	N	N	N	N	Y	N	N
153	G9	FALSE	Sample 5	CALHM1	UNKNOWN	SYBR	None							Undetermined	34.818	0.884204					TRUE	70.7874	0.104602		TRUE		1	40								N	N	N	N	N	Y	N	N
154	G10	FALSE	Sample 13	CALHM1	UNKNOWN	SYBR	None							Undetermined	35.206						TRUE	70.6531	0.104602		TRUE		1	40								N	N	N	N	N	Y	N	N
155	G11	FALSE	Sample 6	CALHM1	UNKNOWN	SYBR	None							33.3253	34.0098	1.13866		-0.668161	0.772192		TRUE	87.1664	0.104602		TRUE		1	40								Y	N	N	N	N	N	N	N
156	G12	FALSE	Sample 14	CALHM1	UNKNOWN	SYBR	None							Undetermined							TRUE	70.7874	0.104602		TRUE		1	40								N	N	N	N	N	Y	N	N
157	G13	FALSE	Sample 7	CALHM1	UNKNOWN	SYBR	None							34.4285	34.6018	0.713383		0.179315	0.776155		TRUE	87.1664	0.104602		TRUE		1	40								Y	N	N	N	N	N	N	N
158	G14	FALSE	Sample 15	CALHM1	UNKNOWN	SYBR	None							35.3083	35.3083			0.126717			TRUE	87.1664	0.104602		TRUE		1	40								N	N	N	N	N	N	N	N
159	G15	FALSE	Sample 8	CALHM1	UNKNOWN	SYBR	None							34.52	33.9079	1.46304		-1.01856	1.05653		TRUE	87.1664	0.104602		TRUE		1	40								Y	N	N	N	N	N	N	N
160	G16	FALSE	Sample 16	CALHM1	UNKNOWN	SYBR	None							Undetermined	35.1935						TRUE	86.3609	0.104602		TRUE		1	40								N	N	N	N	N	Y	N	N
161	G17	FALSE	Sample 17	CALHM1	UNKNOWN	SYBR	None							34.3582	34.3582			0.355914			TRUE	87.1664	0.104602		TRUE		1	40								N	N	N	N	N	N	N	N
162	G18	FALSE	Sample 21	CALHM1	UNKNOWN	SYBR	None							Undetermined	34.3199						TRUE	70.6531	0.104602		TRUE		1	40								N	N	N	N	N	Y	N	N
163	G19	FALSE	Sample 18	CALHM1	UNKNOWN	SYBR	None							34.2584	34.2482	0.0144931		0.0458024	0.237027		TRUE	87.1664	0.104602		TRUE		1	40								N	N	N	N	N	N	N	N
164	G20	FALSE	Sample 22	CALHM1	UNKNOWN	SYBR	None							36.8812	35.8176	1.50416		-0.124615	1.26139		TRUE	87.1664	0.104602		TRUE		1	40								Y	N	N	N	N	N	N	N
165	G21	FALSE	Sample 19	CALHM1	UNKNOWN	SYBR	None							Undetermined							TRUE	71.0559	0.104602		TRUE		1	40								N	N	N	N	N	Y	N	N
166	G22	FALSE	Sample 23	CALHM1	UNKNOWN	SYBR	None							Undetermined							TRUE	86.2267	0.104602		TRUE		1	40								N	N	N	N	N	Y	N	N
167	G23	FALSE	Sample 20	CALHM1	UNKNOWN	SYBR	None							Undetermined							TRUE	85.5554	0.104602		TRUE		1	40								N	N	N	N	N	Y	N	N
168	G24	FALSE	Sample 24	CALHM1	UNKNOWN	SYBR	None							Undetermined							TRUE	85.2869	0.104602		TRUE		1	40								N	N	N	N	N	Y	N	N
169	H1	FALSE	Sample 1	HPRT	UNKNOWN	SYBR	None				1	0.236899	4.22121	18.1502	18.245	0.0853517		-16.9098	0.748316	0	TRUE	77.6344	0.127951		TRUE		1	40								N	N	N	N	N	N	N	N
170	H2	FALSE	Sample 9	HPRT	UNKNOWN	SYBR	None				0.95383	0.153635	5.92177	17.7678	18.1095	0.315016		-16.8416	0.948776	0.0681953	TRUE	77.5001	0.127951		TRUE		1	40								N	N	N	N	N	N	N	N
171	H3	FALSE	Sample 2	HPRT	UNKNOWN	SYBR	None				0.407537	0.15847	1.04806	19.0271	19.11	0.102867		-15.6148	0.490815	1.295	TRUE	77.6344	0.127951		TRUE		1	40								N	N	N	N	N	N	N	N
172	H4	FALSE	Sample 10	HPRT	UNKNOWN	SYBR	None				0.251478	0.0900012	0.702669	18.7312	18.827	0.0953022		-14.9183	0.533925	1.9915	TRUE	77.5001	0.127951		TRUE		1	40								N	N	N	N	N	N	N	N
173	H5	FALSE	Sample 3	HPRT	UNKNOWN	SYBR	None				0.220224	0.0666002	0.728203	18.9935	19.2178	0.213565		-14.7268	0.621432	2.18296	TRUE	77.5001	0.127951		TRUE		1	40								N	N	N	N	N	N	N	N
174	H6	FALSE	Sample 11	HPRT	UNKNOWN	SYBR	None				0.204955	0.0366049	1.14757	18.7751	18.7698	0.0683936		-14.6232	0.895101	2.28662	TRUE	77.5001	0.127951		TRUE		1	40								N	N	N	N	N	N	N	N
175	H7	FALSE	Sample 4	HPRT	UNKNOWN	SYBR	None				0.163373	0.0973061	0.274296	19.0947	19.1852	0.078836		-14.296	0.269253	2.61376	TRUE	77.5001	0.127951		TRUE		1	40								N	N	N	N	N	N	N	N
176	H8	FALSE	Sample 12	HPRT	UNKNOWN	SYBR	None				0.636424	0.380182	1.06537	18.7852	18.8686	0.0809535		-16.2578	0.267715	0.651941	TRUE	77.5001	0.127951		TRUE		1	40								N	N	N	N	N	N	N	N
177	H9	FALSE	Sample 5	HPRT	UNKNOWN	SYBR	None				1.05292	0.607192	1.82586	17.931	18.0042	0.148503		-16.9842	0.28604	-0.0743999	TRUE	77.5001	0.127951		TRUE		1	40								N	N	N	N	N	N	N	N
178	H10	FALSE	Sample 13	HPRT	UNKNOWN	SYBR	None				0.679073	0.267296	1.72521	18.4142	18.4841	0.115323		-16.3514	0.484479	0.55836	TRUE	77.5001	0.127951		TRUE		1	40								N	N	N	N	N	N	N	N
179	H11	FALSE	Sample 6	HPRT	UNKNOWN	SYBR	None				0.491054	0.222157	1.08542	18.644	18.7942	0.13156		-15.8837	0.412147	1.02605	TRUE	77.6344	0.127951		TRUE		1	40								N	N	N	N	N	N	N	N
180	H12	FALSE	Sample 14	HPRT	UNKNOWN	SYBR	None				0.262986	0.133707	0.517263	20.8427	20.9046	0.0539361		-14.9828	0.351496	1.92694	TRUE	77.6344	0.127951		TRUE		1	40								N	N	N	N	N	N	N	N
181	H13	FALSE	Sample 7	HPRT	UNKNOWN	SYBR	None				0.327147	0.0922311	1.1604	19.1116	19.1247	0.0124126		-15.2978	0.657897	1.61199	TRUE	77.6344	0.127951		TRUE		1	40								N	N	N	N	N	N	N	N
182	H14	FALSE	Sample 15	HPRT	UNKNOWN	SYBR	None				0.098929	0.0090049	1.08685	21.5132	21.6092	0.0833715		-13.5723	1.24534	3.33746	TRUE	77.6344	0.127951		TRUE		1	40								N	N	N	N	N	N	N	N
183	H15	FALSE	Sample 8	HPRT	UNKNOWN	SYBR	None				0.487576	0.140559	1.69132	18.8139	19.0529	0.211845		-15.8735	0.646314	1.0363	TRUE	77.6344	0.127951		TRUE		1	40								N	N	N	N	N	N	N	N
184	H16	FALSE	Sample 16	HPRT	UNKNOWN	SYBR	None				0.0561993	0.0103036	0.306529	21.6268	21.6238	0.0249514		-12.7565	0.881488	4.15331	TRUE	77.5001	0.127951		TRUE		1	40								N	N	N	N	N	N	N	N
185	H17	FALSE	Sample 17	HPRT	UNKNOWN	SYBR	None				0.363717	0.188008	0.70364	18.4732	18.5516	0.106918		-15.4507	0.342892	1.45911	TRUE	77.6344	0.127951		TRUE		1	40								N	N	N	N	N	N	N	N
186	H18	FALSE	Sample 21	HPRT	UNKNOWN	SYBR	None				0.509502	0.289796	0.895774	18.4051	18.4063	0.00331124		-15.9369	0.293198	0.972841	TRUE	77.6344	0.127951		TRUE		1	40								N	N	N	N	N	N	N	N
187	H19	FALSE	Sample 18	HPRT	UNKNOWN	SYBR	None				0.0903083	0.0572119	0.14255	20.7783	20.7616	0.0233633		-13.4408	0.237189	3.469	TRUE	77.6344	0.127951		TRUE		1	40								N	N	N	N	N	N	N	N
188	H20	FALSE	Sample 22	HPRT	UNKNOWN	SYBR	None				0.742658	0.200474	2.75118	19.3676	19.4617	0.0974719		-16.4806	0.680468	0.429229	TRUE	77.6344	0.127951		TRUE		1	40								N	N	N	N	N	N	N	N
189	H21	FALSE	Sample 19	HPRT	UNKNOWN	SYBR	None				0.136404	0.0274962	0.676678	21.4526	21.4336	0.0165539		-14.0357	0.72604	2.87404	TRUE	77.6344	0.127951		TRUE		1	40								N	N	N	N	N	N	N	N
190	H22	FALSE	Sample 23	HPRT	UNKNOWN	SYBR	None				0.0963359	0.016635	0.557894	20.8361	20.8585	0.0197719		-13.534	0.912623	3.37578	TRUE	77.5001	0.127951		TRUE		1	40								N	N	N	N	N	N	N	N
191	H23	FALSE	Sample 20	HPRT	UNKNOWN	SYBR	None				0.0467738	0.0307905	0.071054	21.2204	21.2272	0.0192998		-12.4916	0.217262	4.41816	TRUE	77.6344	0.127951		TRUE		1	40								N	N	N	N	N	N	N	N
192	H24	FALSE	Sample 24	HPRT	UNKNOWN	SYBR	None				0.368664	0.0746849	1.81982	20.5803	20.6037	0.0261062		-15.4702	0.829628	1.43962	TRUE	77.6344	0.127951		TRUE		1	40								N	N	N	N	N	N	N	N
193	I1	FALSE	Sample 1	CALHM1	UNKNOWN	SYBR	None							Undetermined							TRUE	70.7874	0.104602		TRUE		1	40								N	N	N	N	N	Y	N	N
194	I2	FALSE	Sample 9	CALHM1	UNKNOWN	SYBR	None							Undetermined	35.4075						TRUE	70.6531	0.104602		TRUE		1	40								N	N	N	N	N	Y	N	N
195	I3	FALSE	Sample 2	CALHM1	UNKNOWN	SYBR	None							35.1653	34.6409	0.74165		-0.0838318	0.715817		TRUE	87.1664	0.104602		TRUE		1	40								Y	N	N	N	N	N	N	N
196	I4	FALSE	Sample 10	CALHM1	UNKNOWN	SYBR	None							Undetermined	35.5834						TRUE	70.6531	0.104602		TRUE		1	40								N	Y	N	N	N	Y	N	N
197	I5	FALSE	Sample 3	CALHM1	UNKNOWN	SYBR	None							Undetermined	35.4066						TRUE	70.7874	0.104602		TRUE		1	40								N	N	N	N	N	Y	N	N
198	I6	FALSE	Sample 11	CALHM1	UNKNOWN	SYBR	None							34.2473	34.2473			0.854314			TRUE	87.1664	0.104602		TRUE		1	40								N	N	N	N	N	N	N	N
199	I7	FALSE	Sample 4	CALHM1	UNKNOWN	SYBR	None							34.2332	34.2643	0.0440782		0.783127	0.267202		TRUE	87.1664	0.104602		TRUE		1	40								N	N	N	N	N	N	N	N
200	I8	FALSE	Sample 12	CALHM1	UNKNOWN	SYBR	None							33.833	33.7167	0.164479		-1.40975	0.288121		TRUE	87.1664	0.104602		TRUE		1	40								N	N	N	N	N	N	N	N
201	I9	FALSE	Sample 5	CALHM1	UNKNOWN	SYBR	None							34.1927	34.818	0.884204		-0.170453	0.682185		TRUE	87.1664	0.104602		TRUE		1	40								Y	N	N	N	N	N	N	N
202	I10	FALSE	Sample 13	CALHM1	UNKNOWN	SYBR	None							Undetermined	35.206						TRUE	70.7874	0.104602		TRUE		1	40								N	N	N	N	N	Y	N	N
203	I11	FALSE	Sample 6	CALHM1	UNKNOWN	SYBR	None							33.3799	34.0098	1.13866		-0.668161	0.772192		TRUE	87.1664	0.104602		TRUE		1	40								Y	N	N	N	N	N	N	N
204	I12	FALSE	Sample 14	CALHM1	UNKNOWN	SYBR	None							Undetermined							TRUE	70.7874	0.104602		TRUE		1	40								N	N	N	N	N	Y	N	N
205	I13	FALSE	Sample 7	CALHM1	UNKNOWN	SYBR	None							35.3858	34.6018	0.713383		0.179315	0.776155		TRUE	87.435	0.104602		TRUE		1	40								Y	N	N	N	N	N	N	N
206	I14	FALSE	Sample 15	CALHM1	UNKNOWN	SYBR	None							Undetermined	35.3083						TRUE	70.9217	0.104602		TRUE		1	40								N	N	N	N	N	Y	N	N
207	I15	FALSE	Sample 8	CALHM1	UNKNOWN	SYBR	None							34.9654	33.9079	1.46304		-1.01856	1.05653		TRUE	87.3007	0.104602		TRUE		1	40								Y	N	N	N	N	N	N	N
208	I16	FALSE	Sample 16	CALHM1	UNKNOWN	SYBR	None							35.1935	35.1935			0.813187			TRUE	87.1664	0.104602		TRUE		1	40								N	N	N	N	N	N	N	N
209	I17	FALSE	Sample 17	CALHM1	UNKNOWN	SYBR	None							Undetermined	34.3582						TRUE	70.6531	0.104602		TRUE		1	40								N	N	N	N	N	Y	N	N
210	I18	FALSE	Sample 21	CALHM1	UNKNOWN	SYBR	None							34.3199	34.3199			-0.0233281			TRUE	87.1664	0.104602		TRUE		1	40								N	N	N	N	N	N	N	N
211	I19	FALSE	Sample 18	CALHM1	UNKNOWN	SYBR	None							34.2379	34.2482	0.0144931		0.0458024	0.237027		TRUE	87.0322	0.104602		TRUE		1	40								N	N	N	N	N	N	N	N
212	I20	FALSE	Sample 22	CALHM1	UNKNOWN	SYBR	None							Undetermined	35.8176	1.50416					TRUE	86.6294	0.104602		TRUE		1	40								N	N	N	N	N	Y	N	N
213	I21	FALSE	Sample 19	CALHM1	UNKNOWN	SYBR	None							Undetermined							TRUE	74.815	0.104602		TRUE		1	40								N	N	N	N	N	Y	N	N
214	I22	FALSE	Sample 23	CALHM1	UNKNOWN	SYBR	None							Undetermined							TRUE	86.2267	0.104602		TRUE		1	40								N	N	N	N	N	Y	N	N
215	I23	FALSE	Sample 20	CALHM1	UNKNOWN	SYBR	None							Undetermined							TRUE	80.7222	0.104602		TRUE		1	40								N	N	N	N	N	Y	N	N
216	I24	FALSE	Sample 24	CALHM1	UNKNOWN	SYBR	None							Undetermined							TRUE	84.7499	0.104602		TRUE		1	40								N	N	N	N	N	Y	N	N
217	J1	FALSE	Sample 1	HPRT	UNKNOWN	SYBR	None				1	0.236899	4.22121	18.3158	18.245	0.0853517		-16.9098	0.748316	0	TRUE	77.6344	0.127951		TRUE		1	40								N	N	N	N	N	N	N	N
218	J2	FALSE	Sample 9	HPRT	UNKNOWN	SYBR	None				0.95383	0.153635	5.92177	18.1725	18.1095	0.315016		-16.8416	0.948776	0.0681953	TRUE	77.6344	0.127951		TRUE		1	40								N	N	N	N	N	N	N	N
219	J3	FALSE	Sample 2	HPRT	UNKNOWN	SYBR	None				0.407537	0.15847	1.04806	19.2251	19.11	0.102867		-15.6148	0.490815	1.295	TRUE	77.6344	0.127951		TRUE		1	40								N	N	N	N	N	N	N	N
220	J4	FALSE	Sample 10	HPRT	UNKNOWN	SYBR	None				0.251478	0.0900012	0.702669	18.8279	18.827	0.0953022		-14.9183	0.533925	1.9915	TRUE	77.5001	0.127951		TRUE		1	40								N	N	N	N	N	N	N	N
221	J5	FALSE	Sample 3	HPRT	UNKNOWN	SYBR	None				0.220224	0.0666002	0.728203	19.4187	19.2178	0.213565		-14.7268	0.621432	2.18296	TRUE	77.5001	0.127951		TRUE		1	40								N	N	N	N	N	N	N	N
222	J6	FALSE	Sample 11	HPRT	UNKNOWN	SYBR	None				0.204955	0.0366049	1.14757	18.8354	18.7698	0.0683936		-14.6232	0.895101	2.28662	TRUE	77.5001	0.127951		TRUE		1	40								N	N	N	N	N	N	N	N
223	J7	FALSE	Sample 4	HPRT	UNKNOWN	SYBR	None				0.163373	0.0973061	0.274296	19.2389	19.1852	0.078836		-14.296	0.269253	2.61376	TRUE	77.5001	0.127951		TRUE		1	40								N	N	N	N	N	N	N	N
224	J8	FALSE	Sample 12	HPRT	UNKNOWN	SYBR	None				0.636424	0.380182	1.06537	18.8739	18.8686	0.0809535		-16.2578	0.267715	0.651941	TRUE	77.5001	0.127951		TRUE		1	40								N	N	N	N	N	N	N	N
225	J9	FALSE	Sample 5	HPRT	UNKNOWN	SYBR	None				1.05292	0.607192	1.82586	17.9066	18.0042	0.148503		-16.9842	0.28604	-0.0743999	TRUE	77.6344	0.127951		TRUE		1	40								N	N	N	N	N	N	N	N
226	J10	FALSE	Sample 13	HPRT	UNKNOWN	SYBR	None				0.679073	0.267296	1.72521	18.6172	18.4841	0.115323		-16.3514	0.484479	0.55836	TRUE	77.5001	0.127951		TRUE		1	40								N	N	N	N	N	N	N	N
227	J11	FALSE	Sample 6	HPRT	UNKNOWN	SYBR	None				0.491054	0.222157	1.08542	18.8891	18.7942	0.13156		-15.8837	0.412147	1.02605	TRUE	77.6344	0.127951		TRUE		1	40								N	N	N	N	N	N	N	N
228	J12	FALSE	Sample 14	HPRT	UNKNOWN	SYBR	None				0.262986	0.133707	0.517263	20.942	20.9046	0.0539361		-14.9828	0.351496	1.92694	TRUE	77.5001	0.127951		TRUE		1	40								N	N	N	N	N	N	N	N
229	J13	FALSE	Sample 7	HPRT	UNKNOWN	SYBR	None				0.327147	0.0922311	1.1604	19.1363	19.1247	0.0124126		-15.2978	0.657897	1.61199	TRUE	77.6344	0.127951		TRUE		1	40								N	N	N	N	N	N	N	N
230	J14	FALSE	Sample 15	HPRT	UNKNOWN	SYBR	None				0.098929	0.0090049	1.08685	21.6509	21.6092	0.0833715		-13.5723	1.24534	3.33746	TRUE	77.5001	0.127951		TRUE		1	40								N	N	N	N	N	N	N	N
231	J15	FALSE	Sample 8	HPRT	UNKNOWN	SYBR	None				0.487576	0.140559	1.69132	19.1276	19.0529	0.211845		-15.8735	0.646314	1.0363	TRUE	77.6344	0.127951		TRUE		1	40								N	N	N	N	N	N	N	N
232	J16	FALSE	Sample 16	HPRT	UNKNOWN	SYBR	None				0.0561993	0.0103036	0.306529	21.5975	21.6238	0.0249514		-12.7565	0.881488	4.15331	TRUE	77.5001	0.127951		TRUE		1	40								N	N	N	N	N	N	N	N
233	J17	FALSE	Sample 17	HPRT	UNKNOWN	SYBR	None				0.363717	0.188008	0.70364	18.5082	18.5516	0.106918		-15.4507	0.342892	1.45911	TRUE	77.6344	0.127951		TRUE		1	40								N	N	N	N	N	N	N	N
234	J18	FALSE	Sample 21	HPRT	UNKNOWN	SYBR	None				0.509502	0.289796	0.895774	18.41	18.4063	0.00331124		-15.9369	0.293198	0.972841	TRUE	77.5001	0.127951		TRUE		1	40								N	N	N	N	N	N	N	N
235	J19	FALSE	Sample 18	HPRT	UNKNOWN	SYBR	None				0.0903083	0.0572119	0.14255	20.7349	20.7616	0.0233633		-13.4408	0.237189	3.469	TRUE	77.5001	0.127951		TRUE		1	40								N	N	N	N	N	N	N	N
236	J20	FALSE	Sample 22	HPRT	UNKNOWN	SYBR	None				0.742658	0.200474	2.75118	19.4552	19.4617	0.0974719		-16.4806	0.680468	0.429229	TRUE	77.5001	0.127951		TRUE		1	40								N	N	N	N	N	N	N	N
237	J21	FALSE	Sample 19	HPRT	UNKNOWN	SYBR	None				0.136404	0.0274962	0.676678	21.4262	21.4336	0.0165539		-14.0357	0.72604	2.87404	TRUE	77.5001	0.127951		TRUE		1	40								N	N	N	N	N	N	N	N
238	J22	FALSE	Sample 23	HPRT	UNKNOWN	SYBR	None				0.0963359	0.016635	0.557894	20.8659	20.8585	0.0197719		-13.534	0.912623	3.37578	TRUE	77.5001	0.127951		TRUE		1	40								N	N	N	N	N	N	N	N
239	J23	FALSE	Sample 20	HPRT	UNKNOWN	SYBR	None				0.0467738	0.0307905	0.071054	21.249	21.2272	0.0192998		-12.4916	0.217262	4.41816	TRUE	77.6344	0.127951		TRUE		1	40								N	N	N	N	N	N	N	N
240	J24	FALSE	Sample 24	HPRT	UNKNOWN	SYBR	None				0.368664	0.0746849	1.81982	20.599	20.6037	0.0261062		-15.4702	0.829628	1.43962	TRUE	77.5001	0.127951		TRUE		1	40								N	N	N	N	N	N	N	N
241	K1	FALSE	Sample 1	CALHM1	UNKNOWN	SYBR	None							Undetermined							TRUE	70.6531	0.104602		TRUE		1	40								N	Y	N	N	N	Y	N	N
242	K2	FALSE	Sample 9	CALHM1	UNKNOWN	SYBR	None							35.4075	35.4075			0.456389			TRUE	87.1664	0.104602		TRUE		1	40								N	N	N	N	N	N	N	N
243	K3	FALSE	Sample 2	CALHM1	UNKNOWN	SYBR	None							Undetermined	34.6409	0.74165					TRUE	70.6531	0.104602		TRUE		1	40								N	N	N	N	N	N	N	N
244	K4	FALSE	Sample 10	CALHM1	UNKNOWN	SYBR	None							35.5834	35.5834			1.83811			TRUE	87.1664	0.104602		TRUE		1	40								N	N	N	N	N	N	N	N
245	K5	FALSE	Sample 3	CALHM1	UNKNOWN	SYBR	None							35.4066	35.4066			1.46192			TRUE	87.1664	0.104602		TRUE		1	40								N	N	N	N	N	N	N	N
246	K6	FALSE	Sample 11	CALHM1	UNKNOWN	SYBR	None							Undetermined	34.2473						TRUE	70.6531	0.104602		TRUE		1	40								N	N	N	N	N	Y	N	N
247	K7	FALSE	Sample 4	CALHM1	UNKNOWN	SYBR	None							34.2955	34.2643	0.0440782		0.783127	0.267202		TRUE	87.1664	0.104602		TRUE		1	40								N	N	N	N	N	N	N	N
248	K8	FALSE	Sample 12	CALHM1	UNKNOWN	SYBR	None							33.6004	33.7167	0.164479		-1.40975	0.288121		TRUE	87.1664	0.104602		TRUE		1	40								N	N	N	N	N	N	N	N
249	K9	FALSE	Sample 5	CALHM1	UNKNOWN	SYBR	None							35.4432	34.818	0.884204		-0.170453	0.682185		TRUE	87.1664	0.104602		TRUE		1	40								Y	N	N	N	N	N	N	N
250	K10	FALSE	Sample 13	CALHM1	UNKNOWN	SYBR	None							35.206	35.206			0.370413			TRUE	87.0322	0.104602		TRUE		1	40								N	N	N	N	N	N	N	N
251	K11	FALSE	Sample 6	CALHM1	UNKNOWN	SYBR	None							35.3242	34.0098	1.13866		-0.668161	0.772192		TRUE	87.1664	0.104602		TRUE		1	40								Y	N	N	N	Y	N	N	N
252	K12	FALSE	Sample 14	CALHM1	UNKNOWN	SYBR	None							Undetermined							TRUE	86.8979	0.104602		TRUE		1	40								N	N	N	N	N	Y	N	N
253	K13	FALSE	Sample 7	CALHM1	UNKNOWN	SYBR	None							33.991	34.6018	0.713383		0.179315	0.776155		TRUE	87.1664	0.104602		TRUE		1	40								Y	N	N	N	N	N	N	N
254	K14	FALSE	Sample 15	CALHM1	UNKNOWN	SYBR	None							Undetermined	35.3083						TRUE	76.1576	0.104602		TRUE		1	40								N	N	N	N	N	N	N	N
255	K15	FALSE	Sample 8	CALHM1	UNKNOWN	SYBR	None							32.2382	33.9079	1.46304		-1.01856	1.05653		TRUE	87.1664	0.104602		TRUE		1	40								Y	N	N	N	N	N	N	N
256	K16	FALSE	Sample 16	CALHM1	UNKNOWN	SYBR	None							Undetermined	35.1935						TRUE	86.0924	0.104602		TRUE		1	40								N	N	N	N	N	Y	N	N
257	K17	FALSE	Sample 17	CALHM1	UNKNOWN	SYBR	None							Undetermined	34.3582						TRUE	86.7637	0.104602		TRUE		1	40								N	N	N	N	N	Y	N	N
258	K18	FALSE	Sample 21	CALHM1	UNKNOWN	SYBR	None							Undetermined	34.3199						TRUE	85.9582	0.104602		TRUE		1	40								N	N	N	N	N	Y	N	N
259	K19	FALSE	Sample 18	CALHM1	UNKNOWN	SYBR	None							Undetermined	34.2482	0.0144931					TRUE	70.9217	0.104602		TRUE		1	40								N	N	N	N	N	Y	N	N
260	K20	FALSE	Sample 22	CALHM1	UNKNOWN	SYBR	None							34.754	35.8176	1.50416		-0.124615	1.26139		TRUE	87.1664	0.104602		TRUE		1	40								Y	N	N	N	N	N	N	N
261	K21	FALSE	Sample 19	CALHM1	UNKNOWN	SYBR	None							Undetermined							TRUE	79.3797	0.104602		TRUE		1	40								N	N	N	N	N	Y	N	N
262	K22	FALSE	Sample 23	CALHM1	UNKNOWN	SYBR	None							Undetermined							TRUE	86.2267	0.104602		TRUE		1	40								N	N	N	N	N	Y	N	N
263	K23	FALSE	Sample 20	CALHM1	UNKNOWN	SYBR	None							Undetermined							TRUE	85.6896	0.104602		TRUE		1	40								N	N	N	N	N	Y	N	N
264	K24	FALSE	Sample 24	CALHM1	UNKNOWN	SYBR	None							Undetermined							TRUE	85.0184	0.104602		TRUE		1	40								N	N	N	N	N	N	N	N
265	L1	FALSE	Sample 1	HPRT	UNKNOWN	SYBR	None				1	0.236899	4.22121	18.269	18.245	0.0853517		-16.9098	0.748316	0	TRUE	77.5001	0.127951		TRUE		1	40								N	N	N	N	N	N	N	N
266	L2	FALSE	Sample 9	HPRT	UNKNOWN	SYBR	None				0.95383	0.153635	5.92177	18.3883	18.1095	0.315016		-16.8416	0.948776	0.0681953	TRUE	77.5001	0.127951		TRUE		1	40								N	N	N	N	N	N	N	N
267	L3	FALSE	Sample 2	HPRT	UNKNOWN	SYBR	None				0.407537	0.15847	1.04806	19.0777	19.11	0.102867		-15.6148	0.490815	1.295	TRUE	77.5001	0.127951		TRUE		1	40								N	N	N	N	N	N	N	N
268	L4	FALSE	Sample 10	HPRT	UNKNOWN	SYBR	None				0.251478	0.0900012	0.702669	18.9218	18.827	0.0953022		-14.9183	0.533925	1.9915	TRUE	77.5001	0.127951		TRUE		1	40								N	N	N	N	N	N	N	N
269	L5	FALSE	Sample 3	HPRT	UNKNOWN	SYBR	None				0.220224	0.0666002	0.728203	19.2413	19.2178	0.213565		-14.7268	0.621432	2.18296	TRUE	77.5001	0.127951		TRUE		1	40								N	N	N	N	N	N	N	N
270	L6	FALSE	Sample 11	HPRT	UNKNOWN	SYBR	None				0.204955	0.0366049	1.14757	18.699	18.7698	0.0683936		-14.6232	0.895101	2.28662	TRUE	77.5001	0.127951		TRUE		1	40								N	N	N	N	N	N	N	N
271	L7	FALSE	Sample 4	HPRT	UNKNOWN	SYBR	None				0.163373	0.0973061	0.274296	19.222	19.1852	0.078836		-14.296	0.269253	2.61376	TRUE	77.5001	0.127951		TRUE		1	40								N	N	N	N	N	N	N	N
272	L8	FALSE	Sample 12	HPRT	UNKNOWN	SYBR	None				0.636424	0.380182	1.06537	18.9468	18.8686	0.0809535		-16.2578	0.267715	0.651941	TRUE	77.5001	0.127951		TRUE		1	40								N	N	N	N	N	N	N	N
273	L9	FALSE	Sample 5	HPRT	UNKNOWN	SYBR	None				1.05292	0.607192	1.82586	18.1751	18.0042	0.148503		-16.9842	0.28604	-0.0743999	TRUE	77.5001	0.127951		TRUE		1	40								N	N	N	N	N	N	N	N
274	L10	FALSE	Sample 13	HPRT	UNKNOWN	SYBR	None				0.679073	0.267296	1.72521	18.4209	18.4841	0.115323		-16.3514	0.484479	0.55836	TRUE	77.5001	0.127951		TRUE		1	40								N	N	N	N	N	N	N	N
275	L11	FALSE	Sample 6	HPRT	UNKNOWN	SYBR	None				0.491054	0.222157	1.08542	18.8495	18.7942	0.13156		-15.8837	0.412147	1.02605	TRUE	77.6344	0.127951		TRUE		1	40								N	N	N	N	N	N	N	N
276	L12	FALSE	Sample 14	HPRT	UNKNOWN	SYBR	None				0.262986	0.133707	0.517263	20.9289	20.9046	0.0539361		-14.9828	0.351496	1.92694	TRUE	77.5001	0.127951		TRUE		1	40								N	N	N	N	N	N	N	N
277	L13	FALSE	Sample 7	HPRT	UNKNOWN	SYBR	None				0.327147	0.0922311	1.1604	19.126	19.1247	0.0124126		-15.2978	0.657897	1.61199	TRUE	77.6344	0.127951		TRUE		1	40								N	N	N	N	N	N	N	N
278	L14	FALSE	Sample 15	HPRT	UNKNOWN	SYBR	None				0.098929	0.0090049	1.08685	21.6636	21.6092	0.0833715		-13.5723	1.24534	3.33746	TRUE	77.5001	0.127951		TRUE		1	40								N	N	N	N	N	N	N	N
279	L15	FALSE	Sample 8	HPRT	UNKNOWN	SYBR	None				0.487576	0.140559	1.69132	19.2173	19.0529	0.211845		-15.8735	0.646314	1.0363	TRUE	77.5001	0.127951		TRUE		1	40								N	N	N	N	N	N	N	N
280	L16	FALSE	Sample 16	HPRT	UNKNOWN	SYBR	None				0.0561993	0.0103036	0.306529	21.6471	21.6238	0.0249514		-12.7565	0.881488	4.15331	TRUE	77.5001	0.127951		TRUE		1	40								N	N	N	N	N	N	N	N
281	L17	FALSE	Sample 17	HPRT	UNKNOWN	SYBR	None				0.363717	0.188008	0.70364	18.6734	18.5516	0.106918		-15.4507	0.342892	1.45911	TRUE	77.5001	0.127951		TRUE		1	40								N	N	N	N	N	N	N	N
282	L18	FALSE	Sample 21	HPRT	UNKNOWN	SYBR	None				0.509502	0.289796	0.895774	18.4037	18.4063	0.00331124		-15.9369	0.293198	0.972841	TRUE	77.5001	0.127951		TRUE		1	40								N	N	N	N	N	N	N	N
283	L19	FALSE	Sample 18	HPRT	UNKNOWN	SYBR	None				0.0903083	0.0572119	0.14255	20.7715	20.7616	0.0233633		-13.4408	0.237189	3.469	TRUE	77.5001	0.127951		TRUE		1	40								N	N	N	N	N	N	N	N
284	L20	FALSE	Sample 22	HPRT	UNKNOWN	SYBR	None				0.742658	0.200474	2.75118	19.5622	19.4617	0.0974719		-16.4806	0.680468	0.429229	TRUE	77.5001	0.127951		TRUE		1	40								N	N	N	N	N	N	N	N
285	L21	FALSE	Sample 19	HPRT	UNKNOWN	SYBR	None				0.136404	0.0274962	0.676678	21.4221	21.4336	0.0165539		-14.0357	0.72604	2.87404	TRUE	77.5001	0.127951		TRUE		1	40								N	N	N	N	N	N	N	N
286	L22	FALSE	Sample 23	HPRT	UNKNOWN	SYBR	None				0.0963359	0.016635	0.557894	20.8736	20.8585	0.0197719		-13.534	0.912623	3.37578	TRUE	77.5001	0.127951		TRUE		1	40								N	N	N	N	N	N	N	N
287	L23	FALSE	Sample 20	HPRT	UNKNOWN	SYBR	None				0.0467738	0.0307905	0.071054	21.2123	21.2272	0.0192998		-12.4916	0.217262	4.41816	TRUE	77.5001	0.127951		TRUE		1	40								N	N	N	N	N	N	N	N
288	L24	FALSE	Sample 24	HPRT	UNKNOWN	SYBR	None				0.368664	0.0746849	1.81982	20.6319	20.6037	0.0261062		-15.4702	0.829628	1.43962	TRUE	77.5001	0.127951		TRUE		1	40								N	N	N	N	N	N	N	N
289	M1	FALSE	Sample 25	FAM26A	UNKNOWN	SYBR	None							33.5646	33.9717	0.575733					TRUE	72.3985	0.04		TRUE		1	40								Y	N	N	N	N	N	Y	N
290	M2	FALSE	Sample 26	FAM26A	UNKNOWN	SYBR	None							34.1867	34.7862	0.847771					TRUE	72.2642	0.04		TRUE		1	40								Y	N	N	N	N	N	Y	N
291	M3	FALSE	Sample 25	CALHM2	UNKNOWN	SYBR	None							Undetermined							TRUE	76.0233	0.166728		TRUE		1	40								N	N	N	N	N	Y	N	N
292	M4	FALSE	Sample 26	CALHM2	UNKNOWN	SYBR	None							Undetermined							TRUE	77.5001	0.166728		TRUE		1	40								N	Y	N	N	N	Y	N	N
313	N1	FALSE	Sample 25	FAM26A	UNKNOWN	SYBR	None							34.3788	33.9717	0.575733					TRUE	72.2642	0.04		TRUE		1	40								Y	N	N	N	N	N	Y	N
314	N2	FALSE	Sample 26	FAM26A	UNKNOWN	SYBR	None							35.3857	34.7862	0.847771					TRUE	72.2642	0.04		TRUE		1	40								Y	N	N	N	N	N	Y	N
315	N3	FALSE	Sample 25	CALHM2	UNKNOWN	SYBR	None							Undetermined							TRUE	68.9078	0.166728		TRUE		1	40								N	Y	N	N	N	Y	N	N
316	N4	FALSE	Sample 26	CALHM2	UNKNOWN	SYBR	None							Undetermined							TRUE	61.2553	0.166728		TRUE		1	40								N	Y	N	N	N	Y	N	N
337	O1	FALSE	Sample 25	CALHM1	UNKNOWN	SYBR	None							Undetermined	34.5708						TRUE	61.2553	0.104602		TRUE		1	40								N	Y	N	N	N	Y	N	N
338	O2	FALSE	Sample 26	CALHM1	UNKNOWN	SYBR	None							Undetermined							TRUE	70.6531	0.104602		TRUE		1	40								N	Y	N	N	N	Y	N	N
339	O3	FALSE	Sample 25	HPRT	UNKNOWN	SYBR	None							Undetermined							TRUE	61.7924	0.127951		TRUE		1	40								N	N	N	N	N	Y	N	N
340	O4	FALSE	Sample 26	HPRT	UNKNOWN	SYBR	None							Undetermined							TRUE	68.2366	0.127951		TRUE		1	40								N	N	N	N	N	Y	N	N
361	P1	FALSE	Sample 25	CALHM1	UNKNOWN	SYBR	None							34.5708	34.5708			0.599098			TRUE	87.0322	0.104602		TRUE		1	40								N	N	N	N	N	N	N	N
362	P2	FALSE	Sample 26	CALHM1	UNKNOWN	SYBR	None							Undetermined							TRUE	61.1211	0.104602		TRUE		1	40								N	Y	N	N	N	Y	N	N
363	P3	FALSE	Sample 25	HPRT	UNKNOWN	SYBR	None							Undetermined							TRUE	61.7924	0.127951		TRUE		1	40								N	Y	N	N	N	Y	N	N
364	P4	FALSE	Sample 26	HPRT	UNKNOWN	SYBR	None							Undetermined							TRUE	61.5238	0.127951		TRUE		1	40								N	Y	N	N	N	N	N	N
Analysis Type	Singleplex
Endogenous Control	FAM26A
RQ Min/Max Confidence Level	95.0
Reference Sample	Sample 1

## Sheet: ANALYSIS
Well	Well Position	Sample Name	Target Name	CT	Ct Mean	Ct SD	Tm1
1	A1	Sample 1	FAM26A	35.2151	35.1548	1.29331	71.9957
2	A2	Sample 9	FAM26A	34.2701	34.9511	1.61285	72.2642
3	A3	Sample 2	FAM26A	34.0451	34.7247	0.84387	72.2642			A	35.1548	34.9511	34.7247	33.7453	33.9447	33.393	33.4812	35.1265	34.9884	34.8355	34.678	35.8874	34.4225	35.1816	34.9264	34.3803	34.0023	34.3432	34.2023	35.9422	35.4694	34.3925	33.7189	36.0739
4	A4	Sample 10	FAM26A	34.4425	33.7453	0.919862	72.1299			B	23.4258	23.2451	24.4469	24.585	25.1257	24.7825	24.5751	24.7265	23.1146	23.859	24.5795	25.8309	25.05	27.1437	24.7466	27.2418	23.884	23.8741	25.0715	24.8145	22.5718	25.8625	26.9288	25.8745
5	A5	Sample 3	FAM26A	34.7833	33.9447	1.05495	72.1299			C	36.4168	36.7928	35.6693	32.7027	34.2905	34.5386	33.8221	35.002	34.6518	34.5602	34.3376	35.2768	33.107	33.5174	35.24	33.8665	33.5957	34.3097	34.6757	35.3132	36.1954	33.9757	33.295	34.8975
6	A6	Sample 11	FAM26A	34.0096	33.393	1.54885	72.2642			D	23.4546	23.2311	24.4194	24.6251	25.2383	24.8687	24.6572	24.8022	22.9306	23.8587	24.5163	25.8496	25.1732	27.1266	24.7047	27.1816	23.8743	23.8769	25.081	24.946	9.33512	25.8096	26.9938	25.8973
7	A7	Sample 4	FAM26A	32.9585	33.4812	0.459648	72.2642			E	33.8323	33.7905	34.4598	34.0906	32.7602	31.6308	33.6631	34.7451	35.5288	34.177	34.2114	36.4896	35.1018	34.4109	35.8347	33.1769	33.7394	34.867	33.9515	37.2973	34.7434	33.0621	33.8502	35.6491
8	A8	Sample 12	FAM26A	35.6324	35.1265	0.456575	72.1299			F	23.323	23.2033	24.5481	24.4982	24.9463	24.6551	24.7054	24.6532	23.2738	23.9439	24.608	25.8752	25.0374	27.1772	24.7418	27.1803	23.8346	23.916	25.0645	24.8283	34.7014	25.9827	26.9549	25.8472
9	A9	Sample 5	FAM26A	34.7847	34.9884	0.472656	72.2642			G	Undetermined	Undetermined	34.1165	Undetermined	Undetermined	Undetermined	Undetermined	Undetermined	Undetermined	Undetermined	33.3253	Undetermined	34.4285	35.3083	34.52	Undetermined	34.3582	Undetermined	34.2584	36.8812	Undetermined	Undetermined	Undetermined	Undetermined
10	A10	Sample 13	FAM26A	35.7695	34.8355	0.83118	72.1299			H	18.1502	17.7678	19.0271	18.7312	18.9935	18.7751	19.0947	18.7852	17.931	18.4142	18.644	20.8427	19.1116	21.5132	18.8139	21.6268	18.4732	18.4051	20.7783	19.3676	21.4526	20.8361	21.2204	20.5803
11	A11	Sample 6	FAM26A	35.4849	34.678	0.701631	72.1299			I	Undetermined	Undetermined	35.1653	Undetermined	Undetermined	34.2473	34.2332	33.833	34.1927	Undetermined	33.3799	Undetermined	35.3858	Undetermined	34.9654	35.1935	Undetermined	34.3199	34.2379	Undetermined	Undetermined	Undetermined	Undetermined	Undetermined
12	A12	Sample 14	FAM26A	35.8958	35.8874	0.606414	72.1299			J	18.3158	18.1725	19.2251	18.8279	19.4187	18.8354	19.2389	18.8739	17.9066	18.6172	18.8891	20.942	19.1363	21.6509	19.1276	21.5975	18.5082	18.41	20.7349	19.4552	21.4262	20.8659	21.249	20.599
13	A13	Sample 7	FAM26A	35.0586	34.4225	1.13944	72.2642			K	Undetermined	35.4075	Undetermined	35.5834	35.4066	Undetermined	34.2955	33.6004	35.4432	35.206	35.3242	Undetermined	33.991	Undetermined	32.2382	Undetermined	Undetermined	Undetermined	Undetermined	34.754	Undetermined	Undetermined	Undetermined	Undetermined
14	A14	Sample 15	FAM26A	37.6163	35.1816	2.15538	71.8614			L	18.269	18.3883	19.0777	18.9218	19.2413	18.699	19.222	18.9468	18.1751	18.4209	18.8495	20.9289	19.126	21.6636	19.2173	21.6471	18.6734	18.4037	20.7715	19.5622	21.4221	20.8736	21.2123	20.6319
15	A15	Sample 8	FAM26A	33.7045	34.9264	1.09922	72.3985			M	33.5646	34.1867	Undetermined	Undetermined
16	A16	Sample 16	FAM26A	36.0975	34.3803	1.52658	72.1299			N	34.3788	35.3857	Undetermined	Undetermined
17	A17	Sample 17	FAM26A	34.6717	34.0023	0.584204	72.3985			O	Undetermined	Undetermined	Undetermined	Undetermined
18	A18	Sample 21	FAM26A	33.853	34.3432	0.507823	72.3985			P	34.5708	Undetermined	Undetermined	Undetermined
19	A19	Sample 18	FAM26A	33.9799	34.2023	0.410159	72.3985
20	A20	Sample 22	FAM26A	35.2161	35.9422	1.17457	72.2642
21	A21	Sample 19	FAM26A	Undetermined	35.4694	1.02669	87.435			FAM26A	35.1548	34.9511	34.7247	33.7453	33.9447	33.393	33.4812	35.1265	34.9884	34.8355	34.678	35.8874	34.4225	35.1816	34.9264	34.3803	34.0023	34.3432	34.2023	35.9422	35.4694	34.3925	33.7189	36.0739
22	A22	Sample 23	FAM26A	36.1397	34.3925	1.58059	72.2642				36.4168	36.7928	35.6693	32.7027	34.2905	34.5386	33.8221	35.002	34.6518	34.5602	34.3376	35.2768	33.107	33.5174	35.24	33.8665	33.5957	34.3097	34.6757	35.3132	36.1954	33.9757	33.295	34.8975
23	A23	Sample 20	FAM26A	34.0114	33.7189	0.375813	72.5327				33.8323	33.7905	34.4598	34.0906	32.7602	31.6308	33.6631	34.7451	35.5288	34.177	34.2114	36.4896	35.1018	34.4109	35.8347	33.1769	33.7394	34.867	33.9515	37.2973	34.7434	33.0621	33.8502	35.6491
24	A24	Sample 24	FAM26A	37.6751	36.0739	1.43672	71.9957			CALHM2	23.4258	23.2451	24.4469	24.585	25.1257	24.7825	24.5751	24.7265	23.1146	23.859	24.5795	25.8309	25.05	27.1437	24.7466	27.2418	23.884	23.8741	25.0715	24.8145	22.5718	25.8625	26.9288	25.8745
25	B1	Sample 1	CALHM2	23.4998	23.4258	0.0918366	82.4675				23.4546	23.2311	24.4194	24.6251	25.2383	24.8687	24.6572	24.8022	22.9306	23.8587	24.5163	25.8496	25.1732	27.1266	24.7047	27.1816	23.8743	23.8769	25.081	24.946		25.8096	26.9938	25.8973
26	B2	Sample 9	CALHM2	23.3009	23.2451	0.0502559	82.4675				23.323	23.2033	24.5481	24.4982	24.9463	24.6551	24.7054	24.6532	23.2738	23.9439	24.608	25.8752	25.0374	27.1772	24.7418	27.1803	23.8346	23.916	25.0645	24.8283	34.7014	25.9827	26.9549	25.8472
27	B3	Sample 2	CALHM2	24.3731	24.4469	0.0906526	82.4675			CALHM1	Undetermined	Undetermined	34.1165	Undetermined	Undetermined	Undetermined	Undetermined	Undetermined	Undetermined	Undetermined	33.3253	Undetermined	34.4285	35.3083	34.52	Undetermined	34.3582	Undetermined	34.2584	36.8812	Undetermined	Undetermined	Undetermined	Undetermined
28	B4	Sample 10	CALHM2	24.6316	24.585	0.0751836	82.4675				Undetermined	35.4075	Undetermined	35.5834	35.4066	Undetermined	34.2955	33.6004	35.4432	35.206	35.3242	Undetermined	33.991	Undetermined	32.2382	Undetermined	Undetermined	Undetermined	Undetermined	34.754	Undetermined	Undetermined	Undetermined	Undetermined
29	B5	Sample 3	CALHM2	25.1924	25.1257	0.157019	82.4675				Undetermined	Undetermined	35.1653	Undetermined	Undetermined	34.2473	34.2332	33.833	34.1927	Undetermined	33.3799	Undetermined	35.3858	Undetermined	34.9654	35.1935	Undetermined	34.3199	34.2379	Undetermined	Undetermined	Undetermined	Undetermined	Undetermined
30	B6	Sample 11	CALHM2	24.8237	24.7825	0.112601	82.4675			HPRT	18.1502	17.7678	19.0271	18.7312	18.9935	18.7751	19.0947	18.7852	17.931	18.4142	18.644	20.8427	19.1116	21.5132	18.8139	21.6268	18.4732	18.4051	20.7783	19.3676	21.4526	20.8361	21.2204	20.5803
31	B7	Sample 4	CALHM2	24.3626	24.5751	0.185565	82.4675				18.3158	18.1725	19.2251	18.8279	19.4187	18.8354	19.2389	18.8739	17.9066	18.6172	18.8891	20.942	19.1363	21.6509	19.1276	21.5975	18.5082	18.41	20.7349	19.4552	21.4262	20.8659	21.249	20.599
32	B8	Sample 12	CALHM2	24.7242	24.7265	0.0745143	82.4675				18.269	18.3883	19.0777	18.9218	19.2413	18.699	19.222	18.9468	18.1751	18.4209	18.8495	20.9289	19.126	21.6636	19.2173	21.6471	18.6734	18.4037	20.7715	19.5622	21.4221	20.8736	21.2123	20.6319
33	B9	Sample 5	CALHM2	23.1395	23.1146	0.172945	82.4675
34	B10	Sample 13	CALHM2	23.7745	23.859	0.0846974	82.4675				1-UT	2-UT	1-TGFb	2-TGFb	1-IL4	2-IL4	1-IL10	2-IL10	1-LPS	2-LPS	1-LPS+TGFb	2-LPS+TGFb	1-LPS+IL4	2-LPS+IL4	1-LPS+IL10	2-LPS+IL10	3-UT	3-LPS	3-TGF	3-LPS+TGF	3-IL4	3-LPS+IL4	3-IL10	3-LPS+IL10
35	B11	Sample 6	CALHM2	24.6141	24.5795	0.0547777	82.6018			FAM26A	35.1346	35.1781	34.9513	33.5129	33.6651	33.1875	33.6555	34.9579	35.0563	34.5242	34.409	35.8846	34.2104	34.37	35.3337	33.8079	33.7791	34.5066	34.2765	36.1843	35.4694	33.8101	33.6214	35.5401
36	B12	Sample 14	CALHM2	25.7679	25.8309	0.056031	82.6018
37	B13	Sample 7	CALHM2	24.9393	25.05	0.117459	82.6018
38	B14	Sample 15	CALHM2	27.1272	27.1437	0.0290351	82.6018			CALHM2	23.4011	23.2265	24.4715	24.5694	25.1034	24.7688	24.6459	24.7273	23.1063	23.8872	24.5679	25.8519	25.0869	27.1491	24.731	27.2013	23.8643	23.889	25.0723	24.8629	28.6366	25.8849	26.9592	25.873
39	B15	Sample 8	CALHM2	24.7933	24.7466	0.0445312	82.6018
40	B16	Sample 16	CALHM2	27.3635	27.2418	0.105412	82.6018
41	B17	Sample 17	CALHM2	23.943	23.884	0.0548555	82.6018			CALHM1	#DIV/0!	35.4075	34.6409	35.5834	35.4066	34.2473	34.2643	33.7167	34.818	35.206	34.0098	#DIV/0!	34.6018	35.3083	33.9079	35.1935	34.3582	34.3199	34.2482	35.8176	#DIV/0!	#DIV/0!	#DIV/0!	#DIV/0!
42	B18	Sample 21	CALHM2	23.8295	23.8741	0.0433133	82.6018
43	B19	Sample 18	CALHM2	25.0689	25.0715	0.00854837	82.6018
44	B20	Sample 22	CALHM2	24.6692	24.8145	0.1389	82.6018			GADPH	18.245	18.1095	19.11	18.827	19.2178	18.7698	19.1852	18.8686	18.0042	18.4841	18.7942	20.9046	19.1247	21.6092	19.0529	21.6238	18.5516	18.4063	20.7616	19.4617	21.4336	20.8585	21.2272	20.6037
45	B21	Sample 19	CALHM2	23.6788	22.5718	12.7193	87.3007
46	B22	Sample 23	CALHM2	25.7954	25.8625	0.104256	82.6018
47	B23	Sample 20	CALHM2	26.8376	26.9288	0.0813047	82.6018				1-UT 6h	3-UT 6h	1-LPS 6h	3-LPS 6h	1-Zymo 6h	3-Zymo 6h	1-Poly 6h	3-Poly 6h	2-UT 6h	1-UT 24h	2-LPS 6h	1-LPS 24h	2-Zymo 6h	1-Zymo 24h	2-Poly 6h	1-Poly 24h	2-UT 24h	3-UT 24h	2-LPS 24h	3-LPS 24h	2-Zymo 24h	3-Zymo 24h	2-Poly 24h	3-Poly 24h
48	B24	Sample 24	CALHM2	25.8791	25.8745	0.0253872	82.6018			FAM26A(CALHM3)	8.12173e-06	8.51486e-06	1.99288e-05	3.2296e-05	3.68794e-05	3.96268e-05	4.97129e-05	1.27615e-05	7.71352e-06	1.196e-05	1.65394e-05	3.08826e-05	2.48259e-05	8.20963e-05	1.66574e-05	0.000144517	2.23298e-05	1.59405e-05	8.99335e-05	1.0936e-05	5.95417e-05	8.43063e-05	0.000173639	2.20302e-05
49	C1	Sample 1	FAM26A	36.4168	35.1548	1.29331	71.9957				3.38628e-06	2.37564e-06	1.03549e-05	6.65253e-05	2.90189e-05	1.79114e-05	3.92513e-05	1.39116e-05	9.74072e-06	1.44752e-05	2.09404e-05	4.71534e-05	6.1788e-05	0.000260178	1.34027e-05	0.000206344	2.9599e-05	1.63148e-05	6.47792e-05	1.69123e-05	3.59981e-05	0.000112548	0.000232939	4.97913e-05
50	C2	Sample 9	FAM26A	36.7928	34.9511	1.61285	71.8614				2.03112e-05	1.90351e-05	2.3946e-05	2.54217e-05	8.38189e-05	0.000134419	4.38247e-05	1.66235e-05	5.30383e-06	1.88789e-05	2.28535e-05	2.03442e-05	1.5503e-05	0.000140061	8.87515e-06	0.00033279	2.67929e-05	1.10877e-05	0.000107016	4.27493e-06	9.84831e-05	0.000212007	0.000158526	2.95733e-05
51	C3	Sample 2	FAM26A	35.6693	34.7247	0.84387	71.9957			CALHM2	0.0275684	0.028447	0.0247416	0.0184793	0.0166557	0.0154884	0.0238496	0.0172424	0.0289478	0.0240984	0.0181327	0.0328872	0.0164552	0.021576	0.0193215	0.0203612	0.0248199	0.022595	0.0504176	0.0244704	0.454349	0.0311628	0.019216	0.0259022
52	C4	Sample 10	FAM26A	32.7027	33.7453	0.919862	72.3985				0.027024	0.028725	0.025217	0.0179723	0.0154049	0.0145903	0.0225302	0.0163617	0.0328865	0.0241045	0.018944	0.0324641	0.0151077	0.0218329	0.0198913	0.0212294	0.0249864	0.0225522	0.0500855	0.0223393		0.0323278	0.0183688	0.0254959
53	C5	Sample 3	FAM26A	34.2905	33.9447	1.05495	72.2642				0.0296041	0.0292823	0.0230654	0.0196243	0.0188607	0.0169184	0.0217892	0.0181416	0.0259242	0.0227215	0.0177775	0.0318925	0.0165998	0.0210804	0.0193861	0.0212477	0.0256843	0.0219486	0.0506622	0.0242366	0.000101393	0.0286736	0.0188715	0.026398
54	C6	Sample 11	FAM26A	34.5386	33.393	1.54885	72.2642			CALHM1	#VALUE!	#VALUE!	3.03798e-05	#VALUE!	#VALUE!	#VALUE!	#VALUE!	#VALUE!	#VALUE!	#VALUE!	4.2239e-05	#VALUE!	2.47215e-05	7.51933e-05	2.20781e-05	#VALUE!	1.7448e-05	#VALUE!	8.65063e-05	5.70423e-06	#VALUE!	#VALUE!	#VALUE!	#VALUE!
55	C7	Sample 4	FAM26A	33.8221	33.4812	0.459648	72.2642				#VALUE!	6.2057e-06	#VALUE!	9.0328e-06	1.33876e-05	#VALUE!	2.8271e-05	3.67527e-05	5.62796e-06	9.2518e-06	1.05675e-05	#VALUE!	3.3481e-05	#VALUE!	0.000107362	#VALUE!	#VALUE!	#VALUE!	#VALUE!	2.49199e-05	#VALUE!	#VALUE!	#VALUE!	#VALUE!
56	C8	Sample 12	FAM26A	35.002	35.1265	0.456575	72.1299				#VALUE!	#VALUE!	1.46842e-05	#VALUE!	#VALUE!	2.19187e-05	2.95193e-05	3.128e-05	1.33898e-05	#VALUE!	4.06709e-05	#VALUE!	1.27322e-05	#VALUE!	1.62129e-05	8.22478e-05	#VALUE!	1.62004e-05	8.77441e-05	#VALUE!	#VALUE!	#VALUE!	#VALUE!	#VALUE!
57	C9	Sample 5	FAM26A	34.6518	34.9884	0.472656	72.2642
58	C10	Sample 13	FAM26A	34.5602	34.8355	0.83118	72.2642
59	C11	Sample 6	FAM26A	34.3376	34.678	0.701631	72.3985
60	C12	Sample 14	FAM26A	35.2768	35.8874	0.606414	72.2642				1-UT 6h	3-UT 6h	1-LPS 6h	3-LPS 6h	1-Zymo 6h	3-Zymo 6h	1-Poly 6h	3-Poly 6h	2-UT 6h	1-UT 24h	2-LPS 6h	1-LPS 24h	2-Zymo 6h	1-Zymo 24h	2-Poly 6h	1-Poly 24h	2-UT 24h	3-UT 24h	2-LPS 24h	3-LPS 24h	2-Zymo 24h	3-Zymo 24h	2-Poly 24h	3-Poly 24h
61	C13	Sample 7	FAM26A	33.107	34.4225	1.13944	72.3985			FAM26A(CALHM3)	1.06064e-05	9.97522e-06	1.80765e-05	4.14144e-05	4.99058e-05	6.39857e-05	4.4263e-05	1.44322e-05	7.58602e-06	1.51047e-05	2.01111e-05	3.27934e-05	3.4039e-05	0.000160779	1.29784e-05	0.000227884	2.62406e-05	1.44477e-05	8.7243e-05	1.07078e-05	6.46743e-05	0.000136287	0.000188368	3.37983e-05
62	C14	Sample 15	FAM26A	33.5174	35.1816	2.15538	72.3985
63	C15	Sample 8	FAM26A	35.24	34.9264	1.09922	72.2642
64	C16	Sample 16	FAM26A	33.8665	34.3803	1.52658	72.3985			CALHM2	0.0280655	0.0288181	0.0243414	0.018692	0.0169738	0.0156657	0.022723	0.0172486	0.0292528	0.0236415	0.0182847	0.0324146	0.0160542	0.0214964	0.019533	0.0209461	0.0251635	0.0223653	0.0503885	0.0236821	0.227225	0.0307214	0.0188187	0.025932
65	C17	Sample 17	FAM26A	33.5957	34.0023	0.584204	72.667
66	C18	Sample 21	FAM26A	34.3097	34.3432	0.507823	72.3985
67	C19	Sample 18	FAM26A	34.6757	34.2023	0.410159	72.3985			CALHM1	#VALUE!	#VALUE!	#VALUE!	#VALUE!	#VALUE!	#VALUE!	#VALUE!	#VALUE!	#VALUE!	#VALUE!	3.11591e-05	#VALUE!	2.36449e-05	#VALUE!	4.85508e-05	#VALUE!	#VALUE!	#VALUE!	#VALUE!	#VALUE!	#VALUE!	#VALUE!	#VALUE!	#VALUE!
68	C20	Sample 22	FAM26A	35.3132	35.9422	1.17457	72.2642
69	C21	Sample 19	FAM26A	36.1954	35.4694	1.02669	72.2642
70	C22	Sample 23	FAM26A	33.9757	34.3925	1.58059	72.5327
71	C23	Sample 20	FAM26A	33.295	33.7189	0.375813	72.5327
72	C24	Sample 24	FAM26A	34.8975	36.0739	1.43672	72.3985
73	D1	Sample 1	CALHM2	23.4546	23.4258	0.0918366	82.6018
74	D2	Sample 9	CALHM2	23.2311	23.2451	0.0502559	82.6018
75	D3	Sample 2	CALHM2	24.4194	24.4469	0.0906526	82.4675
76	D4	Sample 10	CALHM2	24.6251	24.585	0.0751836	82.4675
77	D5	Sample 3	CALHM2	25.2383	25.1257	0.157019	82.4675
78	D6	Sample 11	CALHM2	24.8687	24.7825	0.112601	82.4675
79	D7	Sample 4	CALHM2	24.6572	24.5751	0.185565	82.4675
80	D8	Sample 12	CALHM2	24.8022	24.7265	0.0745143	82.4675
81	D9	Sample 5	CALHM2	22.9306	23.1146	0.172945	82.6018
82	D10	Sample 13	CALHM2	23.8587	23.859	0.0846974	82.4675
83	D11	Sample 6	CALHM2	24.5163	24.5795	0.0547777	82.6018
84	D12	Sample 14	CALHM2	25.8496	25.8309	0.056031	82.6018
85	D13	Sample 7	CALHM2	25.1732	25.05	0.117459	82.6018
86	D14	Sample 15	CALHM2	27.1266	27.1437	0.0290351	82.6018
87	D15	Sample 8	CALHM2	24.7047	24.7466	0.0445312	82.6018
88	D16	Sample 16	CALHM2	27.1816	27.2418	0.105412	82.6018
89	D17	Sample 17	CALHM2	23.8743	23.884	0.0548555	82.6018
90	D18	Sample 21	CALHM2	23.8769	23.8741	0.0433133	82.6018
91	D19	Sample 18	CALHM2	25.081	25.0715	0.00854837	82.6018
92	D20	Sample 22	CALHM2	24.946	24.8145	0.1389	82.736
93	D21	Sample 19	CALHM2	9.33512	22.5718	12.7193	87.0322
94	D22	Sample 23	CALHM2	25.8096	25.8625	0.104256	82.6018
95	D23	Sample 20	CALHM2	26.9938	26.9288	0.0813047	82.6018
96	D24	Sample 24	CALHM2	25.8973	25.8745	0.0253872	82.6018
97	E1	Sample 1	FAM26A	33.8323	35.1548	1.29331	72.3985
98	E2	Sample 9	FAM26A	33.7905	34.9511	1.61285	72.2642
99	E3	Sample 2	FAM26A	34.4598	34.7247	0.84387	72.2642
100	E4	Sample 10	FAM26A	34.0906	33.7453	0.919862	72.2642
101	E5	Sample 3	FAM26A	32.7602	33.9447	1.05495	72.3985
102	E6	Sample 11	FAM26A	31.6308	33.393	1.54885	72.5327
103	E7	Sample 4	FAM26A	33.6631	33.4812	0.459648	72.2642
104	E8	Sample 12	FAM26A	34.7451	35.1265	0.456575	72.2642
105	E9	Sample 5	FAM26A	35.5288	34.9884	0.472656	72.1299
106	E10	Sample 13	FAM26A	34.177	34.8355	0.83118	72.2642
107	E11	Sample 6	FAM26A	34.2114	34.678	0.701631	72.3985
108	E12	Sample 14	FAM26A	36.4896	35.8874	0.606414	72.1299
109	E13	Sample 7	FAM26A	35.1018	34.4225	1.13944	72.2642
110	E14	Sample 15	FAM26A	34.4109	35.1816	2.15538	72.3985
111	E15	Sample 8	FAM26A	35.8347	34.9264	1.09922	72.2642
112	E16	Sample 16	FAM26A	33.1769	34.3803	1.52658	72.5327
113	E17	Sample 17	FAM26A	33.7394	34.0023	0.584204	72.3985
114	E18	Sample 21	FAM26A	34.867	34.3432	0.507823	72.2642
115	E19	Sample 18	FAM26A	33.9515	34.2023	0.410159	72.5327
116	E20	Sample 22	FAM26A	37.2973	35.9422	1.17457	71.9957
117	E21	Sample 19	FAM26A	34.7434	35.4694	1.02669	72.3985
118	E22	Sample 23	FAM26A	33.0621	34.3925	1.58059	72.5327
119	E23	Sample 20	FAM26A	33.8502	33.7189	0.375813	72.5327
120	E24	Sample 24	FAM26A	35.6491	36.0739	1.43672	72.2642
121	F1	Sample 1	CALHM2	23.323	23.4258	0.0918366	82.6018
122	F2	Sample 9	CALHM2	23.2033	23.2451	0.0502559	82.6018
123	F3	Sample 2	CALHM2	24.5481	24.4469	0.0906526	82.6018
124	F4	Sample 10	CALHM2	24.4982	24.585	0.0751836	82.6018
125	F5	Sample 3	CALHM2	24.9463	25.1257	0.157019	82.4675
126	F6	Sample 11	CALHM2	24.6551	24.7825	0.112601	82.4675
127	F7	Sample 4	CALHM2	24.7054	24.5751	0.185565	82.6018
128	F8	Sample 12	CALHM2	24.6532	24.7265	0.0745143	82.4675
129	F9	Sample 5	CALHM2	23.2738	23.1146	0.172945	82.6018
130	F10	Sample 13	CALHM2	23.9439	23.859	0.0846974	82.6018
131	F11	Sample 6	CALHM2	24.608	24.5795	0.0547777	82.6018
132	F12	Sample 14	CALHM2	25.8752	25.8309	0.056031	82.736
133	F13	Sample 7	CALHM2	25.0374	25.05	0.117459	82.736
134	F14	Sample 15	CALHM2	27.1772	27.1437	0.0290351	82.6018
135	F15	Sample 8	CALHM2	24.7418	24.7466	0.0445312	82.736
136	F16	Sample 16	CALHM2	27.1803	27.2418	0.105412	82.6018
137	F17	Sample 17	CALHM2	23.8346	23.884	0.0548555	82.736
138	F18	Sample 21	CALHM2	23.916	23.8741	0.0433133	82.6018
139	F19	Sample 18	CALHM2	25.0645	25.0715	0.00854837	82.736
140	F20	Sample 22	CALHM2	24.8283	24.8145	0.1389	82.736
141	F21	Sample 19	CALHM2	34.7014	22.5718	12.7193	86.3609
142	F22	Sample 23	CALHM2	25.9827	25.8625	0.104256	82.6018
143	F23	Sample 20	CALHM2	26.9549	26.9288	0.0813047	82.8703
144	F24	Sample 24	CALHM2	25.8472	25.8745	0.0253872	82.736
145	G1	Sample 1	CALHM1	Undetermined			70.6531
146	G2	Sample 9	CALHM1	Undetermined	35.4075		70.6531
147	G3	Sample 2	CALHM1	34.1165	34.6409	0.74165	87.1664
148	G4	Sample 10	CALHM1	Undetermined	35.5834		70.7874
149	G5	Sample 3	CALHM1	Undetermined	35.4066		70.6531
150	G6	Sample 11	CALHM1	Undetermined	34.2473		70.5189
151	G7	Sample 4	CALHM1	Undetermined	34.2643	0.0440782	70.7874
152	G8	Sample 12	CALHM1	Undetermined	33.7167	0.164479	70.3846
153	G9	Sample 5	CALHM1	Undetermined	34.818	0.884204	70.7874
154	G10	Sample 13	CALHM1	Undetermined	35.206		70.6531
155	G11	Sample 6	CALHM1	33.3253	34.0098	1.13866	87.1664
156	G12	Sample 14	CALHM1	Undetermined			70.7874
157	G13	Sample 7	CALHM1	34.4285	34.6018	0.713383	87.1664
158	G14	Sample 15	CALHM1	35.3083	35.3083		87.1664
159	G15	Sample 8	CALHM1	34.52	33.9079	1.46304	87.1664
160	G16	Sample 16	CALHM1	Undetermined	35.1935		86.3609
161	G17	Sample 17	CALHM1	34.3582	34.3582		87.1664
162	G18	Sample 21	CALHM1	Undetermined	34.3199		70.6531
163	G19	Sample 18	CALHM1	34.2584	34.2482	0.0144931	87.1664
164	G20	Sample 22	CALHM1	36.8812	35.8176	1.50416	87.1664
165	G21	Sample 19	CALHM1	Undetermined			71.0559
166	G22	Sample 23	CALHM1	Undetermined			86.2267
167	G23	Sample 20	CALHM1	Undetermined			85.5554
168	G24	Sample 24	CALHM1	Undetermined			85.2869
169	H1	Sample 1	HPRT	18.1502	18.245	0.0853517	77.6344
170	H2	Sample 9	HPRT	17.7678	18.1095	0.315016	77.5001
171	H3	Sample 2	HPRT	19.0271	19.11	0.102867	77.6344
172	H4	Sample 10	HPRT	18.7312	18.827	0.0953022	77.5001
173	H5	Sample 3	HPRT	18.9935	19.2178	0.213565	77.5001
174	H6	Sample 11	HPRT	18.7751	18.7698	0.0683936	77.5001
175	H7	Sample 4	HPRT	19.0947	19.1852	0.078836	77.5001
176	H8	Sample 12	HPRT	18.7852	18.8686	0.0809535	77.5001
177	H9	Sample 5	HPRT	17.931	18.0042	0.148503	77.5001
178	H10	Sample 13	HPRT	18.4142	18.4841	0.115323	77.5001
179	H11	Sample 6	HPRT	18.644	18.7942	0.13156	77.6344
180	H12	Sample 14	HPRT	20.8427	20.9046	0.0539361	77.6344
181	H13	Sample 7	HPRT	19.1116	19.1247	0.0124126	77.6344
182	H14	Sample 15	HPRT	21.5132	21.6092	0.0833715	77.6344
183	H15	Sample 8	HPRT	18.8139	19.0529	0.211845	77.6344
184	H16	Sample 16	HPRT	21.6268	21.6238	0.0249514	77.5001
185	H17	Sample 17	HPRT	18.4732	18.5516	0.106918	77.6344
186	H18	Sample 21	HPRT	18.4051	18.4063	0.00331124	77.6344
187	H19	Sample 18	HPRT	20.7783	20.7616	0.0233633	77.6344
188	H20	Sample 22	HPRT	19.3676	19.4617	0.0974719	77.6344
189	H21	Sample 19	HPRT	21.4526	21.4336	0.0165539	77.6344
190	H22	Sample 23	HPRT	20.8361	20.8585	0.0197719	77.5001
191	H23	Sample 20	HPRT	21.2204	21.2272	0.0192998	77.6344
192	H24	Sample 24	HPRT	20.5803	20.6037	0.0261062	77.6344
193	I1	Sample 1	CALHM1	Undetermined			70.7874
194	I2	Sample 9	CALHM1	Undetermined	35.4075		70.6531
195	I3	Sample 2	CALHM1	35.1653	34.6409	0.74165	87.1664
196	I4	Sample 10	CALHM1	Undetermined	35.5834		70.6531
197	I5	Sample 3	CALHM1	Undetermined	35.4066		70.7874
198	I6	Sample 11	CALHM1	34.2473	34.2473		87.1664
199	I7	Sample 4	CALHM1	34.2332	34.2643	0.0440782	87.1664
200	I8	Sample 12	CALHM1	33.833	33.7167	0.164479	87.1664
201	I9	Sample 5	CALHM1	34.1927	34.818	0.884204	87.1664
202	I10	Sample 13	CALHM1	Undetermined	35.206		70.7874
203	I11	Sample 6	CALHM1	33.3799	34.0098	1.13866	87.1664
204	I12	Sample 14	CALHM1	Undetermined			70.7874
205	I13	Sample 7	CALHM1	35.3858	34.6018	0.713383	87.435
206	I14	Sample 15	CALHM1	Undetermined	35.3083		70.9217
207	I15	Sample 8	CALHM1	34.9654	33.9079	1.46304	87.3007
208	I16	Sample 16	CALHM1	35.1935	35.1935		87.1664
209	I17	Sample 17	CALHM1	Undetermined	34.3582		70.6531
210	I18	Sample 21	CALHM1	34.3199	34.3199		87.1664
211	I19	Sample 18	CALHM1	34.2379	34.2482	0.0144931	87.0322
212	I20	Sample 22	CALHM1	Undetermined	35.8176	1.50416	86.6294
213	I21	Sample 19	CALHM1	Undetermined			74.815
214	I22	Sample 23	CALHM1	Undetermined			86.2267
215	I23	Sample 20	CALHM1	Undetermined			80.7222
216	I24	Sample 24	CALHM1	Undetermined			84.7499
217	J1	Sample 1	HPRT	18.3158	18.245	0.0853517	77.6344
218	J2	Sample 9	HPRT	18.1725	18.1095	0.315016	77.6344
219	J3	Sample 2	HPRT	19.2251	19.11	0.102867	77.6344
220	J4	Sample 10	HPRT	18.8279	18.827	0.0953022	77.5001
221	J5	Sample 3	HPRT	19.4187	19.2178	0.213565	77.5001
222	J6	Sample 11	HPRT	18.8354	18.7698	0.0683936	77.5001
223	J7	Sample 4	HPRT	19.2389	19.1852	0.078836	77.5001
224	J8	Sample 12	HPRT	18.8739	18.8686	0.0809535	77.5001
225	J9	Sample 5	HPRT	17.9066	18.0042	0.148503	77.6344
226	J10	Sample 13	HPRT	18.6172	18.4841	0.115323	77.5001
227	J11	Sample 6	HPRT	18.8891	18.7942	0.13156	77.6344
228	J12	Sample 14	HPRT	20.942	20.9046	0.0539361	77.5001
229	J13	Sample 7	HPRT	19.1363	19.1247	0.0124126	77.6344
230	J14	Sample 15	HPRT	21.6509	21.6092	0.0833715	77.5001
231	J15	Sample 8	HPRT	19.1276	19.0529	0.211845	77.6344
232	J16	Sample 16	HPRT	21.5975	21.6238	0.0249514	77.5001
233	J17	Sample 17	HPRT	18.5082	18.5516	0.106918	77.6344
234	J18	Sample 21	HPRT	18.41	18.4063	0.00331124	77.5001
235	J19	Sample 18	HPRT	20.7349	20.7616	0.0233633	77.5001
236	J20	Sample 22	HPRT	19.4552	19.4617	0.0974719	77.5001
237	J21	Sample 19	HPRT	21.4262	21.4336	0.0165539	77.5001
238	J22	Sample 23	HPRT	20.8659	20.8585	0.0197719	77.5001
239	J23	Sample 20	HPRT	21.249	21.2272	0.0192998	77.6344
240	J24	Sample 24	HPRT	20.599	20.6037	0.0261062	77.5001
241	K1	Sample 1	CALHM1	Undetermined			70.6531
242	K2	Sample 9	CALHM1	35.4075	35.4075		87.1664
243	K3	Sample 2	CALHM1	Undetermined	34.6409	0.74165	70.6531
244	K4	Sample 10	CALHM1	35.5834	35.5834		87.1664
245	K5	Sample 3	CALHM1	35.4066	35.4066		87.1664
246	K6	Sample 11	CALHM1	Undetermined	34.2473		70.6531
247	K7	Sample 4	CALHM1	34.2955	34.2643	0.0440782	87.1664
248	K8	Sample 12	CALHM1	33.6004	33.7167	0.164479	87.1664
249	K9	Sample 5	CALHM1	35.4432	34.818	0.884204	87.1664
250	K10	Sample 13	CALHM1	35.206	35.206		87.0322
251	K11	Sample 6	CALHM1	35.3242	34.0098	1.13866	87.1664
252	K12	Sample 14	CALHM1	Undetermined			86.8979
253	K13	Sample 7	CALHM1	33.991	34.6018	0.713383	87.1664
254	K14	Sample 15	CALHM1	Undetermined	35.3083		76.1576
255	K15	Sample 8	CALHM1	32.2382	33.9079	1.46304	87.1664
256	K16	Sample 16	CALHM1	Undetermined	35.1935		86.0924
257	K17	Sample 17	CALHM1	Undetermined	34.3582		86.7637
258	K18	Sample 21	CALHM1	Undetermined	34.3199		85.9582
259	K19	Sample 18	CALHM1	Undetermined	34.2482	0.0144931	70.9217
260	K20	Sample 22	CALHM1	34.754	35.8176	1.50416	87.1664
261	K21	Sample 19	CALHM1	Undetermined			79.3797
262	K22	Sample 23	CALHM1	Undetermined			86.2267
263	K23	Sample 20	CALHM1	Undetermined			85.6896
264	K24	Sample 24	CALHM1	Undetermined			85.0184
265	L1	Sample 1	HPRT	18.269	18.245	0.0853517	77.5001
266	L2	Sample 9	HPRT	18.3883	18.1095	0.315016	77.5001
267	L3	Sample 2	HPRT	19.0777	19.11	0.102867	77.5001
268	L4	Sample 10	HPRT	18.9218	18.827	0.0953022	77.5001
269	L5	Sample 3	HPRT	19.2413	19.2178	0.213565	77.5001
270	L6	Sample 11	HPRT	18.699	18.7698	0.0683936	77.5001
271	L7	Sample 4	HPRT	19.222	19.1852	0.078836	77.5001
272	L8	Sample 12	HPRT	18.9468	18.8686	0.0809535	77.5001
273	L9	Sample 5	HPRT	18.1751	18.0042	0.148503	77.5001
274	L10	Sample 13	HPRT	18.4209	18.4841	0.115323	77.5001
275	L11	Sample 6	HPRT	18.8495	18.7942	0.13156	77.6344
276	L12	Sample 14	HPRT	20.9289	20.9046	0.0539361	77.5001
277	L13	Sample 7	HPRT	19.126	19.1247	0.0124126	77.6344
278	L14	Sample 15	HPRT	21.6636	21.6092	0.0833715	77.5001
279	L15	Sample 8	HPRT	19.2173	19.0529	0.211845	77.5001
280	L16	Sample 16	HPRT	21.6471	21.6238	0.0249514	77.5001
281	L17	Sample 17	HPRT	18.6734	18.5516	0.106918	77.5001
282	L18	Sample 21	HPRT	18.4037	18.4063	0.00331124	77.5001
283	L19	Sample 18	HPRT	20.7715	20.7616	0.0233633	77.5001
284	L20	Sample 22	HPRT	19.5622	19.4617	0.0974719	77.5001
285	L21	Sample 19	HPRT	21.4221	21.4336	0.0165539	77.5001
286	L22	Sample 23	HPRT	20.8736	20.8585	0.0197719	77.5001
287	L23	Sample 20	HPRT	21.2123	21.2272	0.0192998	77.5001
288	L24	Sample 24	HPRT	20.6319	20.6037	0.0261062	77.5001
289	M1	Sample 25	FAM26A	33.5646	33.9717	0.575733	72.3985
290	M2	Sample 26	FAM26A	34.1867	34.7862	0.847771	72.2642
291	M3	Sample 25	CALHM2	Undetermined			76.0233
292	M4	Sample 26	CALHM2	Undetermined			77.5001
313	N1	Sample 25	FAM26A	34.3788	33.9717	0.575733	72.2642
314	N2	Sample 26	FAM26A	35.3857	34.7862	0.847771	72.2642
315	N3	Sample 25	CALHM2	Undetermined			68.9078
316	N4	Sample 26	CALHM2	Undetermined			61.2553
337	O1	Sample 25	CALHM1	Undetermined	34.5708		61.2553
338	O2	Sample 26	CALHM1	Undetermined			70.6531
339	O3	Sample 25	HPRT	Undetermined			61.7924
340	O4	Sample 26	HPRT	Undetermined			68.2366
361	P1	Sample 25	CALHM1	34.5708	34.5708		87.0322
362	P2	Sample 26	CALHM1	Undetermined			61.1211
363	P3	Sample 25	HPRT	Undetermined			61.7924
364	P4	Sample 26	HPRT	Undetermined			61.5238
Analysis Type	Singleplex
Endogenous Control	FAM26A
RQ Min/Max Confidence Level	95.0
Reference Sample	Sample 1

## Sheet: README
	results of a SYBRGreen qPCR experiment in a 384 well plate
	Results tab: Data exported from the machine including sample setup, amplification data and melt curve raw data
	ANALYSIS: analysis of the amplification value for each primer and sample, compared to housekeeping genes
	The data for the figure are highlighted in green
