# Supplementary material for: The ion channel CALHM6 controls bacterial infection‐induced cellular cross‐talk at the immunological synapse
Source: EMBO J. 2023 Mar 2;42(7):e111450. doi: 10.15252/embj.2022111450 (PMC10068325; doi:10.15252/embj.2022111450)
Supplement: Supplementary file 6 — Source Data for Figure 1 [file EMBJ-42-e111450-s010.zip › Source data Figure 1/1C/qPCR 1C Plate2-FOR FIGURE.xls]

## Sheet: Results
Block Type	384-Well Block
Calibration Background is expired	No
Calibration Background performed on	2019-08-14 10:41:25 AM UTC
Calibration FAM is expired	Yes
Calibration FAM performed on	2019-08-14 11:18:53 AM UTC
Calibration NED is expired	Yes
Calibration NED performed on	2019-08-14 11:26:29 AM UTC
Calibration ROI is expired	No
Calibration ROI performed on	2019-08-14 10:34:37 AM UTC
Calibration ROX is expired	Yes
Calibration ROX performed on	2019-08-14 11:41:36 AM UTC
Calibration SYBR is expired	Yes
Calibration SYBR performed on	2019-08-14 11:33:55 AM UTC
Calibration TAMRA is expired	Yes
Calibration TAMRA performed on	2019-08-14 11:11:32 AM UTC
Calibration Uniformity is expired	No
Calibration Uniformity performed on	2019-08-14 10:48:50 AM UTC
Calibration VIC is expired	Yes
Calibration VIC performed on	2019-08-14 10:56:22 AM UTC
Chemistry	SYBR_GREEN
Experiment Barcode
Experiment Comments
Experiment File Name	C:\Applied Biosystems\QuantStudio Real-Time PCR Software\User Files\experiments\sara\2020_SDx162_Plate2.eds
Experiment Name	2020-02-25 152334
Experiment Run End Time	2020-02-25 17:17:20 PM UTC
Experiment Type	Comparative Cт (ΔΔCт)
Experiment User Name
Instrument Name	278882047
Instrument Serial Number	278882047
Instrument Type	ViiA 7
Passive Reference	ROX
Quantification Cycle Method	Ct
Signal Smoothing On	true
Stage/ Cycle where Analysis is performed	Stage 2, Step 2
Well	Well Position	Omit	Sample Name	Target Name	Task	Reporter	Quencher	Quantity	Quantity Mean	Quantity SD	RQ	RQ Min	RQ Max	CT	Ct Mean	Ct SD	Delta Ct	Delta Ct Mean	Delta Ct SE	Delta Delta Ct	Automatic Ct Threshold	Tm1	Ct Threshold	Tm2	Automatic Baseline	Tm3	Baseline Start	Baseline End	Comments	Custom1	Custom2	Custom3	Custom4	Custom5	Custom6	HIGHSD	NOAMP	EXPFAIL
1	A1	FALSE	Sample 1	FAM26D	UNKNOWN	SYBR	None							Undetermined							TRUE	70.5155	0.14217		TRUE		1	40								N	Y	Y
2	A2	FALSE	Sample 9	FAM26D	UNKNOWN	SYBR	None							Undetermined							TRUE	70.6498	0.14217		TRUE		1	40								N	N	Y
3	A3	FALSE	Sample 2	FAM26D	UNKNOWN	SYBR	None							Undetermined							TRUE	70.6498	0.14217		TRUE		1	40								N	Y	Y
4	A4	FALSE	Sample 10	FAM26D	UNKNOWN	SYBR	None							Undetermined							TRUE	70.6498	0.14217		TRUE		1	40								N	Y	Y
5	A5	FALSE	Sample 3	FAM26D	UNKNOWN	SYBR	None							Undetermined	36.3003						TRUE	70.6498	0.14217		TRUE		1	40								N	Y	Y
6	A6	FALSE	Sample 11	FAM26D	UNKNOWN	SYBR	None							Undetermined	35.1462	0.740646					TRUE	70.6498	0.14217		TRUE		1	40								N	Y	Y
7	A7	FALSE	Sample 4	FAM26D	UNKNOWN	SYBR	None							Undetermined							TRUE	70.3813	0.14217		TRUE		1	40								N	Y	Y
8	A8	FALSE	Sample 12	FAM26D	UNKNOWN	SYBR	None							Undetermined	35.594						TRUE	66.2192	0.14217		TRUE		1	40								N	N	Y
9	A9	FALSE	Sample 5	FAM26D	UNKNOWN	SYBR	None							Undetermined							TRUE	70.6498	0.14217		TRUE		1	40								N	N	Y
10	A10	FALSE	Sample 13	FAM26D	UNKNOWN	SYBR	None							Undetermined							TRUE	70.6498	0.14217		TRUE		1	40								N	Y	Y
11	A11	FALSE	Sample 6	FAM26D	UNKNOWN	SYBR	None							Undetermined							TRUE	70.6498	0.14217		TRUE		1	40								N	Y	Y
12	A12	FALSE	Sample 14	FAM26D	UNKNOWN	SYBR	None							Undetermined							TRUE	70.5155	0.14217		TRUE		1	40								N	N	Y
13	A13	FALSE	Sample 7	FAM26D	UNKNOWN	SYBR	None							34.6905	34.8294	0.46292					TRUE	83.5388	0.14217		TRUE		1	40								N	N	N
14	A14	FALSE	Sample 15	FAM26D	UNKNOWN	SYBR	None							Undetermined							TRUE	70.7841	0.14217		TRUE		1	40								N	N	Y
15	A15	FALSE	Sample 8	FAM26D	UNKNOWN	SYBR	None							Undetermined	33.9952						TRUE	70.7841	0.14217		TRUE		1	40								N	Y	N
16	A16	FALSE	Sample 16	FAM26D	UNKNOWN	SYBR	None							Undetermined							TRUE	88.5064	0.14217		TRUE		1	40								N	N	Y
17	A17	FALSE	Sample 17	FAM26D	UNKNOWN	SYBR	None							Undetermined							TRUE	70.6498	0.14217		TRUE		1	40								N	N	Y
18	A18	FALSE	Sample 21	FAM26D	UNKNOWN	SYBR	None							35.3123	35.3123						TRUE	83.5388	0.14217		TRUE		1	40								N	N	N
19	A19	FALSE	Sample 18	FAM26D	UNKNOWN	SYBR	None							Undetermined							TRUE	70.7841	0.14217		TRUE		1	40								N	N	Y
20	A20	FALSE	Sample 22	FAM26D	UNKNOWN	SYBR	None							Undetermined							TRUE	70.6498	0.14217		TRUE		1	40								N	N	Y
21	A21	FALSE	Sample 19	FAM26D	UNKNOWN	SYBR	None							Undetermined							TRUE	87.5666	0.14217		TRUE		1	40								N	N	Y
22	A22	FALSE	Sample 23	FAM26D	UNKNOWN	SYBR	None							Undetermined							TRUE	87.5666	0.14217		TRUE		1	40								N	N	Y
23	A23	FALSE	Sample 20	FAM26D	UNKNOWN	SYBR	None							Undetermined							TRUE	87.4323	0.14217		TRUE		1	40								N	N	Y
24	A24	FALSE	Sample 24	FAM26D	UNKNOWN	SYBR	None							Undetermined							TRUE	86.3582	0.14217		TRUE		1	40								N	Y	Y
25	B1	FALSE	Sample 1	FAM26E	UNKNOWN	SYBR	None							26.8693	26.8292	0.259913					TRUE	82.0619	0.166191		TRUE		1	40								N	N	N
26	B2	FALSE	Sample 9	FAM26E	UNKNOWN	SYBR	None							27.5655	27.32	0.265225					TRUE	82.0619	0.166191		TRUE		1	40								N	N	N
27	B3	FALSE	Sample 2	FAM26E	UNKNOWN	SYBR	None							26.9389	27.0551	0.225096					TRUE	82.0619	0.166191		TRUE		1	40								N	N	N
28	B4	FALSE	Sample 10	FAM26E	UNKNOWN	SYBR	None							26.6502	26.5434	0.229613					TRUE	82.0619	0.166191		TRUE		1	40								N	N	N
29	B5	FALSE	Sample 3	FAM26E	UNKNOWN	SYBR	None							26.9432	27.0445	0.181916		-9.25583			TRUE	82.0619	0.166191		TRUE		1	40								N	N	N
30	B6	FALSE	Sample 11	FAM26E	UNKNOWN	SYBR	None							25.948	26.0563	0.131325		-9.08987	0.529176		TRUE	82.0619	0.166191		TRUE		1	40								N	N	N
31	B7	FALSE	Sample 4	FAM26E	UNKNOWN	SYBR	None							26.8553	27.0263	0.152042					TRUE	82.0619	0.166191		TRUE		1	40								N	N	N
32	B8	FALSE	Sample 12	FAM26E	UNKNOWN	SYBR	None							26.0133	25.9431	0.211424		-9.65085			TRUE	82.0619	0.166191		TRUE		1	40								N	N	N
33	B9	FALSE	Sample 5	FAM26E	UNKNOWN	SYBR	None							26.6355	26.727	0.220103					TRUE	82.0619	0.166191		TRUE		1	40								N	N	N
34	B10	FALSE	Sample 13	FAM26E	UNKNOWN	SYBR	None							27.5923	27.8638	0.522578					TRUE	82.0619	0.166191		TRUE		1	40								Y	N	N
35	B11	FALSE	Sample 6	FAM26E	UNKNOWN	SYBR	None							26.7922	26.665	0.161199					TRUE	82.1962	0.166191		TRUE		1	40								N	N	N
36	B12	FALSE	Sample 14	FAM26E	UNKNOWN	SYBR	None							27.4323	27.6524	0.25936					TRUE	82.0619	0.166191		TRUE		1	40								N	N	N
37	B13	FALSE	Sample 7	FAM26E	UNKNOWN	SYBR	None							26.446	26.4354	0.160274		-8.39397	0.282833		TRUE	82.1962	0.166191		TRUE		1	40								N	N	N
38	B14	FALSE	Sample 15	FAM26E	UNKNOWN	SYBR	None							26.8803	26.7316	0.173116					TRUE	82.1962	0.166191		TRUE		1	40								N	N	N
39	B15	FALSE	Sample 8	FAM26E	UNKNOWN	SYBR	None							26.8928	26.7954	0.253487		-7.19987			TRUE	82.1962	0.166191		TRUE		1	40								N	N	N
40	B16	FALSE	Sample 16	FAM26E	UNKNOWN	SYBR	None							27.3226	27.3039	0.0622594					TRUE	82.1962	0.166191		TRUE		1	40								N	N	N
41	B17	FALSE	Sample 17	FAM26E	UNKNOWN	SYBR	None							28.0361	27.8601	0.155504					TRUE	82.4647	0.166191		TRUE		1	40								N	N	N
42	B18	FALSE	Sample 21	FAM26E	UNKNOWN	SYBR	None							26.7053	26.7937	0.0870663		-8.51851			TRUE	82.1962	0.166191		TRUE		1	40								N	N	N
43	B19	FALSE	Sample 18	FAM26E	UNKNOWN	SYBR	None							27.6418	27.7574	0.186339					TRUE	82.1962	0.166191		TRUE		1	40								N	N	N
44	B20	FALSE	Sample 22	FAM26E	UNKNOWN	SYBR	None							27.3901	27.3623	0.0243434					TRUE	82.1962	0.166191		TRUE		1	40								N	N	N
45	B21	FALSE	Sample 19	FAM26E	UNKNOWN	SYBR	None							27.1557	27.1017	0.107989					TRUE	82.1962	0.166191		TRUE		1	40								N	N	N
46	B22	FALSE	Sample 23	FAM26E	UNKNOWN	SYBR	None							26.9775	26.9641	0.18299					TRUE	82.1962	0.166191		TRUE		1	40								N	N	N
47	B23	FALSE	Sample 20	FAM26E	UNKNOWN	SYBR	None							26.6174	26.8698	0.247609					TRUE	82.1962	0.166191		TRUE		1	40								N	N	N
48	B24	FALSE	Sample 24	FAM26E	UNKNOWN	SYBR	None							26.697	26.7187	0.137195					TRUE	82.1962	0.166191		TRUE		1	40								N	N	N
49	C1	FALSE	Sample 1	FAM26D	UNKNOWN	SYBR	None							Undetermined							TRUE	70.7841	0.14217		TRUE		1	40								N	Y	Y
50	C2	FALSE	Sample 9	FAM26D	UNKNOWN	SYBR	None							Undetermined							TRUE	70.6498	0.14217		TRUE		1	40								N	Y	Y
51	C3	FALSE	Sample 2	FAM26D	UNKNOWN	SYBR	None							Undetermined							TRUE	70.6498	0.14217		TRUE		1	40								N	N	Y
52	C4	FALSE	Sample 10	FAM26D	UNKNOWN	SYBR	None							Undetermined							TRUE	70.6498	0.14217		TRUE		1	40								N	Y	Y
53	C5	FALSE	Sample 3	FAM26D	UNKNOWN	SYBR	None							36.3003	36.3003						TRUE	83.4045	0.14217		TRUE		1	40								N	N	N
54	C6	FALSE	Sample 11	FAM26D	UNKNOWN	SYBR	None							35.6699	35.1462	0.740646					TRUE	83.4045	0.14217		TRUE		1	40								Y	N	N
55	C7	FALSE	Sample 4	FAM26D	UNKNOWN	SYBR	None							Undetermined							TRUE	70.7841	0.14217		TRUE		1	40								N	N	Y
56	C8	FALSE	Sample 12	FAM26D	UNKNOWN	SYBR	None							35.594	35.594						TRUE	83.4045	0.14217		TRUE		1	40								N	N	N
57	C9	FALSE	Sample 5	FAM26D	UNKNOWN	SYBR	None							Undetermined							TRUE	70.6498	0.14217		TRUE		1	40								N	N	Y
58	C10	FALSE	Sample 13	FAM26D	UNKNOWN	SYBR	None							Undetermined							TRUE	70.6498	0.14217		TRUE		1	40								N	N	Y
59	C11	FALSE	Sample 6	FAM26D	UNKNOWN	SYBR	None							Undetermined							TRUE	70.7841	0.14217		TRUE		1	40								N	N	Y
60	C12	FALSE	Sample 14	FAM26D	UNKNOWN	SYBR	None							Undetermined							TRUE	70.5155	0.14217		TRUE		1	40								N	Y	Y
61	C13	FALSE	Sample 7	FAM26D	UNKNOWN	SYBR	None							35.3459	34.8294	0.46292					TRUE	83.5388	0.14217		TRUE		1	40								N	N	N
62	C14	FALSE	Sample 15	FAM26D	UNKNOWN	SYBR	None							Undetermined							TRUE	70.5155	0.14217		TRUE		1	40								N	N	Y
63	C15	FALSE	Sample 8	FAM26D	UNKNOWN	SYBR	None							Undetermined	33.9952						TRUE	70.9183	0.14217		TRUE		1	40								N	N	Y
64	C16	FALSE	Sample 16	FAM26D	UNKNOWN	SYBR	None							Undetermined							TRUE	69.9785	0.14217		TRUE		1	40								N	N	Y
65	C17	FALSE	Sample 17	FAM26D	UNKNOWN	SYBR	None							Undetermined							TRUE	70.6498	0.14217		TRUE		1	40								N	N	Y
66	C18	FALSE	Sample 21	FAM26D	UNKNOWN	SYBR	None							Undetermined	35.3123						TRUE	70.9183	0.14217		TRUE		1	40								N	N	Y
67	C19	FALSE	Sample 18	FAM26D	UNKNOWN	SYBR	None							Undetermined							TRUE	80.9878	0.14217		TRUE		1	40								N	N	Y
68	C20	FALSE	Sample 22	FAM26D	UNKNOWN	SYBR	None							Undetermined							TRUE	70.7841	0.14217		TRUE		1	40								N	N	Y
69	C21	FALSE	Sample 19	FAM26D	UNKNOWN	SYBR	None							Undetermined							TRUE	86.224	0.14217		TRUE		1	40								N	N	Y
70	C22	FALSE	Sample 23	FAM26D	UNKNOWN	SYBR	None							Undetermined							TRUE	70.6498	0.14217		TRUE		1	40								N	N	Y
71	C23	FALSE	Sample 20	FAM26D	UNKNOWN	SYBR	None							Undetermined							TRUE	86.0897	0.14217		TRUE		1	40								N	Y	Y
72	C24	FALSE	Sample 24	FAM26D	UNKNOWN	SYBR	None							Undetermined							TRUE	86.0897	0.14217		TRUE		1	40								N	N	Y
73	D1	FALSE	Sample 1	FAM26E	UNKNOWN	SYBR	None							27.0668	26.8292	0.259913					TRUE	82.0619	0.166191		TRUE		1	40								N	N	N
74	D2	FALSE	Sample 9	FAM26E	UNKNOWN	SYBR	None							27.3557	27.32	0.265225					TRUE	82.0619	0.166191		TRUE		1	40								N	N	N
75	D3	FALSE	Sample 2	FAM26E	UNKNOWN	SYBR	None							27.3146	27.0551	0.225096					TRUE	82.0619	0.166191		TRUE		1	40								N	N	N
76	D4	FALSE	Sample 10	FAM26E	UNKNOWN	SYBR	None							26.7002	26.5434	0.229613					TRUE	82.0619	0.166191		TRUE		1	40								N	N	N
77	D5	FALSE	Sample 3	FAM26E	UNKNOWN	SYBR	None							26.9358	27.0445	0.181916		-9.25583			TRUE	82.0619	0.166191		TRUE		1	40								N	N	N
78	D6	FALSE	Sample 11	FAM26E	UNKNOWN	SYBR	None							26.2024	26.0563	0.131325		-9.08987	0.529176		TRUE	82.0619	0.166191		TRUE		1	40								N	N	N
79	D7	FALSE	Sample 4	FAM26E	UNKNOWN	SYBR	None							27.0771	27.0263	0.152042					TRUE	82.0619	0.166191		TRUE		1	40								N	N	N
80	D8	FALSE	Sample 12	FAM26E	UNKNOWN	SYBR	None							25.7055	25.9431	0.211424		-9.65085			TRUE	82.0619	0.166191		TRUE		1	40								N	N	N
81	D9	FALSE	Sample 5	FAM26E	UNKNOWN	SYBR	None							26.9781	26.727	0.220103					TRUE	82.0619	0.166191		TRUE		1	40								N	N	N
82	D10	FALSE	Sample 13	FAM26E	UNKNOWN	SYBR	None							27.5329	27.8638	0.522578					TRUE	82.0619	0.166191		TRUE		1	40								Y	N	N
83	D11	FALSE	Sample 6	FAM26E	UNKNOWN	SYBR	None							26.719	26.665	0.161199					TRUE	82.1962	0.166191		TRUE		1	40								N	N	N
84	D12	FALSE	Sample 14	FAM26E	UNKNOWN	SYBR	None							27.5865	27.6524	0.25936					TRUE	82.1962	0.166191		TRUE		1	40								N	N	N
85	D13	FALSE	Sample 7	FAM26E	UNKNOWN	SYBR	None							26.5902	26.4354	0.160274		-8.39397	0.282833		TRUE	82.1962	0.166191		TRUE		1	40								N	N	N
86	D14	FALSE	Sample 15	FAM26E	UNKNOWN	SYBR	None							26.7729	26.7316	0.173116					TRUE	82.1962	0.166191		TRUE		1	40								N	N	N
87	D15	FALSE	Sample 8	FAM26E	UNKNOWN	SYBR	None							26.9857	26.7954	0.253487		-7.19987			TRUE	82.1962	0.166191		TRUE		1	40								N	N	N
88	D16	FALSE	Sample 16	FAM26E	UNKNOWN	SYBR	None							27.3546	27.3039	0.0622594					TRUE	82.1962	0.166191		TRUE		1	40								N	N	N
89	D17	FALSE	Sample 17	FAM26E	UNKNOWN	SYBR	None							27.8028	27.8601	0.155504					TRUE	82.1962	0.166191		TRUE		1	40								N	N	N
90	D18	FALSE	Sample 21	FAM26E	UNKNOWN	SYBR	None							26.8793	26.7937	0.0870663		-8.51851			TRUE	82.1962	0.166191		TRUE		1	40								N	N	N
91	D19	FALSE	Sample 18	FAM26E	UNKNOWN	SYBR	None							27.9723	27.7574	0.186339					TRUE	82.1962	0.166191		TRUE		1	40								N	N	N
92	D20	FALSE	Sample 22	FAM26E	UNKNOWN	SYBR	None							27.3517	27.3623	0.0243434					TRUE	82.1962	0.166191		TRUE		1	40								N	N	N
93	D21	FALSE	Sample 19	FAM26E	UNKNOWN	SYBR	None							27.1721	27.1017	0.107989					TRUE	82.1962	0.166191		TRUE		1	40								N	N	N
94	D22	FALSE	Sample 23	FAM26E	UNKNOWN	SYBR	None							27.14	26.9641	0.18299					TRUE	82.1962	0.166191		TRUE		1	40								N	N	N
95	D23	FALSE	Sample 20	FAM26E	UNKNOWN	SYBR	None							26.8797	26.8698	0.247609					TRUE	82.1962	0.166191		TRUE		1	40								N	N	N
96	D24	FALSE	Sample 24	FAM26E	UNKNOWN	SYBR	None							26.8655	26.7187	0.137195					TRUE	82.1962	0.166191		TRUE		1	40								N	N	N
97	E1	FALSE	Sample 1	FAM26D	UNKNOWN	SYBR	None							Undetermined							TRUE	70.6498	0.14217		TRUE		1	40								N	Y	Y
98	E2	FALSE	Sample 9	FAM26D	UNKNOWN	SYBR	None							Undetermined							TRUE	70.7841	0.14217		TRUE		1	40								N	Y	Y
99	E3	FALSE	Sample 2	FAM26D	UNKNOWN	SYBR	None							Undetermined							TRUE	70.7841	0.14217		TRUE		1	40								N	Y	N
100	E4	FALSE	Sample 10	FAM26D	UNKNOWN	SYBR	None							Undetermined							TRUE	70.6498	0.14217		TRUE		1	40								N	Y	Y
101	E5	FALSE	Sample 3	FAM26D	UNKNOWN	SYBR	None							Undetermined	36.3003						TRUE	70.6498	0.14217		TRUE		1	40								N	Y	N
102	E6	FALSE	Sample 11	FAM26D	UNKNOWN	SYBR	None							34.6225	35.1462	0.740646					TRUE	83.4045	0.14217		TRUE		1	40								Y	N	N
103	E7	FALSE	Sample 4	FAM26D	UNKNOWN	SYBR	None							Undetermined							TRUE	70.6498	0.14217		TRUE		1	40								N	Y	Y
104	E8	FALSE	Sample 12	FAM26D	UNKNOWN	SYBR	None							Undetermined	35.594						TRUE	70.5155	0.14217		TRUE		1	40								N	N	Y
105	E9	FALSE	Sample 5	FAM26D	UNKNOWN	SYBR	None							Undetermined							TRUE	70.7841	0.14217		TRUE		1	40								N	N	Y
106	E10	FALSE	Sample 13	FAM26D	UNKNOWN	SYBR	None							Undetermined							TRUE	70.5155	0.14217		TRUE		1	40								N	N	Y
107	E11	FALSE	Sample 6	FAM26D	UNKNOWN	SYBR	None							Undetermined							TRUE	70.7841	0.14217		TRUE		1	40								N	N	Y
108	E12	FALSE	Sample 14	FAM26D	UNKNOWN	SYBR	None							Undetermined							TRUE	70.6498	0.14217		TRUE		1	40								N	N	Y
109	E13	FALSE	Sample 7	FAM26D	UNKNOWN	SYBR	None							34.4518	34.8294	0.46292					TRUE	83.5388	0.14217		TRUE		1	40								N	N	N
110	E14	FALSE	Sample 15	FAM26D	UNKNOWN	SYBR	None							Undetermined							TRUE	70.5155	0.14217		TRUE		1	40								N	Y	Y
111	E15	FALSE	Sample 8	FAM26D	UNKNOWN	SYBR	None							33.9952	33.9952						TRUE	83.5388	0.14217		TRUE		1	40								N	N	N
112	E16	FALSE	Sample 16	FAM26D	UNKNOWN	SYBR	None							Undetermined							TRUE	87.2981	0.14217		TRUE		1	40								N	N	N
113	E17	FALSE	Sample 17	FAM26D	UNKNOWN	SYBR	None							Undetermined							TRUE	70.7841	0.14217		TRUE		1	40								N	N	Y
114	E18	FALSE	Sample 21	FAM26D	UNKNOWN	SYBR	None							Undetermined	35.3123						TRUE	70.7841	0.14217		TRUE		1	40								N	N	Y
115	E19	FALSE	Sample 18	FAM26D	UNKNOWN	SYBR	None							Undetermined							TRUE	70.9183	0.14217		TRUE		1	40								N	N	Y
116	E20	FALSE	Sample 22	FAM26D	UNKNOWN	SYBR	None							Undetermined							TRUE	70.6498	0.14217		TRUE		1	40								N	N	Y
117	E21	FALSE	Sample 19	FAM26D	UNKNOWN	SYBR	None							Undetermined							TRUE	85.8212	0.14217		TRUE		1	40								N	N	Y
118	E22	FALSE	Sample 23	FAM26D	UNKNOWN	SYBR	None							Undetermined							TRUE	85.5527	0.14217		TRUE		1	40								N	N	Y
119	E23	FALSE	Sample 20	FAM26D	UNKNOWN	SYBR	None							Undetermined							TRUE	85.6869	0.14217		TRUE		1	40								N	N	Y
120	E24	FALSE	Sample 24	FAM26D	UNKNOWN	SYBR	None							Undetermined							TRUE	85.6869	0.14217		TRUE		1	40								N	N	Y
121	F1	FALSE	Sample 1	FAM26E	UNKNOWN	SYBR	None							26.5516	26.8292	0.259913					TRUE	82.1962	0.166191		TRUE		1	40								N	N	N
122	F2	FALSE	Sample 9	FAM26E	UNKNOWN	SYBR	None							27.0387	27.32	0.265225					TRUE	82.0619	0.166191		TRUE		1	40								N	N	N
123	F3	FALSE	Sample 2	FAM26E	UNKNOWN	SYBR	None							26.9119	27.0551	0.225096					TRUE	82.1962	0.166191		TRUE		1	40								N	N	N
124	F4	FALSE	Sample 10	FAM26E	UNKNOWN	SYBR	None							26.2799	26.5434	0.229613					TRUE	82.0619	0.166191		TRUE		1	40								N	N	N
125	F5	FALSE	Sample 3	FAM26E	UNKNOWN	SYBR	None							27.2545	27.0445	0.181916		-9.25583			TRUE	82.1962	0.166191		TRUE		1	40								N	N	N
126	F6	FALSE	Sample 11	FAM26E	UNKNOWN	SYBR	None							26.0186	26.0563	0.131325		-9.08987	0.529176		TRUE	82.0619	0.166191		TRUE		1	40								N	N	N
127	F7	FALSE	Sample 4	FAM26E	UNKNOWN	SYBR	None							27.1464	27.0263	0.152042					TRUE	82.1962	0.166191		TRUE		1	40								N	N	N
128	F8	FALSE	Sample 12	FAM26E	UNKNOWN	SYBR	None							26.1105	25.9431	0.211424		-9.65085			TRUE	82.0619	0.166191		TRUE		1	40								N	N	N
129	F9	FALSE	Sample 5	FAM26E	UNKNOWN	SYBR	None							26.5674	26.727	0.220103					TRUE	82.1962	0.166191		TRUE		1	40								N	N	N
130	F10	FALSE	Sample 13	FAM26E	UNKNOWN	SYBR	None							28.4663	27.8638	0.522578					TRUE	82.1962	0.166191		TRUE		1	40								Y	N	N
131	F11	FALSE	Sample 6	FAM26E	UNKNOWN	SYBR	None							26.4837	26.665	0.161199					TRUE	82.1962	0.166191		TRUE		1	40								N	N	N
132	F12	FALSE	Sample 14	FAM26E	UNKNOWN	SYBR	None							27.9383	27.6524	0.25936					TRUE	82.1962	0.166191		TRUE		1	40								N	N	N
133	F13	FALSE	Sample 7	FAM26E	UNKNOWN	SYBR	None							26.2702	26.4354	0.160274		-8.39397	0.282833		TRUE	82.1962	0.166191		TRUE		1	40								N	N	N
134	F14	FALSE	Sample 15	FAM26E	UNKNOWN	SYBR	None							26.5415	26.7316	0.173116					TRUE	82.1962	0.166191		TRUE		1	40								N	N	N
135	F15	FALSE	Sample 8	FAM26E	UNKNOWN	SYBR	None							26.5076	26.7954	0.253487		-7.19987			TRUE	82.1962	0.166191		TRUE		1	40								N	N	N
136	F16	FALSE	Sample 16	FAM26E	UNKNOWN	SYBR	None							27.2344	27.3039	0.0622594					TRUE	82.1962	0.166191		TRUE		1	40								N	N	N
137	F17	FALSE	Sample 17	FAM26E	UNKNOWN	SYBR	None							27.7414	27.8601	0.155504					TRUE	82.1962	0.166191		TRUE		1	40								N	N	N
138	F18	FALSE	Sample 21	FAM26E	UNKNOWN	SYBR	None							26.7966	26.7937	0.0870663		-8.51851			TRUE	82.1962	0.166191		TRUE		1	40								N	N	N
139	F19	FALSE	Sample 18	FAM26E	UNKNOWN	SYBR	None							27.6579	27.7574	0.186339					TRUE	82.3304	0.166191		TRUE		1	40								N	N	N
140	F20	FALSE	Sample 22	FAM26E	UNKNOWN	SYBR	None							27.345	27.3623	0.0243434					TRUE	82.1962	0.166191		TRUE		1	40								N	N	N
141	F21	FALSE	Sample 19	FAM26E	UNKNOWN	SYBR	None							26.9774	27.1017	0.107989					TRUE	82.1962	0.166191		TRUE		1	40								N	N	N
142	F22	FALSE	Sample 23	FAM26E	UNKNOWN	SYBR	None							26.7747	26.9641	0.18299					TRUE	82.1962	0.166191		TRUE		1	40								N	N	N
143	F23	FALSE	Sample 20	FAM26E	UNKNOWN	SYBR	None							27.1123	26.8698	0.247609					TRUE	82.3304	0.166191		TRUE		1	40								N	N	N
144	F24	FALSE	Sample 24	FAM26E	UNKNOWN	SYBR	None							26.5937	26.7187	0.137195					TRUE	82.1962	0.166191		TRUE		1	40								N	N	N
145	G1	FALSE	Sample 1	CALHM6	UNKNOWN	SYBR	None							22.8517	22.6954	0.257344					TRUE	88.7749	0.164052		TRUE		1	40								N	N	N
146	G2	FALSE	Sample 9	CALHM6	UNKNOWN	SYBR	None							24.8136	25.0212	0.220611					TRUE	88.7749	0.164052		TRUE		1	40								N	N	N
147	G3	FALSE	Sample 2	CALHM6	UNKNOWN	SYBR	None							17.1064	17.2034	0.0844084					TRUE	88.9092	0.164052		TRUE		1	40								N	N	N
148	G4	FALSE	Sample 10	CALHM6	UNKNOWN	SYBR	None							16.7766	16.9317	0.135811					TRUE	88.7749	0.164052		TRUE		1	40								N	N	N
149	G5	FALSE	Sample 3	CALHM6	UNKNOWN	SYBR	None							16.982	17.1973	0.200937		-19.103			TRUE	88.7749	0.164052		TRUE		1	40								N	N	N
150	G6	FALSE	Sample 11	CALHM6	UNKNOWN	SYBR	None							16.8445	16.7413	0.157552		-18.4049	0.531557		TRUE	88.7749	0.164052		TRUE		1	40								N	N	N
151	G7	FALSE	Sample 4	CALHM6	UNKNOWN	SYBR	None							16.9331	17.0252	0.081076					TRUE	88.9092	0.164052		TRUE		1	40								N	N	N
152	G8	FALSE	Sample 12	CALHM6	UNKNOWN	SYBR	None							17.0266	16.9831	0.0679835		-18.6109			TRUE	88.7749	0.164052		TRUE		1	40								N	N	N
153	G9	FALSE	Sample 5	CALHM6	UNKNOWN	SYBR	None							23.8902	23.9587	0.0728481					TRUE	88.7749	0.164052		TRUE		1	40								N	N	N
154	G10	FALSE	Sample 13	CALHM6	UNKNOWN	SYBR	None							23.2907	23.3365	0.139573					TRUE	88.7749	0.164052		TRUE		1	40								N	N	N
155	G11	FALSE	Sample 6	CALHM6	UNKNOWN	SYBR	None							16.2438	16.4539	0.212702					TRUE	88.9092	0.164052		TRUE		1	40								N	N	N
156	G12	FALSE	Sample 14	CALHM6	UNKNOWN	SYBR	None							19.2622	19.276	0.052714					TRUE	88.9092	0.164052		TRUE		1	40								N	N	N
157	G13	FALSE	Sample 7	CALHM6	UNKNOWN	SYBR	None							17.0426	17.1116	0.0599531		-17.7178	0.269499		TRUE	89.0434	0.164052		TRUE		1	40								N	N	N
158	G14	FALSE	Sample 15	CALHM6	UNKNOWN	SYBR	None							19.3693	19.537	0.16201					TRUE	88.9092	0.164052		TRUE		1	40								N	N	N
159	G15	FALSE	Sample 8	CALHM6	UNKNOWN	SYBR	None							17.4925	17.5732	0.0907934		-16.4221			TRUE	88.9092	0.164052		TRUE		1	40								N	N	N
160	G16	FALSE	Sample 16	CALHM6	UNKNOWN	SYBR	None							18.8637	19.0115	0.147431					TRUE	88.9092	0.164052		TRUE		1	40								N	N	N
161	G17	FALSE	Sample 17	CALHM6	UNKNOWN	SYBR	None							20.01	19.7981	0.203791					TRUE	89.0434	0.164052		TRUE		1	40								N	N	N
162	G18	FALSE	Sample 21	CALHM6	UNKNOWN	SYBR	None							23.8335	23.8488	0.059998		-11.4635			TRUE	88.9092	0.164052		TRUE		1	40								N	N	N
163	G19	FALSE	Sample 18	CALHM6	UNKNOWN	SYBR	None							19.5387	19.5559	0.0161812					TRUE	88.9092	0.164052		TRUE		1	40								N	N	N
164	G20	FALSE	Sample 22	CALHM6	UNKNOWN	SYBR	None							19.3903	19.3589	0.0861046					TRUE	88.9092	0.164052		TRUE		1	40								N	N	N
165	G21	FALSE	Sample 19	CALHM6	UNKNOWN	SYBR	None							19.9859	20.0726	0.0758051					TRUE	88.9092	0.164052		TRUE		1	40								N	N	N
166	G22	FALSE	Sample 23	CALHM6	UNKNOWN	SYBR	None							20.1831	20.3563	0.181533					TRUE	88.9092	0.164052		TRUE		1	40								N	N	N
167	G23	FALSE	Sample 20	CALHM6	UNKNOWN	SYBR	None							19.2612	19.2667	0.0144462					TRUE	88.9092	0.164052		TRUE		1	40								N	N	N
168	G24	FALSE	Sample 24	CALHM6	UNKNOWN	SYBR	None							18.5241	18.5278	0.0620676					TRUE	88.9092	0.164052		TRUE		1	40								N	N	N
169	H1	FALSE	Sample 1	TNF	UNKNOWN	SYBR	None							23.253	23.1407	0.205706					TRUE	83.0017	0.220894		TRUE		1	40								N	N	N
170	H2	FALSE	Sample 9	TNF	UNKNOWN	SYBR	None							22.6572	22.8106	0.135888					TRUE	83.0017	0.220894		TRUE		1	40								N	N	N
171	H3	FALSE	Sample 2	TNF	UNKNOWN	SYBR	None							16.6999	16.8	0.0886836					TRUE	83.0017	0.220894		TRUE		1	40								N	N	N
172	H4	FALSE	Sample 10	TNF	UNKNOWN	SYBR	None							16.2835	16.4751	0.272861					TRUE	83.0017	0.220894		TRUE		1	40								N	N	N
173	H5	FALSE	Sample 3	TNF	UNKNOWN	SYBR	None							16.9634	16.9686	0.0173794		-19.3317			TRUE	83.0017	0.220894		TRUE		1	40								N	N	N
174	H6	FALSE	Sample 11	TNF	UNKNOWN	SYBR	None							16.2754	16.3015	0.0844205		-18.8447	0.525979		TRUE	83.0017	0.220894		TRUE		1	40								N	N	N
175	H7	FALSE	Sample 4	TNF	UNKNOWN	SYBR	None							16.321	16.3153	0.138357					TRUE	83.0017	0.220894		TRUE		1	40								N	N	N
176	H8	FALSE	Sample 12	TNF	UNKNOWN	SYBR	None							15.8191	15.9636	0.135297		-19.6304			TRUE	83.0017	0.220894		TRUE		1	40								N	N	N
177	H9	FALSE	Sample 5	TNF	UNKNOWN	SYBR	None							22.2809	22.469	0.201697					TRUE	83.0017	0.220894		TRUE		1	40								N	N	N
178	H10	FALSE	Sample 13	TNF	UNKNOWN	SYBR	None							22.6717	22.8167	0.149265					TRUE	83.0017	0.220894		TRUE		1	40								N	N	N
179	H11	FALSE	Sample 6	TNF	UNKNOWN	SYBR	None							16.5566	16.6706	0.18121					TRUE	83.136	0.220894		TRUE		1	40								N	N	N
180	H12	FALSE	Sample 14	TNF	UNKNOWN	SYBR	None							22.163	22.4698	0.271959					TRUE	83.0017	0.220894		TRUE		1	40								N	N	N
181	H13	FALSE	Sample 7	TNF	UNKNOWN	SYBR	None							16.5953	16.6836	0.103009		-18.1459	0.273804		TRUE	83.136	0.220894		TRUE		1	40								N	N	N
182	H14	FALSE	Sample 15	TNF	UNKNOWN	SYBR	None							21.0809	21.2333	0.161479					TRUE	83.0017	0.220894		TRUE		1	40								N	N	N
183	H15	FALSE	Sample 8	TNF	UNKNOWN	SYBR	None							16.3869	16.4791	0.103552		-17.5161			TRUE	83.136	0.220894		TRUE		1	40								N	N	N
184	H16	FALSE	Sample 16	TNF	UNKNOWN	SYBR	None							20.6196	20.6283	0.0152274					TRUE	83.0017	0.220894		TRUE		1	40								N	N	N
185	H17	FALSE	Sample 17	TNF	UNKNOWN	SYBR	None							23.0673	23.3506	0.310178					TRUE	83.0017	0.220894		TRUE		1	40								N	N	N
186	H18	FALSE	Sample 21	TNF	UNKNOWN	SYBR	None							22.4054	22.495	0.078073		-12.8172			TRUE	83.136	0.220894		TRUE		1	40								N	N	N
187	H19	FALSE	Sample 18	TNF	UNKNOWN	SYBR	None							22.7435	22.7912	0.0419043					TRUE	83.0017	0.220894		TRUE		1	40								N	N	N
188	H20	FALSE	Sample 22	TNF	UNKNOWN	SYBR	None							22.3919	22.3926	0.0379847					TRUE	83.0017	0.220894		TRUE		1	40								N	N	N
189	H21	FALSE	Sample 19	TNF	UNKNOWN	SYBR	None							21.0822	21.1384	0.204556					TRUE	83.0017	0.220894		TRUE		1	40								N	N	N
190	H22	FALSE	Sample 23	TNF	UNKNOWN	SYBR	None							21.3369	21.5724	0.209095					TRUE	83.0017	0.220894		TRUE		1	40								N	N	N
191	H23	FALSE	Sample 20	TNF	UNKNOWN	SYBR	None							20.8215	20.7639	0.0501083					TRUE	83.0017	0.220894		TRUE		1	40								N	N	N
192	H24	FALSE	Sample 24	TNF	UNKNOWN	SYBR	None							20.5943	20.5866	0.157961					TRUE	83.0017	0.220894		TRUE		1	40								N	N	N
193	I1	FALSE	Sample 1	CALHM6	UNKNOWN	SYBR	None							22.8362	22.6954	0.257344					TRUE	88.9092	0.164052		TRUE		1	40								N	N	N
194	I2	FALSE	Sample 9	CALHM6	UNKNOWN	SYBR	None							24.9971	25.0212	0.220611					TRUE	88.9092	0.164052		TRUE		1	40								N	N	N
195	I3	FALSE	Sample 2	CALHM6	UNKNOWN	SYBR	None							17.2603	17.2034	0.0844084					TRUE	88.9092	0.164052		TRUE		1	40								N	N	N
196	I4	FALSE	Sample 10	CALHM6	UNKNOWN	SYBR	None							16.9894	16.9317	0.135811					TRUE	88.9092	0.164052		TRUE		1	40								N	N	N
197	I5	FALSE	Sample 3	CALHM6	UNKNOWN	SYBR	None							17.3798	17.1973	0.200937		-19.103			TRUE	88.9092	0.164052		TRUE		1	40								N	N	N
198	I6	FALSE	Sample 11	CALHM6	UNKNOWN	SYBR	None							16.8194	16.7413	0.157552		-18.4049	0.531557		TRUE	88.9092	0.164052		TRUE		1	40								N	N	N
199	I7	FALSE	Sample 4	CALHM6	UNKNOWN	SYBR	None							17.0859	17.0252	0.081076					TRUE	88.9092	0.164052		TRUE		1	40								N	N	N
200	I8	FALSE	Sample 12	CALHM6	UNKNOWN	SYBR	None							17.018	16.9831	0.0679835		-18.6109			TRUE	88.9092	0.164052		TRUE		1	40								N	N	N
201	I9	FALSE	Sample 5	CALHM6	UNKNOWN	SYBR	None							24.0352	23.9587	0.0728481					TRUE	88.9092	0.164052		TRUE		1	40								N	N	N
202	I10	FALSE	Sample 13	CALHM6	UNKNOWN	SYBR	None							23.2256	23.3365	0.139573					TRUE	88.9092	0.164052		TRUE		1	40								N	N	N
203	I11	FALSE	Sample 6	CALHM6	UNKNOWN	SYBR	None							16.4488	16.4539	0.212702					TRUE	89.0434	0.164052		TRUE		1	40								N	N	N
204	I12	FALSE	Sample 14	CALHM6	UNKNOWN	SYBR	None							19.3342	19.276	0.052714					TRUE	89.0434	0.164052		TRUE		1	40								N	N	N
205	I13	FALSE	Sample 7	CALHM6	UNKNOWN	SYBR	None							17.1406	17.1116	0.0599531		-17.7178	0.269499		TRUE	89.0434	0.164052		TRUE		1	40								N	N	N
206	I14	FALSE	Sample 15	CALHM6	UNKNOWN	SYBR	None							19.5491	19.537	0.16201					TRUE	88.9092	0.164052		TRUE		1	40								N	N	N
207	I15	FALSE	Sample 8	CALHM6	UNKNOWN	SYBR	None							17.6715	17.5732	0.0907934		-16.4221			TRUE	89.0434	0.164052		TRUE		1	40								N	N	N
208	I16	FALSE	Sample 16	CALHM6	UNKNOWN	SYBR	None							19.1586	19.0115	0.147431					TRUE	88.9092	0.164052		TRUE		1	40								N	N	N
209	I17	FALSE	Sample 17	CALHM6	UNKNOWN	SYBR	None							19.6035	19.7981	0.203791					TRUE	88.9092	0.164052		TRUE		1	40								N	N	N
210	I18	FALSE	Sample 21	CALHM6	UNKNOWN	SYBR	None							23.7978	23.8488	0.059998		-11.4635			TRUE	88.9092	0.164052		TRUE		1	40								N	N	N
211	I19	FALSE	Sample 18	CALHM6	UNKNOWN	SYBR	None							19.5581	19.5559	0.0161812					TRUE	88.9092	0.164052		TRUE		1	40								N	N	N
212	I20	FALSE	Sample 22	CALHM6	UNKNOWN	SYBR	None							19.2615	19.3589	0.0861046					TRUE	88.9092	0.164052		TRUE		1	40								N	N	N
213	I21	FALSE	Sample 19	CALHM6	UNKNOWN	SYBR	None							20.1053	20.0726	0.0758051					TRUE	88.9092	0.164052		TRUE		1	40								N	N	N
214	I22	FALSE	Sample 23	CALHM6	UNKNOWN	SYBR	None							20.5452	20.3563	0.181533					TRUE	88.9092	0.164052		TRUE		1	40								N	N	N
215	I23	FALSE	Sample 20	CALHM6	UNKNOWN	SYBR	None							19.2559	19.2667	0.0144462					TRUE	88.9092	0.164052		TRUE		1	40								N	N	N
216	I24	FALSE	Sample 24	CALHM6	UNKNOWN	SYBR	None							18.4676	18.5278	0.0620676					TRUE	88.9092	0.164052		TRUE		1	40								N	N	N
217	J1	FALSE	Sample 1	TNF	UNKNOWN	SYBR	None							23.2658	23.1407	0.205706					TRUE	83.0017	0.220894		TRUE		1	40								N	N	N
218	J2	FALSE	Sample 9	TNF	UNKNOWN	SYBR	None							22.916	22.8106	0.135888					TRUE	83.0017	0.220894		TRUE		1	40								N	N	N
219	J3	FALSE	Sample 2	TNF	UNKNOWN	SYBR	None							16.8685	16.8	0.0886836					TRUE	83.136	0.220894		TRUE		1	40								N	N	N
220	J4	FALSE	Sample 10	TNF	UNKNOWN	SYBR	None							16.3542	16.4751	0.272861					TRUE	83.0017	0.220894		TRUE		1	40								N	N	N
221	J5	FALSE	Sample 3	TNF	UNKNOWN	SYBR	None							16.9544	16.9686	0.0173794		-19.3317			TRUE	83.0017	0.220894		TRUE		1	40								N	N	N
222	J6	FALSE	Sample 11	TNF	UNKNOWN	SYBR	None							16.2332	16.3015	0.0844205		-18.8447	0.525979		TRUE	83.0017	0.220894		TRUE		1	40								N	N	N
223	J7	FALSE	Sample 4	TNF	UNKNOWN	SYBR	None							16.1741	16.3153	0.138357					TRUE	83.0017	0.220894		TRUE		1	40								N	N	N
224	J8	FALSE	Sample 12	TNF	UNKNOWN	SYBR	None							15.9844	15.9636	0.135297		-19.6304			TRUE	83.0017	0.220894		TRUE		1	40								N	N	N
225	J9	FALSE	Sample 5	TNF	UNKNOWN	SYBR	None							22.444	22.469	0.201697					TRUE	83.0017	0.220894		TRUE		1	40								N	N	N
226	J10	FALSE	Sample 13	TNF	UNKNOWN	SYBR	None							22.8086	22.8167	0.149265					TRUE	83.0017	0.220894		TRUE		1	40								N	N	N
227	J11	FALSE	Sample 6	TNF	UNKNOWN	SYBR	None							16.5756	16.6706	0.18121					TRUE	83.136	0.220894		TRUE		1	40								N	N	N
228	J12	FALSE	Sample 14	TNF	UNKNOWN	SYBR	None							22.5651	22.4698	0.271959					TRUE	83.0017	0.220894		TRUE		1	40								N	N	N
229	J13	FALSE	Sample 7	TNF	UNKNOWN	SYBR	None							16.6586	16.6836	0.103009		-18.1459	0.273804		TRUE	83.136	0.220894		TRUE		1	40								N	N	N
230	J14	FALSE	Sample 15	TNF	UNKNOWN	SYBR	None							21.2165	21.2333	0.161479					TRUE	83.0017	0.220894		TRUE		1	40								N	N	N
231	J15	FALSE	Sample 8	TNF	UNKNOWN	SYBR	None							16.4593	16.4791	0.103552		-17.5161			TRUE	83.136	0.220894		TRUE		1	40								N	N	N
232	J16	FALSE	Sample 16	TNF	UNKNOWN	SYBR	None							20.6459	20.6283	0.0152274					TRUE	83.0017	0.220894		TRUE		1	40								N	N	N
233	J17	FALSE	Sample 17	TNF	UNKNOWN	SYBR	None							23.682	23.3506	0.310178					TRUE	83.0017	0.220894		TRUE		1	40								N	N	N
234	J18	FALSE	Sample 21	TNF	UNKNOWN	SYBR	None							22.5319	22.495	0.078073		-12.8172			TRUE	83.0017	0.220894		TRUE		1	40								N	N	N
235	J19	FALSE	Sample 18	TNF	UNKNOWN	SYBR	None							22.8086	22.7912	0.0419043					TRUE	83.0017	0.220894		TRUE		1	40								N	N	N
236	J20	FALSE	Sample 22	TNF	UNKNOWN	SYBR	None							22.4309	22.3926	0.0379847					TRUE	83.0017	0.220894		TRUE		1	40								N	N	N
237	J21	FALSE	Sample 19	TNF	UNKNOWN	SYBR	None							20.9678	21.1384	0.204556					TRUE	83.0017	0.220894		TRUE		1	40								N	N	N
238	J22	FALSE	Sample 23	TNF	UNKNOWN	SYBR	None							21.6441	21.5724	0.209095					TRUE	83.0017	0.220894		TRUE		1	40								N	N	N
239	J23	FALSE	Sample 20	TNF	UNKNOWN	SYBR	None							20.7304	20.7639	0.0501083					TRUE	83.0017	0.220894		TRUE		1	40								N	N	N
240	J24	FALSE	Sample 24	TNF	UNKNOWN	SYBR	None							20.7406	20.5866	0.157961					TRUE	83.0017	0.220894		TRUE		1	40								N	N	N
241	K1	FALSE	Sample 1	CALHM6	UNKNOWN	SYBR	None							22.3984	22.6954	0.257344					TRUE	88.7749	0.164052		TRUE		1	40								N	N	N
242	K2	FALSE	Sample 9	CALHM6	UNKNOWN	SYBR	None							25.2528	25.0212	0.220611					TRUE	88.7749	0.164052		TRUE		1	40								N	N	N
243	K3	FALSE	Sample 2	CALHM6	UNKNOWN	SYBR	None							17.2435	17.2034	0.0844084					TRUE	88.9092	0.164052		TRUE		1	40								N	N	N
244	K4	FALSE	Sample 10	CALHM6	UNKNOWN	SYBR	None							17.0292	16.9317	0.135811					TRUE	88.9092	0.164052		TRUE		1	40								N	N	N
245	K5	FALSE	Sample 3	CALHM6	UNKNOWN	SYBR	None							17.2301	17.1973	0.200937		-19.103			TRUE	88.9092	0.164052		TRUE		1	40								N	N	N
246	K6	FALSE	Sample 11	CALHM6	UNKNOWN	SYBR	None							16.5599	16.7413	0.157552		-18.4049	0.531557		TRUE	88.9092	0.164052		TRUE		1	40								N	N	N
247	K7	FALSE	Sample 4	CALHM6	UNKNOWN	SYBR	None							17.0566	17.0252	0.081076					TRUE	88.9092	0.164052		TRUE		1	40								N	N	N
248	K8	FALSE	Sample 12	CALHM6	UNKNOWN	SYBR	None							16.9048	16.9831	0.0679835		-18.6109			TRUE	88.9092	0.164052		TRUE		1	40								N	N	N
249	K9	FALSE	Sample 5	CALHM6	UNKNOWN	SYBR	None							23.9505	23.9587	0.0728481					TRUE	88.9092	0.164052		TRUE		1	40								N	N	N
250	K10	FALSE	Sample 13	CALHM6	UNKNOWN	SYBR	None							23.4932	23.3365	0.139573					TRUE	88.9092	0.164052		TRUE		1	40								N	N	N
251	K11	FALSE	Sample 6	CALHM6	UNKNOWN	SYBR	None							16.6691	16.4539	0.212702					TRUE	88.9092	0.164052		TRUE		1	40								N	N	N
252	K12	FALSE	Sample 14	CALHM6	UNKNOWN	SYBR	None							19.2315	19.276	0.052714					TRUE	88.9092	0.164052		TRUE		1	40								N	N	N
253	K13	FALSE	Sample 7	CALHM6	UNKNOWN	SYBR	None							17.1515	17.1116	0.0599531		-17.7178	0.269499		TRUE	89.0434	0.164052		TRUE		1	40								N	N	N
254	K14	FALSE	Sample 15	CALHM6	UNKNOWN	SYBR	None							19.6926	19.537	0.16201					TRUE	88.9092	0.164052		TRUE		1	40								N	N	N
255	K15	FALSE	Sample 8	CALHM6	UNKNOWN	SYBR	None							17.5556	17.5732	0.0907934		-16.4221			TRUE	88.9092	0.164052		TRUE		1	40								N	N	N
256	K16	FALSE	Sample 16	CALHM6	UNKNOWN	SYBR	None							19.0122	19.0115	0.147431					TRUE	88.9092	0.164052		TRUE		1	40								N	N	N
257	K17	FALSE	Sample 17	CALHM6	UNKNOWN	SYBR	None							19.781	19.7981	0.203791					TRUE	88.9092	0.164052		TRUE		1	40								N	N	N
258	K18	FALSE	Sample 21	CALHM6	UNKNOWN	SYBR	None							23.9149	23.8488	0.059998		-11.4635			TRUE	88.9092	0.164052		TRUE		1	40								N	N	N
259	K19	FALSE	Sample 18	CALHM6	UNKNOWN	SYBR	None							19.5708	19.5559	0.0161812					TRUE	88.9092	0.164052		TRUE		1	40								N	N	N
260	K20	FALSE	Sample 22	CALHM6	UNKNOWN	SYBR	None							19.4249	19.3589	0.0861046					TRUE	88.9092	0.164052		TRUE		1	40								N	N	N
261	K21	FALSE	Sample 19	CALHM6	UNKNOWN	SYBR	None							20.1266	20.0726	0.0758051					TRUE	88.9092	0.164052		TRUE		1	40								N	N	N
262	K22	FALSE	Sample 23	CALHM6	UNKNOWN	SYBR	None							20.3406	20.3563	0.181533					TRUE	88.7749	0.164052		TRUE		1	40								N	N	N
263	K23	FALSE	Sample 20	CALHM6	UNKNOWN	SYBR	None							19.2831	19.2667	0.0144462					TRUE	88.9092	0.164052		TRUE		1	40								N	N	N
264	K24	FALSE	Sample 24	CALHM6	UNKNOWN	SYBR	None							18.5916	18.5278	0.0620676					TRUE	88.9092	0.164052		TRUE		1	40								N	N	N
265	L1	FALSE	Sample 1	TNF	UNKNOWN	SYBR	None							22.9033	23.1407	0.205706					TRUE	82.8675	0.220894		TRUE		1	40								N	N	N
266	L2	FALSE	Sample 9	TNF	UNKNOWN	SYBR	None							22.8585	22.8106	0.135888					TRUE	83.0017	0.220894		TRUE		1	40								N	N	N
267	L3	FALSE	Sample 2	TNF	UNKNOWN	SYBR	None							16.8318	16.8	0.0886836					TRUE	83.0017	0.220894		TRUE		1	40								N	N	N
268	L4	FALSE	Sample 10	TNF	UNKNOWN	SYBR	None							16.7875	16.4751	0.272861					TRUE	83.0017	0.220894		TRUE		1	40								N	N	N
269	L5	FALSE	Sample 3	TNF	UNKNOWN	SYBR	None							16.988	16.9686	0.0173794		-19.3317			TRUE	83.0017	0.220894		TRUE		1	40								N	N	N
270	L6	FALSE	Sample 11	TNF	UNKNOWN	SYBR	None							16.3959	16.3015	0.0844205		-18.8447	0.525979		TRUE	83.0017	0.220894		TRUE		1	40								N	N	N
271	L7	FALSE	Sample 4	TNF	UNKNOWN	SYBR	None							16.4507	16.3153	0.138357					TRUE	83.0017	0.220894		TRUE		1	40								N	N	N
272	L8	FALSE	Sample 12	TNF	UNKNOWN	SYBR	None							16.0872	15.9636	0.135297		-19.6304			TRUE	83.0017	0.220894		TRUE		1	40								N	N	N
273	L9	FALSE	Sample 5	TNF	UNKNOWN	SYBR	None							22.682	22.469	0.201697					TRUE	83.0017	0.220894		TRUE		1	40								N	N	N
274	L10	FALSE	Sample 13	TNF	UNKNOWN	SYBR	None							22.9699	22.8167	0.149265					TRUE	83.0017	0.220894		TRUE		1	40								N	N	N
275	L11	FALSE	Sample 6	TNF	UNKNOWN	SYBR	None							16.8796	16.6706	0.18121					TRUE	83.136	0.220894		TRUE		1	40								N	N	N
276	L12	FALSE	Sample 14	TNF	UNKNOWN	SYBR	None							22.6813	22.4698	0.271959					TRUE	83.0017	0.220894		TRUE		1	40								N	N	N
277	L13	FALSE	Sample 7	TNF	UNKNOWN	SYBR	None							16.7967	16.6836	0.103009		-18.1459	0.273804		TRUE	83.136	0.220894		TRUE		1	40								N	N	N
278	L14	FALSE	Sample 15	TNF	UNKNOWN	SYBR	None							21.4026	21.2333	0.161479					TRUE	83.0017	0.220894		TRUE		1	40								N	N	N
279	L15	FALSE	Sample 8	TNF	UNKNOWN	SYBR	None							16.5911	16.4791	0.103552		-17.5161			TRUE	83.0017	0.220894		TRUE		1	40								N	N	N
280	L16	FALSE	Sample 16	TNF	UNKNOWN	SYBR	None							20.6194	20.6283	0.0152274					TRUE	83.0017	0.220894		TRUE		1	40								N	N	N
281	L17	FALSE	Sample 17	TNF	UNKNOWN	SYBR	None							23.3025	23.3506	0.310178					TRUE	83.0017	0.220894		TRUE		1	40								N	N	N
282	L18	FALSE	Sample 21	TNF	UNKNOWN	SYBR	None							22.5479	22.495	0.078073		-12.8172			TRUE	83.0017	0.220894		TRUE		1	40								N	N	N
283	L19	FALSE	Sample 18	TNF	UNKNOWN	SYBR	None							22.8217	22.7912	0.0419043					TRUE	83.0017	0.220894		TRUE		1	40								N	N	N
284	L20	FALSE	Sample 22	TNF	UNKNOWN	SYBR	None							22.3549	22.3926	0.0379847					TRUE	82.8675	0.220894		TRUE		1	40								N	N	N
285	L21	FALSE	Sample 19	TNF	UNKNOWN	SYBR	None							21.3652	21.1384	0.204556					TRUE	83.0017	0.220894		TRUE		1	40								N	N	N
286	L22	FALSE	Sample 23	TNF	UNKNOWN	SYBR	None							21.7362	21.5724	0.209095					TRUE	82.8675	0.220894		TRUE		1	40								N	N	N
287	L23	FALSE	Sample 20	TNF	UNKNOWN	SYBR	None							20.7399	20.7639	0.0501083					TRUE	82.8675	0.220894		TRUE		1	40								N	N	N
288	L24	FALSE	Sample 24	TNF	UNKNOWN	SYBR	None							20.425	20.5866	0.157961					TRUE	82.8675	0.220894		TRUE		1	40								N	N	N
289	M1	FALSE	Sample 25	FAM26D	UNKNOWN	SYBR	None							Undetermined							TRUE	68.9044	0.14217		TRUE		1	40								N	Y	Y
290	M2	FALSE	Sample 26	FAM26D	UNKNOWN	SYBR	None							Undetermined							TRUE	66.3535	0.14217		TRUE		1	40								N	N	Y
291	M3	FALSE	Sample 25	FAM26E	UNKNOWN	SYBR	None							26.893	27.4375	0.770064					TRUE	82.1962	0.166191		TRUE		1	40								Y	N	N
292	M4	FALSE	Sample 26	FAM26E	UNKNOWN	SYBR	None							38.9371	38.9371						TRUE	76.423	0.166191		TRUE		1	40								N	N	N
313	N1	FALSE	Sample 25	FAM26D	UNKNOWN	SYBR	None							Undetermined							TRUE	80.7193	0.14217		TRUE		1	40								N	N	Y
314	N2	FALSE	Sample 26	FAM26D	UNKNOWN	SYBR	None							Undetermined							TRUE	69.0387	0.14217		TRUE		1	40								N	Y	Y
315	N3	FALSE	Sample 25	FAM26E	UNKNOWN	SYBR	None							27.982	27.4375	0.770064					TRUE	82.1962	0.166191		TRUE		1	40								Y	N	N
316	N4	FALSE	Sample 26	FAM26E	UNKNOWN	SYBR	None							Undetermined	38.9371						TRUE	71.9924	0.166191		TRUE		1	40								N	N	N
337	O1	FALSE	Sample 25	CALHM6	UNKNOWN	SYBR	None							27.2953	27.5804	0.403206					TRUE	88.6407	0.164052		TRUE		1	40								N	N	N
338	O2	FALSE	Sample 26	CALHM6	UNKNOWN	SYBR	None							27.9289	27.8596	0.0980585					TRUE	88.6407	0.164052		TRUE		1	40								N	N	N
339	O3	FALSE	Sample 25	TNF	UNKNOWN	SYBR	None							Undetermined							TRUE	69.71	0.220894		TRUE		1	40								N	N	Y
340	O4	FALSE	Sample 26	TNF	UNKNOWN	SYBR	None							Undetermined	38.3992						TRUE	66.7563	0.220894		TRUE		1	40								N	Y	Y
361	P1	FALSE	Sample 25	CALHM6	UNKNOWN	SYBR	None							27.8655	27.5804	0.403206					TRUE	88.6407	0.164052		TRUE		1	40								N	N	N
362	P2	FALSE	Sample 26	CALHM6	UNKNOWN	SYBR	None							27.7902	27.8596	0.0980585					TRUE	88.6407	0.164052		TRUE		1	40								N	N	N
363	P3	FALSE	Sample 25	TNF	UNKNOWN	SYBR	None							Undetermined							TRUE	67.5618	0.220894		TRUE		1	40								N	Y	Y
364	P4	FALSE	Sample 26	TNF	UNKNOWN	SYBR	None							38.3992	38.3992						TRUE	76.5573	0.220894		TRUE		1	40								N	N	N
Analysis Type	Singleplex
Endogenous Control	FAM26D
RQ Min/Max Confidence Level	95.0
Reference Sample	Sample 1

## Sheet: ANALYSIS
Well	Well Position	Omit	Sample Name	Target Name	CT	Ct Mean	Ct SD	Tm1
1	A1	FALSE	Sample 1	FAM26D	Undetermined			70.5155
2	A2	FALSE	Sample 9	FAM26D	Undetermined			70.6498
3	A3	FALSE	Sample 2	FAM26D	Undetermined			70.6498			A	Undetermined	Undetermined	Undetermined	Undetermined	Undetermined	Undetermined	Undetermined	Undetermined	Undetermined	Undetermined	Undetermined	Undetermined	34.6905	Undetermined	Undetermined	Undetermined	Undetermined	35.3123	Undetermined	Undetermined	Undetermined	Undetermined	Undetermined	Undetermined
4	A4	FALSE	Sample 10	FAM26D	Undetermined			70.6498			B	26.8693	27.5655	26.9389	26.6502	26.9432	25.948	26.8553	26.0133	26.6355	27.5923	26.7922	27.4323	26.446	26.8803	26.8928	27.3226	28.0361	26.7053	27.6418	27.3901	27.1557	26.9775	26.6174	26.697
5	A5	FALSE	Sample 3	FAM26D	Undetermined	36.3003		70.6498			C	Undetermined	Undetermined	Undetermined	Undetermined	36.3003	35.6699	Undetermined	35.594	Undetermined	Undetermined	Undetermined	Undetermined	35.3459	Undetermined	Undetermined	Undetermined	Undetermined	Undetermined	Undetermined	Undetermined	Undetermined	Undetermined	Undetermined	Undetermined
6	A6	FALSE	Sample 11	FAM26D	Undetermined	35.1462	0.740646	70.6498			D	27.0668	27.3557	27.3146	26.7002	26.9358	26.2024	27.0771	25.7055	26.9781	27.5329	26.719	27.5865	26.5902	26.7729	26.9857	27.3546	27.8028	26.8793	27.9723	27.3517	27.1721	27.14	26.8797	26.8655
7	A7	FALSE	Sample 4	FAM26D	Undetermined			70.3813			E	Undetermined	Undetermined	Undetermined	Undetermined	Undetermined	34.6225	Undetermined	Undetermined	Undetermined	Undetermined	Undetermined	Undetermined	34.4518	Undetermined	33.9952	Undetermined	Undetermined	Undetermined	Undetermined	Undetermined	Undetermined	Undetermined	Undetermined	Undetermined
8	A8	FALSE	Sample 12	FAM26D	Undetermined	35.594		66.2192			F	26.5516	27.0387	26.9119	26.2799	27.2545	26.0186	27.1464	26.1105	26.5674	28.4663	26.4837	27.9383	26.2702	26.5415	26.5076	27.2344	27.7414	26.7966	27.6579	27.345	26.9774	26.7747	27.1123	26.5937
9	A9	FALSE	Sample 5	FAM26D	Undetermined			70.6498			G	22.8517	24.8136	17.1064	16.7766	16.982	16.8445	16.9331	17.0266	23.8902	23.2907	16.2438	19.2622	17.0426	19.3693	17.4925	18.8637	20.01	23.8335	19.5387	19.3903	19.9859	20.1831	19.2612	18.5241
10	A10	FALSE	Sample 13	FAM26D	Undetermined			70.6498			H	23.253	22.6572	16.6999	16.2835	16.9634	16.2754	16.321	15.8191	22.2809	22.6717	16.5566	22.163	16.5953	21.0809	16.3869	20.6196	23.0673	22.4054	22.7435	22.3919	21.0822	21.3369	20.8215	20.5943
11	A11	FALSE	Sample 6	FAM26D	Undetermined			70.6498			I	22.8362	24.9971	17.2603	16.9894	17.3798	16.8194	17.0859	17.018	24.0352	23.2256	16.4488	19.3342	17.1406	19.5491	17.6715	19.1586	19.6035	23.7978	19.5581	19.2615	20.1053	20.5452	19.2559	18.4676
12	A12	FALSE	Sample 14	FAM26D	Undetermined			70.5155			J	23.2658	22.916	16.8685	16.3542	16.9544	16.2332	16.1741	15.9844	22.444	22.8086	16.5756	22.5651	16.6586	21.2165	16.4593	20.6459	23.682	22.5319	22.8086	22.4309	20.9678	21.6441	20.7304	20.7406
13	A13	FALSE	Sample 7	FAM26D	34.6905	34.8294	0.46292	83.5388			K	22.3984	25.2528	17.2435	17.0292	17.2301	16.5599	17.0566	16.9048	23.9505	23.4932	16.6691	19.2315	17.1515	19.6926	17.5556	19.0122	19.781	23.9149	19.5708	19.4249	20.1266	20.3406	19.2831	18.5916
14	A14	FALSE	Sample 15	FAM26D	Undetermined			70.7841			L	22.9033	22.8585	16.8318	16.7875	16.988	16.3959	16.4507	16.0872	22.682	22.9699	16.8796	22.6813	16.7967	21.4026	16.5911	20.6194	23.3025	22.5479	22.8217	22.3549	21.3652	21.7362	20.7399	20.425
15	A15	FALSE	Sample 8	FAM26D	Undetermined	33.9952		70.7841			M	Undetermined	Undetermined	26.893	38.9371
16	A16	FALSE	Sample 16	FAM26D	Undetermined			88.5064			N	Undetermined	Undetermined	27.982	Undetermined
17	A17	FALSE	Sample 17	FAM26D	Undetermined			70.6498			O	27.2953	27.9289	Undetermined	Undetermined
18	A18	FALSE	Sample 21	FAM26D	35.3123	35.3123		83.5388			P	27.8655	27.7902	Undetermined	38.3992
19	A19	FALSE	Sample 18	FAM26D	Undetermined			70.7841
20	A20	FALSE	Sample 22	FAM26D	Undetermined			70.6498
21	A21	FALSE	Sample 19	FAM26D	Undetermined			87.5666
22	A22	FALSE	Sample 23	FAM26D	Undetermined			87.5666
23	A23	FALSE	Sample 20	FAM26D	Undetermined			87.4323			FAM26D	undetermined	Undetermined	Undetermined	undetermined	Undetermined	Undetermined	Undetermined	Undetermined	Undetermined	Undetermined	Undetermined	Undetermined	34.6905	Undetermined	Undetermined	Undetermined	Undetermined	35.3123	Undetermined	Undetermined	Undetermined	Undetermined	Undetermined	Undetermined
24	A24	FALSE	Sample 24	FAM26D	Undetermined			86.3582				Undetermined	Undetermined	Undetermined	Undetermined	36.3003	35.6699	Undetermined	35.594	Undetermined	Undetermined	Undetermined	Undetermined	35.3459	Undetermined	Undetermined	Undetermined	Undetermined	Undetermined	Undetermined	Undetermined	Undetermined	Undetermined	Undetermined	Undetermined
25	B1	FALSE	Sample 1	FAM26E	26.8693	26.8292	0.259913	82.0619				Undetermined	Undetermined		Undetermined	Undetermined	34.6225	Undetermined	Undetermined	Undetermined	Undetermined	Undetermined	Undetermined	34.4518	Undetermined	33.9952	Undetermined	Undetermined	Undetermined	Undetermined	Undetermined	Undetermined	Undetermined	Undetermined	Undetermined
26	B2	FALSE	Sample 9	FAM26E	27.5655	27.32	0.265225	82.0619			FAM26E	26.8693	27.5655	26.9389	26.6502	26.9432	25.948	26.8553	26.0133	26.6355	27.5923	26.7922	27.4323	26.446	26.8803	26.8928	27.3226	28.0361	26.7053	27.6418	27.3901	27.1557	26.9775	26.6174	26.697
27	B3	FALSE	Sample 2	FAM26E	26.9389	27.0551	0.225096	82.0619				27.0668	27.3557	27.3146	26.7002	26.9358	26.2024	27.0771	25.7055	26.9781	27.5329	26.719	27.5865	26.5902	26.7729	26.9857	27.3546	27.8028	26.8793	27.9723	27.3517	27.1721	27.14	26.8797	26.8655
28	B4	FALSE	Sample 10	FAM26E	26.6502	26.5434	0.229613	82.0619				26.5516	27.0387	26.9119	26.2799	27.2545	26.0186	27.1464	26.1105	26.5674	28.4663	26.4837	27.9383	26.2702	26.5415	26.5076	27.2344	27.7414	26.7966	27.6579	27.345	26.9774	26.7747	27.1123	26.5937
29	B5	FALSE	Sample 3	FAM26E	26.9432	27.0445	0.181916	82.0619			FAM26F	22.8517	24.8136	17.1064	16.7766	16.982	16.8445	16.9331	17.0266	23.8902	23.2907	16.2438	19.2622	17.0426	19.3693	17.4925	18.8637	20.01	23.8335	19.5387	19.3903	19.9859	20.1831	19.2612	18.5241
30	B6	FALSE	Sample 11	FAM26E	25.948	26.0563	0.131325	82.0619				22.8362	24.9971	17.2603	16.9894	17.3798	16.8194	17.0859	17.018	24.0352	23.2256	16.4488	19.3342	17.1406	19.5491	17.6715	19.1586	19.6035	23.7978	19.5581	19.2615	20.1053	20.5452	19.2559	18.4676
31	B7	FALSE	Sample 4	FAM26E	26.8553	27.0263	0.152042	82.0619				22.3984	25.2528	17.2435	17.0292	17.2301	16.5599	17.0566	16.9048	23.9505	23.4932	16.6691	19.2315	17.1515	19.6926	17.5556	19.0122	19.781	23.9149	19.5708	19.4249	20.1266	20.3406	19.2831	18.5916
32	B8	FALSE	Sample 12	FAM26E	26.0133	25.9431	0.211424	82.0619			TNF	23.253	22.6572	16.6999	16.2835	16.9634	16.2754	16.321	15.8191	22.2809	22.6717	16.5566	22.163	16.5953	21.0809	16.3869	20.6196	23.0673	22.4054	22.7435	22.3919	21.0822	21.3369	20.8215	20.5943
33	B9	FALSE	Sample 5	FAM26E	26.6355	26.727	0.220103	82.0619				23.2658	22.916	16.8685	16.3542	16.9544	16.2332	16.1741	15.9844	22.444	22.8086	16.5756	22.5651	16.6586	21.2165	16.4593	20.6459	23.682	22.5319	22.8086	22.4309	20.9678	21.6441	20.7304	20.7406
34	B10	FALSE	Sample 13	FAM26E	27.5923	27.8638	0.522578	82.0619				22.9033	22.8585	16.8318	16.7875	16.988	16.3959	16.4507	16.0872	22.682	22.9699	16.8796	22.6813	16.7967	21.4026	16.5911	20.6194	23.3025	22.5479	22.8217	22.3549	21.3652	21.7362	20.7399	20.425
35	B11	FALSE	Sample 6	FAM26E	26.7922	26.665	0.161199	82.1962
36	B12	FALSE	Sample 14	FAM26E	27.4323	27.6524	0.25936	82.0619
37	B13	FALSE	Sample 7	FAM26E	26.446	26.4354	0.160274	82.1962
38	B14	FALSE	Sample 15	FAM26E	26.8803	26.7316	0.173116	82.1962				1-UT 6h	3-UT6h	1-LPS6h	3-LPS6h	1-Zymo6h	3-Zymo6h	1-Poly6h	3-Poly6h	2-UT6h	1-UT24h	2-LPS6h	1-LPS24h	2-Zymo6h	1-Zymo24h	2-Poly6h	1-Poly24h	2-UT24h	3-UT24h	2-LPS24h	3-LPS24h	2-Zymo24h	3-Zym24h	2-Poly24h	3Poly24h
39	B15	FALSE	Sample 8	FAM26E	26.8928	26.7954	0.253487	82.1962			CALHM4	#DIV/0!	#DIV/0!	#DIV/0!	#DIV/0!	36.3003	35.1462	#DIV/0!	35.594	#DIV/0!	#DIV/0!	#DIV/0!	#DIV/0!	34.8294	#DIV/0!	33.9952	#DIV/0!	#DIV/0!	35.3123	#DIV/0!	#DIV/0!	#DIV/0!	#DIV/0!	#DIV/0!	#DIV/0!
40	B16	FALSE	Sample 16	FAM26E	27.3226	27.3039	0.0622594	82.1962
41	B17	FALSE	Sample 17	FAM26E	28.0361	27.8601	0.155504	82.4647
42	B18	FALSE	Sample 21	FAM26E	26.7053	26.7937	0.0870663	82.1962			CALHM5	26.8292	27.32	27.0551	26.5434	27.0445	26.0563	27.0263	25.9431	26.727	27.8638	26.665	27.6524	26.4354	26.7316	26.7954	27.3039	27.8601	26.7937	27.7574	27.3623	27.1017	26.9641	26.8698	26.7187
43	B19	FALSE	Sample 18	FAM26E	27.6418	27.7574	0.186339	82.1962
44	B20	FALSE	Sample 22	FAM26E	27.3901	27.3623	0.0243434	82.1962
45	B21	FALSE	Sample 19	FAM26E	27.1557	27.1017	0.107989	82.1962			CALHM6	22.6955	25.0212	17.2034	16.9317	17.1973	16.7413	17.0252	16.9831	23.9587	23.3365	16.4539	19.276	17.1116	19.537	17.5732	19.0115	19.7981	23.8488	19.5559	19.3589	20.0726	20.3563	19.2667	18.5278
46	B22	FALSE	Sample 23	FAM26E	26.9775	26.9641	0.18299	82.1962
47	B23	FALSE	Sample 20	FAM26E	26.6174	26.8698	0.247609	82.1962
48	B24	FALSE	Sample 24	FAM26E	26.697	26.7187	0.137195	82.1962			TNF	23.1407	22.8106	16.8	16.4751	16.9686	16.3015	16.3153	15.9636	22.469	22.8167	16.6706	22.4698	16.6836	21.2333	16.4791	20.6283	23.3506	22.495	22.7912	22.3926	21.1384	21.5724	20.7639	20.5866
49	C1	FALSE	Sample 1	FAM26D	Undetermined			70.7841
50	C2	FALSE	Sample 9	FAM26D	Undetermined			70.6498
51	C3	FALSE	Sample 2	FAM26D	Undetermined			70.6498			GADPH	18.245	18.1095	19.11	18.827	19.2178	18.7698	19.1852	18.8686	18.0042	18.4841	18.7942	20.9046	19.1247	21.6092	19.0529	21.6238	18.5516	18.4063	20.7616	19.4617	21.4336	20.8585	21.2272	20.6037
52	C4	FALSE	Sample 10	FAM26D	Undetermined			70.6498
53	C5	FALSE	Sample 3	FAM26D	36.3003	36.3003		83.4045
54	C6	FALSE	Sample 11	FAM26D	35.6699	35.1462	0.740646	83.4045			values	1-UT 6h	3-UT6h	1-LPS6h	3-LPS6h	1-Zymo6h	3-Zymo6h	1-Poly6h	3-Poly6h	2-UT6h	1-UT24h	2-LPS6h	1-LPS24h	2-Zymo6h	1-Zymo24h	2-Poly6h	1-Poly24h	2-UT24h	3-UT24h	2-LPS24h	3-LPS24h	2-Zymo24h	3-Zym24h	2-Poly24h	3Poly24h
55	C7	FALSE	Sample 4	FAM26D	Undetermined			70.7841			CALHM4	#VALUE!	#VALUE!	#VALUE!	#VALUE!	#VALUE!	#VALUE!	#VALUE!	#VALUE!	#VALUE!	#VALUE!	#VALUE!	#VALUE!	2.0616e-05	#VALUE!	#VALUE!	#VALUE!	#VALUE!	8.14321e-06	#VALUE!	#VALUE!	#VALUE!	#VALUE!	#VALUE!	#VALUE!
56	C8	FALSE	Sample 12	FAM26D	35.594	35.594		83.4045				#VALUE!	#VALUE!	#VALUE!	#VALUE!	7.2056e-06	8.17651e-06	#VALUE!	9.22943e-06	#VALUE!	#VALUE!	#VALUE!	#VALUE!	1.30897e-05	#VALUE!	#VALUE!	#VALUE!	#VALUE!	#VALUE!	#VALUE!	#VALUE!	#VALUE!	#VALUE!	#VALUE!	#VALUE!
57	C9	FALSE	Sample 5	FAM26D	Undetermined			70.6498				#VALUE!	#VALUE!		#VALUE!	#VALUE!	1.68996e-05	#VALUE!	#VALUE!	#VALUE!	#VALUE!	#VALUE!	#VALUE!	2.43258e-05	#VALUE!	3.17626e-05	#VALUE!	#VALUE!	#VALUE!	#VALUE!	#VALUE!	#VALUE!	#VALUE!	#VALUE!	#VALUE!
58	C10	FALSE	Sample 13	FAM26D	Undetermined			70.6498			CALHM5	0.00253401	0.00142382	0.00439803	0.0044156	0.00472554	0.00690483	0.00490978	0.007067	0.00252194	0.001812	0.00391162	0.0108381	0.00625274	0.0258975	0.00436469	0.0192528	0.00139594	0.00317509	0.0084885	0.00410489	0.0189449	0.0143879	0.0238454	0.0146469
59	C11	FALSE	Sample 6	FAM26D	Undetermined			70.7841				0.00220993	0.00164671	0.00338973	0.00426515	0.00474981	0.00578864	0.00421004	0.00874768	0.00198881	0.00188815	0.0041154	0.00973978	0.00565786	0.027898	0.00409272	0.0188302	0.00164097	0.00281422	0.00675057	0.00421562	0.0187306	0.0128556	0.0198806	0.0130322
60	C12	FALSE	Sample 14	FAM26D	Undetermined			70.5155				0.00315833	0.00205139	0.00448105	0.00570781	0.00380831	0.00657521	0.00401282	0.00660663	0.00264373	0.000988702	0.00484434	0.00763187	0.00706303	0.0327515	0.00570055	0.0204665	0.00171237	0.00298025	0.00839424	0.0042353	0.0214371	0.0165592	0.0169208	0.0157339
61	C13	FALSE	Sample 7	FAM26D	35.3459	34.8294	0.46292	83.5388			CALHM6	0.0410428	0.00959117	4.00991	4.14217	4.71039	3.79821	4.76367	3.58517	0.0169097	0.0357331	5.85819	3.12181	4.23401	4.72381	2.94947	6.77442	0.363899	0.0232402	2.33411	1.0507	2.72777	1.59703	3.90701	4.22698
62	C14	FALSE	Sample 15	FAM26D	Undetermined			70.5155				0.0414857	0.00844539	3.60425	3.57418	3.57514	3.86499	4.2851	3.60671	0.0152926	0.0373834	5.08203	2.96977	3.95602	4.17013	2.60529	5.52218	0.482333	0.023822	2.30288	1.14883	2.5112	1.24259	3.9214	4.39583
63	C15	FALSE	Sample 8	FAM26D	Undetermined	33.9952		70.9183				0.0561935	0.00707366	3.64645	3.47686	3.96623	4.62646	4.37283	3.90108	0.0162176	0.0310535	4.36246	3.18885	3.9263	3.77535	2.82319	6.11174	0.426508	0.0219654	2.28271	1.02581	2.47439	1.43192	3.84803	4.03386
64	C16	FALSE	Sample 16	FAM26D	Undetermined			69.9785			TNF	0.0310768	0.0427572	5.3151	5.83015	4.7716	5.63527	7.28146	8.27975	0.0515923	0.0548815	4.71605	0.417986	5.77322	1.44226	6.34683	2.00575	0.0437153	0.0625402	0.253158	0.131197	1.27588	0.717792	1.32472	1.00656
65	C17	FALSE	Sample 17	FAM26D	Undetermined			70.6498				0.0308022	0.0357358	4.72873	5.55107	4.80127	5.80232	8.06159	7.38299	0.046077	0.0499112	4.65448	0.316328	5.52526	1.31286	6.03608	1.96957	0.0285483	0.0572893	0.241987	0.127697	1.38112	0.580137	1.41113	0.909475
66	C18	FALSE	Sample 21	FAM26D	Undetermined	35.3123		70.9183				0.0396015	0.0371897	4.85071	4.11112	4.69087	5.18364	6.65541	6.87527	0.0390706	0.0446333	3.77026	0.291838	5.02085	1.15403	5.509	2.00607	0.0371391	0.0566576	0.239792	0.134601	1.04862	0.544233	1.40184	1.1319
67	C19	FALSE	Sample 18	FAM26D	Undetermined			80.9878
68	C20	FALSE	Sample 22	FAM26D	Undetermined			70.7841
69	C21	FALSE	Sample 19	FAM26D	Undetermined			86.224
70	C22	FALSE	Sample 23	FAM26D	Undetermined			70.6498				1-UT 6h	3-UT6h	1-LPS6h	3-LPS6h	1-Zymo6h	3-Zymo6h	1-Poly6h	3-Poly6h	2-UT6h	1-UT24h	2-LPS6h	1-LPS24h	2-Zymo6h	1-Zymo24h	2-Poly6h	1-Poly24h	2-UT24h	3-UT24h	2-LPS24h	3-LPS24h	2-Zymo24h	3-Zym24h	2-Poly24h	3Poly24h
71	C23	FALSE	Sample 20	FAM26D	Undetermined			86.0897			CALHM4	#VALUE!	#VALUE!	#VALUE!	#VALUE!	#VALUE!	#VALUE!	#VALUE!	#VALUE!	#VALUE!	#VALUE!	#VALUE!	#VALUE!	1.93438e-05	#VALUE!	#VALUE!	#VALUE!	#VALUE!	#VALUE!	#VALUE!	#VALUE!	#VALUE!	#VALUE!	#VALUE!	#VALUE!
72	C24	FALSE	Sample 24	FAM26D	Undetermined			86.0897
73	D1	FALSE	Sample 1	FAM26E	27.0668	26.8292	0.259913	82.0619
74	D2	FALSE	Sample 9	FAM26E	27.3557	27.32	0.265225	82.0619			CALHM5	0.00263409	0.00170731	0.00408961	0.00479619	0.00442788	0.0064229	0.00437755	0.00747377	0.00238483	0.00156295	0.00429045	0.00940325	0.00632455	0.028849	0.00471932	0.0195165	0.00158309	0.00298985	0.00787777	0.00418527	0.0197042	0.0146009	0.0202156	0.014471
75	D3	FALSE	Sample 2	FAM26E	27.3146	27.0551	0.225096	82.0619
76	D4	FALSE	Sample 10	FAM26E	26.7002	26.5434	0.229613	82.0619
77	D5	FALSE	Sample 3	FAM26E	26.9358	27.0445	0.181916	82.0619			CALHM6	0.0462407	0.00837007	3.75353	3.73107	4.08392	4.09655	4.47387	3.69765	0.01614	0.0347234	5.1009	3.09348	4.03878	4.22309	2.79265	6.13612	0.424247	0.0230092	2.30656	1.07511	2.57112	1.42384	3.89215	4.21889
78	D6	FALSE	Sample 11	FAM26E	26.2024	26.0563	0.131325	82.0619
79	D7	FALSE	Sample 4	FAM26E	27.0771	27.0263	0.152042	82.0619
80	D8	FALSE	Sample 12	FAM26E	25.7055	25.9431	0.211424	82.0619			TNF	0.0338268	0.0385609	4.96484	5.16411	4.75458	5.54041	7.33282	7.51267	0.04558	0.0498087	4.38026	0.34205	5.43978	1.30305	5.96397	1.9938	0.0364675	0.058829	0.244979	0.131165	1.23521	0.614054	1.37923	1.01598
81	D9	FALSE	Sample 5	FAM26E	26.9781	26.727	0.220103	82.0619
82	D10	FALSE	Sample 13	FAM26E	27.5329	27.8638	0.522578	82.0619
83	D11	FALSE	Sample 6	FAM26E	26.719	26.665	0.161199	82.1962
84	D12	FALSE	Sample 14	FAM26E	27.5865	27.6524	0.25936	82.1962
85	D13	FALSE	Sample 7	FAM26E	26.5902	26.4354	0.160274	82.1962
86	D14	FALSE	Sample 15	FAM26E	26.7729	26.7316	0.173116	82.1962
87	D15	FALSE	Sample 8	FAM26E	26.9857	26.7954	0.253487	82.1962
88	D16	FALSE	Sample 16	FAM26E	27.3546	27.3039	0.0622594	82.1962
89	D17	FALSE	Sample 17	FAM26E	27.8028	27.8601	0.155504	82.1962
90	D18	FALSE	Sample 21	FAM26E	26.8793	26.7937	0.0870663	82.1962
91	D19	FALSE	Sample 18	FAM26E	27.9723	27.7574	0.186339	82.1962
92	D20	FALSE	Sample 22	FAM26E	27.3517	27.3623	0.0243434	82.1962
93	D21	FALSE	Sample 19	FAM26E	27.1721	27.1017	0.107989	82.1962
94	D22	FALSE	Sample 23	FAM26E	27.14	26.9641	0.18299	82.1962
95	D23	FALSE	Sample 20	FAM26E	26.8797	26.8698	0.247609	82.1962
96	D24	FALSE	Sample 24	FAM26E	26.8655	26.7187	0.137195	82.1962
97	E1	FALSE	Sample 1	FAM26D	Undetermined			70.6498
98	E2	FALSE	Sample 9	FAM26D	Undetermined			70.7841
99	E3	FALSE	Sample 2	FAM26D	Undetermined			70.7841
100	E4	FALSE	Sample 10	FAM26D	Undetermined			70.6498
101	E5	FALSE	Sample 3	FAM26D	Undetermined	36.3003		70.6498
102	E6	FALSE	Sample 11	FAM26D	34.6225	35.1462	0.740646	83.4045
103	E7	FALSE	Sample 4	FAM26D	Undetermined			70.6498
104	E8	FALSE	Sample 12	FAM26D	Undetermined	35.594		70.5155
105	E9	FALSE	Sample 5	FAM26D	Undetermined			70.7841
106	E10	FALSE	Sample 13	FAM26D	Undetermined			70.5155
107	E11	FALSE	Sample 6	FAM26D	Undetermined			70.7841
108	E12	FALSE	Sample 14	FAM26D	Undetermined			70.6498
109	E13	FALSE	Sample 7	FAM26D	34.4518	34.8294	0.46292	83.5388
110	E14	FALSE	Sample 15	FAM26D	Undetermined			70.5155
111	E15	FALSE	Sample 8	FAM26D	33.9952	33.9952		83.5388
112	E16	FALSE	Sample 16	FAM26D	Undetermined			87.2981
113	E17	FALSE	Sample 17	FAM26D	Undetermined			70.7841
114	E18	FALSE	Sample 21	FAM26D	Undetermined	35.3123		70.7841
115	E19	FALSE	Sample 18	FAM26D	Undetermined			70.9183
116	E20	FALSE	Sample 22	FAM26D	Undetermined			70.6498
117	E21	FALSE	Sample 19	FAM26D	Undetermined			85.8212
118	E22	FALSE	Sample 23	FAM26D	Undetermined			85.5527
119	E23	FALSE	Sample 20	FAM26D	Undetermined			85.6869
120	E24	FALSE	Sample 24	FAM26D	Undetermined			85.6869
121	F1	FALSE	Sample 1	FAM26E	26.5516	26.8292	0.259913	82.1962
122	F2	FALSE	Sample 9	FAM26E	27.0387	27.32	0.265225	82.0619
123	F3	FALSE	Sample 2	FAM26E	26.9119	27.0551	0.225096	82.1962
124	F4	FALSE	Sample 10	FAM26E	26.2799	26.5434	0.229613	82.0619
125	F5	FALSE	Sample 3	FAM26E	27.2545	27.0445	0.181916	82.1962
126	F6	FALSE	Sample 11	FAM26E	26.0186	26.0563	0.131325	82.0619
127	F7	FALSE	Sample 4	FAM26E	27.1464	27.0263	0.152042	82.1962
128	F8	FALSE	Sample 12	FAM26E	26.1105	25.9431	0.211424	82.0619
129	F9	FALSE	Sample 5	FAM26E	26.5674	26.727	0.220103	82.1962
130	F10	FALSE	Sample 13	FAM26E	28.4663	27.8638	0.522578	82.1962
131	F11	FALSE	Sample 6	FAM26E	26.4837	26.665	0.161199	82.1962
132	F12	FALSE	Sample 14	FAM26E	27.9383	27.6524	0.25936	82.1962
133	F13	FALSE	Sample 7	FAM26E	26.2702	26.4354	0.160274	82.1962
134	F14	FALSE	Sample 15	FAM26E	26.5415	26.7316	0.173116	82.1962
135	F15	FALSE	Sample 8	FAM26E	26.5076	26.7954	0.253487	82.1962
136	F16	FALSE	Sample 16	FAM26E	27.2344	27.3039	0.0622594	82.1962
137	F17	FALSE	Sample 17	FAM26E	27.7414	27.8601	0.155504	82.1962
138	F18	FALSE	Sample 21	FAM26E	26.7966	26.7937	0.0870663	82.1962
139	F19	FALSE	Sample 18	FAM26E	27.6579	27.7574	0.186339	82.3304
140	F20	FALSE	Sample 22	FAM26E	27.345	27.3623	0.0243434	82.1962
141	F21	FALSE	Sample 19	FAM26E	26.9774	27.1017	0.107989	82.1962
142	F22	FALSE	Sample 23	FAM26E	26.7747	26.9641	0.18299	82.1962
143	F23	FALSE	Sample 20	FAM26E	27.1123	26.8698	0.247609	82.3304
144	F24	FALSE	Sample 24	FAM26E	26.5937	26.7187	0.137195	82.1962
145	G1	FALSE	Sample 1	CALHM6	22.8517	22.6954	0.257344	88.7749
146	G2	FALSE	Sample 9	CALHM6	24.8136	25.0212	0.220611	88.7749
147	G3	FALSE	Sample 2	CALHM6	17.1064	17.2034	0.0844084	88.9092
148	G4	FALSE	Sample 10	CALHM6	16.7766	16.9317	0.135811	88.7749
149	G5	FALSE	Sample 3	CALHM6	16.982	17.1973	0.200937	88.7749
150	G6	FALSE	Sample 11	CALHM6	16.8445	16.7413	0.157552	88.7749
151	G7	FALSE	Sample 4	CALHM6	16.9331	17.0252	0.081076	88.9092
152	G8	FALSE	Sample 12	CALHM6	17.0266	16.9831	0.0679835	88.7749
153	G9	FALSE	Sample 5	CALHM6	23.8902	23.9587	0.0728481	88.7749
154	G10	FALSE	Sample 13	CALHM6	23.2907	23.3365	0.139573	88.7749
155	G11	FALSE	Sample 6	CALHM6	16.2438	16.4539	0.212702	88.9092
156	G12	FALSE	Sample 14	CALHM6	19.2622	19.276	0.052714	88.9092
157	G13	FALSE	Sample 7	CALHM6	17.0426	17.1116	0.0599531	89.0434
158	G14	FALSE	Sample 15	CALHM6	19.3693	19.537	0.16201	88.9092
159	G15	FALSE	Sample 8	CALHM6	17.4925	17.5732	0.0907934	88.9092
160	G16	FALSE	Sample 16	CALHM6	18.8637	19.0115	0.147431	88.9092
161	G17	FALSE	Sample 17	CALHM6	20.01	19.7981	0.203791	89.0434
162	G18	FALSE	Sample 21	CALHM6	23.8335	23.8488	0.059998	88.9092
163	G19	FALSE	Sample 18	CALHM6	19.5387	19.5559	0.0161812	88.9092
164	G20	FALSE	Sample 22	CALHM6	19.3903	19.3589	0.0861046	88.9092
165	G21	FALSE	Sample 19	CALHM6	19.9859	20.0726	0.0758051	88.9092
166	G22	FALSE	Sample 23	CALHM6	20.1831	20.3563	0.181533	88.9092
167	G23	FALSE	Sample 20	CALHM6	19.2612	19.2667	0.0144462	88.9092
168	G24	FALSE	Sample 24	CALHM6	18.5241	18.5278	0.0620676	88.9092
169	H1	FALSE	Sample 1	TNF	23.253	23.1407	0.205706	83.0017
170	H2	FALSE	Sample 9	TNF	22.6572	22.8106	0.135888	83.0017
171	H3	FALSE	Sample 2	TNF	16.6999	16.8	0.0886836	83.0017
172	H4	FALSE	Sample 10	TNF	16.2835	16.4751	0.272861	83.0017
173	H5	FALSE	Sample 3	TNF	16.9634	16.9686	0.0173794	83.0017
174	H6	FALSE	Sample 11	TNF	16.2754	16.3015	0.0844205	83.0017
175	H7	FALSE	Sample 4	TNF	16.321	16.3153	0.138357	83.0017
176	H8	FALSE	Sample 12	TNF	15.8191	15.9636	0.135297	83.0017
177	H9	FALSE	Sample 5	TNF	22.2809	22.469	0.201697	83.0017
178	H10	FALSE	Sample 13	TNF	22.6717	22.8167	0.149265	83.0017
179	H11	FALSE	Sample 6	TNF	16.5566	16.6706	0.18121	83.136
180	H12	FALSE	Sample 14	TNF	22.163	22.4698	0.271959	83.0017
181	H13	FALSE	Sample 7	TNF	16.5953	16.6836	0.103009	83.136
182	H14	FALSE	Sample 15	TNF	21.0809	21.2333	0.161479	83.0017
183	H15	FALSE	Sample 8	TNF	16.3869	16.4791	0.103552	83.136
184	H16	FALSE	Sample 16	TNF	20.6196	20.6283	0.0152274	83.0017
185	H17	FALSE	Sample 17	TNF	23.0673	23.3506	0.310178	83.0017
186	H18	FALSE	Sample 21	TNF	22.4054	22.495	0.078073	83.136
187	H19	FALSE	Sample 18	TNF	22.7435	22.7912	0.0419043	83.0017
188	H20	FALSE	Sample 22	TNF	22.3919	22.3926	0.0379847	83.0017
189	H21	FALSE	Sample 19	TNF	21.0822	21.1384	0.204556	83.0017
190	H22	FALSE	Sample 23	TNF	21.3369	21.5724	0.209095	83.0017
191	H23	FALSE	Sample 20	TNF	20.8215	20.7639	0.0501083	83.0017
192	H24	FALSE	Sample 24	TNF	20.5943	20.5866	0.157961	83.0017
193	I1	FALSE	Sample 1	CALHM6	22.8362	22.6954	0.257344	88.9092
194	I2	FALSE	Sample 9	CALHM6	24.9971	25.0212	0.220611	88.9092
195	I3	FALSE	Sample 2	CALHM6	17.2603	17.2034	0.0844084	88.9092
196	I4	FALSE	Sample 10	CALHM6	16.9894	16.9317	0.135811	88.9092
197	I5	FALSE	Sample 3	CALHM6	17.3798	17.1973	0.200937	88.9092
198	I6	FALSE	Sample 11	CALHM6	16.8194	16.7413	0.157552	88.9092
199	I7	FALSE	Sample 4	CALHM6	17.0859	17.0252	0.081076	88.9092
200	I8	FALSE	Sample 12	CALHM6	17.018	16.9831	0.0679835	88.9092
201	I9	FALSE	Sample 5	CALHM6	24.0352	23.9587	0.0728481	88.9092
202	I10	FALSE	Sample 13	CALHM6	23.2256	23.3365	0.139573	88.9092
203	I11	FALSE	Sample 6	CALHM6	16.4488	16.4539	0.212702	89.0434
204	I12	FALSE	Sample 14	CALHM6	19.3342	19.276	0.052714	89.0434
205	I13	FALSE	Sample 7	CALHM6	17.1406	17.1116	0.0599531	89.0434
206	I14	FALSE	Sample 15	CALHM6	19.5491	19.537	0.16201	88.9092
207	I15	FALSE	Sample 8	CALHM6	17.6715	17.5732	0.0907934	89.0434
208	I16	FALSE	Sample 16	CALHM6	19.1586	19.0115	0.147431	88.9092
209	I17	FALSE	Sample 17	CALHM6	19.6035	19.7981	0.203791	88.9092
210	I18	FALSE	Sample 21	CALHM6	23.7978	23.8488	0.059998	88.9092
211	I19	FALSE	Sample 18	CALHM6	19.5581	19.5559	0.0161812	88.9092
212	I20	FALSE	Sample 22	CALHM6	19.2615	19.3589	0.0861046	88.9092
213	I21	FALSE	Sample 19	CALHM6	20.1053	20.0726	0.0758051	88.9092
214	I22	FALSE	Sample 23	CALHM6	20.5452	20.3563	0.181533	88.9092
215	I23	FALSE	Sample 20	CALHM6	19.2559	19.2667	0.0144462	88.9092
216	I24	FALSE	Sample 24	CALHM6	18.4676	18.5278	0.0620676	88.9092
217	J1	FALSE	Sample 1	TNF	23.2658	23.1407	0.205706	83.0017
218	J2	FALSE	Sample 9	TNF	22.916	22.8106	0.135888	83.0017
219	J3	FALSE	Sample 2	TNF	16.8685	16.8	0.0886836	83.136
220	J4	FALSE	Sample 10	TNF	16.3542	16.4751	0.272861	83.0017
221	J5	FALSE	Sample 3	TNF	16.9544	16.9686	0.0173794	83.0017
222	J6	FALSE	Sample 11	TNF	16.2332	16.3015	0.0844205	83.0017
223	J7	FALSE	Sample 4	TNF	16.1741	16.3153	0.138357	83.0017
224	J8	FALSE	Sample 12	TNF	15.9844	15.9636	0.135297	83.0017
225	J9	FALSE	Sample 5	TNF	22.444	22.469	0.201697	83.0017
226	J10	FALSE	Sample 13	TNF	22.8086	22.8167	0.149265	83.0017
227	J11	FALSE	Sample 6	TNF	16.5756	16.6706	0.18121	83.136
228	J12	FALSE	Sample 14	TNF	22.5651	22.4698	0.271959	83.0017
229	J13	FALSE	Sample 7	TNF	16.6586	16.6836	0.103009	83.136
230	J14	FALSE	Sample 15	TNF	21.2165	21.2333	0.161479	83.0017
231	J15	FALSE	Sample 8	TNF	16.4593	16.4791	0.103552	83.136
232	J16	FALSE	Sample 16	TNF	20.6459	20.6283	0.0152274	83.0017
233	J17	FALSE	Sample 17	TNF	23.682	23.3506	0.310178	83.0017
234	J18	FALSE	Sample 21	TNF	22.5319	22.495	0.078073	83.0017
235	J19	FALSE	Sample 18	TNF	22.8086	22.7912	0.0419043	83.0017
236	J20	FALSE	Sample 22	TNF	22.4309	22.3926	0.0379847	83.0017
237	J21	FALSE	Sample 19	TNF	20.9678	21.1384	0.204556	83.0017
238	J22	FALSE	Sample 23	TNF	21.6441	21.5724	0.209095	83.0017
239	J23	FALSE	Sample 20	TNF	20.7304	20.7639	0.0501083	83.0017
240	J24	FALSE	Sample 24	TNF	20.7406	20.5866	0.157961	83.0017
241	K1	FALSE	Sample 1	CALHM6	22.3984	22.6954	0.257344	88.7749
242	K2	FALSE	Sample 9	CALHM6	25.2528	25.0212	0.220611	88.7749
243	K3	FALSE	Sample 2	CALHM6	17.2435	17.2034	0.0844084	88.9092
244	K4	FALSE	Sample 10	CALHM6	17.0292	16.9317	0.135811	88.9092
245	K5	FALSE	Sample 3	CALHM6	17.2301	17.1973	0.200937	88.9092
246	K6	FALSE	Sample 11	CALHM6	16.5599	16.7413	0.157552	88.9092
247	K7	FALSE	Sample 4	CALHM6	17.0566	17.0252	0.081076	88.9092
248	K8	FALSE	Sample 12	CALHM6	16.9048	16.9831	0.0679835	88.9092
249	K9	FALSE	Sample 5	CALHM6	23.9505	23.9587	0.0728481	88.9092
250	K10	FALSE	Sample 13	CALHM6	23.4932	23.3365	0.139573	88.9092
251	K11	FALSE	Sample 6	CALHM6	16.6691	16.4539	0.212702	88.9092
252	K12	FALSE	Sample 14	CALHM6	19.2315	19.276	0.052714	88.9092
253	K13	FALSE	Sample 7	CALHM6	17.1515	17.1116	0.0599531	89.0434
254	K14	FALSE	Sample 15	CALHM6	19.6926	19.537	0.16201	88.9092
255	K15	FALSE	Sample 8	CALHM6	17.5556	17.5732	0.0907934	88.9092
256	K16	FALSE	Sample 16	CALHM6	19.0122	19.0115	0.147431	88.9092
257	K17	FALSE	Sample 17	CALHM6	19.781	19.7981	0.203791	88.9092
258	K18	FALSE	Sample 21	CALHM6	23.9149	23.8488	0.059998	88.9092
259	K19	FALSE	Sample 18	CALHM6	19.5708	19.5559	0.0161812	88.9092
260	K20	FALSE	Sample 22	CALHM6	19.4249	19.3589	0.0861046	88.9092
261	K21	FALSE	Sample 19	CALHM6	20.1266	20.0726	0.0758051	88.9092
262	K22	FALSE	Sample 23	CALHM6	20.3406	20.3563	0.181533	88.7749
263	K23	FALSE	Sample 20	CALHM6	19.2831	19.2667	0.0144462	88.9092
264	K24	FALSE	Sample 24	CALHM6	18.5916	18.5278	0.0620676	88.9092
265	L1	FALSE	Sample 1	TNF	22.9033	23.1407	0.205706	82.8675
266	L2	FALSE	Sample 9	TNF	22.8585	22.8106	0.135888	83.0017
267	L3	FALSE	Sample 2	TNF	16.8318	16.8	0.0886836	83.0017
268	L4	FALSE	Sample 10	TNF	16.7875	16.4751	0.272861	83.0017
269	L5	FALSE	Sample 3	TNF	16.988	16.9686	0.0173794	83.0017
270	L6	FALSE	Sample 11	TNF	16.3959	16.3015	0.0844205	83.0017
271	L7	FALSE	Sample 4	TNF	16.4507	16.3153	0.138357	83.0017
272	L8	FALSE	Sample 12	TNF	16.0872	15.9636	0.135297	83.0017
273	L9	FALSE	Sample 5	TNF	22.682	22.469	0.201697	83.0017
274	L10	FALSE	Sample 13	TNF	22.9699	22.8167	0.149265	83.0017
275	L11	FALSE	Sample 6	TNF	16.8796	16.6706	0.18121	83.136
276	L12	FALSE	Sample 14	TNF	22.6813	22.4698	0.271959	83.0017
277	L13	FALSE	Sample 7	TNF	16.7967	16.6836	0.103009	83.136
278	L14	FALSE	Sample 15	TNF	21.4026	21.2333	0.161479	83.0017
279	L15	FALSE	Sample 8	TNF	16.5911	16.4791	0.103552	83.0017
280	L16	FALSE	Sample 16	TNF	20.6194	20.6283	0.0152274	83.0017
281	L17	FALSE	Sample 17	TNF	23.3025	23.3506	0.310178	83.0017
282	L18	FALSE	Sample 21	TNF	22.5479	22.495	0.078073	83.0017
283	L19	FALSE	Sample 18	TNF	22.8217	22.7912	0.0419043	83.0017
284	L20	FALSE	Sample 22	TNF	22.3549	22.3926	0.0379847	82.8675
285	L21	FALSE	Sample 19	TNF	21.3652	21.1384	0.204556	83.0017
286	L22	FALSE	Sample 23	TNF	21.7362	21.5724	0.209095	82.8675
287	L23	FALSE	Sample 20	TNF	20.7399	20.7639	0.0501083	82.8675
288	L24	FALSE	Sample 24	TNF	20.425	20.5866	0.157961	82.8675
289	M1	FALSE	Sample 25	FAM26D	Undetermined			68.9044
290	M2	FALSE	Sample 26	FAM26D	Undetermined			66.3535
291	M3	FALSE	Sample 25	FAM26E	26.893	27.4375	0.770064	82.1962
292	M4	FALSE	Sample 26	FAM26E	38.9371	38.9371		76.423
313	N1	FALSE	Sample 25	FAM26D	Undetermined			80.7193
314	N2	FALSE	Sample 26	FAM26D	Undetermined			69.0387
315	N3	FALSE	Sample 25	FAM26E	27.982	27.4375	0.770064	82.1962
316	N4	FALSE	Sample 26	FAM26E	Undetermined	38.9371		71.9924
337	O1	FALSE	Sample 25	CALHM6	27.2953	27.5804	0.403206	88.6407
338	O2	FALSE	Sample 26	CALHM6	27.9289	27.8596	0.0980585	88.6407
339	O3	FALSE	Sample 25	TNF	Undetermined			69.71
340	O4	FALSE	Sample 26	TNF	Undetermined	38.3992		66.7563
361	P1	FALSE	Sample 25	CALHM6	27.8655	27.5804	0.403206	88.6407
362	P2	FALSE	Sample 26	CALHM6	27.7902	27.8596	0.0980585	88.6407
363	P3	FALSE	Sample 25	TNF	Undetermined			67.5618
364	P4	FALSE	Sample 26	TNF	38.3992	38.3992		76.5573
Analysis Type	Singleplex
Endogenous Control	FAM26D
RQ Min/Max Confidence Level	95.0
Reference Sample	Sample 1

## Sheet: Sheet1
	results of a SYBRGreen qPCR experiment in a 384 well plate
	Results tab: Data exported from the machine including sample setup, amplification data and melt curve raw data
	ANALYSIS: analysis of the amplification value for each primer and sample, compared to housekeeping genes
	The data for the figure are highlighted in green
