# Supplementary material for: The ion channel CALHM6 controls bacterial infection‐induced cellular cross‐talk at the immunological synapse
Source: EMBO J. 2023 Mar 2;42(7):e111450. doi: 10.15252/embj.2022111450 (PMC10068325; doi:10.15252/embj.2022111450)
Supplement: Supplementary file 6 — Source Data for Figure 1 [file EMBJ-42-e111450-s010.zip › Source data Figure 1/1D&F/README.txt]

WELL LAYOUT (top gel)

Treatment
0- Ladder
1- none
2- IFNg 2h 
3- IFNg 4h
4- IFNg 8h 
5- IFNg 24h
6- IFNg 48h
7- none
8- LPS 2h  
9- LPS 4h
10- LPS 8h
11- LPS 24h
12- LPS 48h

WELL LAYOUT (bottom gel)

Treatment
0- Ladder
1- none
2- LPS 8h
3- IFNg 8h
4- LPS 8h TGFb 8h
5- IFNg 8h TGFb 8h
6- LPS 8h TGFb 4h
7- IFNg 8h TGFb 4h
     
