# Supplementary material for: The ion channel CALHM6 controls bacterial infection‐induced cellular cross‐talk at the immunological synapse
Source: EMBO J. 2023 Mar 2;42(7):e111450. doi: 10.15252/embj.2022111450 (PMC10068325; doi:10.15252/embj.2022111450)
Supplement: Supplementary file 6 — Source Data for Figure 1 [file EMBJ-42-e111450-s010.zip › Source data Figure 1/1E/qPCR plate1- for figure.xls]

## Sheet: Results
Block Type	384-Well Block
Calibration Background is expired	No
Calibration Background performed on	2019-08-14 10:41:25 AM UTC
Calibration FAM is expired	No
Calibration FAM performed on	2019-08-14 11:18:53 AM UTC
Calibration NED is expired	No
Calibration NED performed on	2019-08-14 11:26:29 AM UTC
Calibration ROI is expired	No
Calibration ROI performed on	2019-08-14 10:34:37 AM UTC
Calibration ROX is expired	No
Calibration ROX performed on	2019-08-14 11:41:36 AM UTC
Calibration SYBR is expired	No
Calibration SYBR performed on	2019-08-14 11:33:55 AM UTC
Calibration TAMRA is expired	No
Calibration TAMRA performed on	2019-08-14 11:11:32 AM UTC
Calibration Uniformity is expired	No
Calibration Uniformity performed on	2019-08-14 10:48:50 AM UTC
Calibration VIC is expired	No
Calibration VIC performed on	2019-08-14 10:56:22 AM UTC
Chemistry	SYBR_GREEN
Experiment Barcode
Experiment Comments
Experiment File Name	D:\Users\INSTR-ADMIN\Desktop\2020-02-11_SDx157_plate1.eds
Experiment Name	2020-02-11 151949
Experiment Run End Time	2020-02-11 17:20:20 PM UTC
Experiment Type	Comparative Cт (ΔΔCт)
Experiment User Name
Instrument Name	278882047
Instrument Serial Number	278882047
Instrument Type	ViiA 7
Passive Reference	ROX
Quantification Cycle Method	Ct
Signal Smoothing On	true
Stage/ Cycle where Analysis is performed	Stage 2, Step 2
Well	Well Position	Omit	Sample Name	Target Name	Task	Reporter	Quencher	Quantity	Quantity Mean	Quantity SD	RQ	RQ Min	RQ Max	CT	Ct Mean	Ct SD	Delta Ct	Delta Ct Mean	Delta Ct SE	Delta Delta Ct	Automatic Ct Threshold	Tm1	Ct Threshold	Tm2	Automatic Baseline	Tm3	Baseline Start	Baseline End	Comments	Custom1	Custom2	Custom3	Custom4	Custom5	Custom6	HIGHSD	NOISE	SPIKE	OUTLIERRG	EXPFAIL	PRFLOW	MTP
1	A1	FALSE	Sample 1	FAM26A	UNKNOWN	SYBR	None							28.829	30.3728	1.44459					TRUE	72.5364	0.102517	65.4191	TRUE		1	40								Y	N	N	N	N	N	Y
2	A2	FALSE	Sample 9	FAM26A	UNKNOWN	SYBR	None							30.1532	31.2188	0.922919					TRUE	72.6707	0.102517		TRUE		1	40								Y	N	N	Y	N	N	N
3	A3	FALSE	Sample 2	FAM26A	UNKNOWN	SYBR	None							31.513	31.042	1.0554					TRUE	72.5364	0.102517		TRUE		1	40								Y	N	N	N	N	N	N
4	A4	FALSE	Sample 10	FAM26A	UNKNOWN	SYBR	None							27.3974	29.3784	1.8881					TRUE	72.5364	0.102517		TRUE		1	40								Y	N	N	N	N	N	N
5	A5	FALSE	Sample 3	FAM26A	UNKNOWN	SYBR	None							28.7731	29.1599	0.37746					TRUE	72.4021	0.102517		TRUE		1	40								N	N	N	N	N	N	N
6	A6	FALSE	Sample 11	FAM26A	UNKNOWN	SYBR	None							29.5938	30.2274	0.566972					TRUE	72.5364	0.102517		TRUE		1	40								Y	N	N	N	N	N	N
7	A7	FALSE	Sample 4	FAM26A	UNKNOWN	SYBR	None							30.2587	30.3235	0.0813212					TRUE	72.5364	0.102517		TRUE		1	40								N	N	N	N	N	N	N
8	A8	FALSE	Sample 12	FAM26A	UNKNOWN	SYBR	None							30.4302	30.3983	0.276975					TRUE	72.2678	0.102517		TRUE		1	40								N	N	N	N	N	N	N
9	A9	FALSE	Sample 5	FAM26A	UNKNOWN	SYBR	None							30.3187	30.7426	0.372737					TRUE	72.5364	0.102517		TRUE		1	40								N	N	N	N	N	N	N
10	A10	FALSE	Sample 13	FAM26A	UNKNOWN	SYBR	None							30.8253	31.074	0.414319					TRUE	72.5364	0.102517		TRUE		1	40								N	N	N	N	N	N	N
11	A11	FALSE	Sample 6	FAM26A	UNKNOWN	SYBR	None							27.2322	29.0857	1.67293					TRUE	72.6707	0.102517	65.5534	TRUE		1	40								Y	N	N	N	N	N	Y
12	A12	FALSE	Sample 14	FAM26A	UNKNOWN	SYBR	None							28.4783	28.8183	0.432845					TRUE	72.6707	0.102517	65.5534	TRUE		1	40								N	N	N	N	N	N	Y
13	A13	FALSE	Sample 7	FAM26A	UNKNOWN	SYBR	None							29.1573	28.9929	0.416488					TRUE	72.5364	0.102517		TRUE		1	40								N	N	N	N	N	N	N
14	A14	FALSE	Sample 15	FAM26A	UNKNOWN	SYBR	None							31.4611	31.6117	0.195765					TRUE	72.8049	0.102517		TRUE		1	40								N	N	N	N	N	N	N
15	A15	FALSE	Sample 8	FAM26A	UNKNOWN	SYBR	None							29.7006	27.3741	2.03214					TRUE	73.3421	0.102517	67.5677	TRUE		1	40								Y	N	N	N	N	N	Y
16	A16	FALSE	Sample 16	FAM26A	UNKNOWN	SYBR	None							31.526	31.0817	0.397062					TRUE	72.6707	0.102517		TRUE		1	40								N	N	N	N	N	N	N
17	A17	FALSE	Sample 17	FAM26A	UNKNOWN	SYBR	None							29.826	30.2886	0.442654					TRUE	72.6707	0.102517		TRUE		1	40								N	N	N	N	N	N	N
18	A18	FALSE	Sample 21	FAM26A	UNKNOWN	SYBR	None							30.8333	31.5147	0.597673					TRUE	72.8049	0.102517	65.5534	TRUE		1	40								Y	N	N	N	N	N	Y
19	A19	FALSE	Sample 18	FAM26A	UNKNOWN	SYBR	None							29.5889	30.305	0.810693					TRUE	72.8049	0.102517		TRUE		1	40								Y	N	N	N	N	N	N
20	A20	FALSE	Sample 22	FAM26A	UNKNOWN	SYBR	None							30.4452	30.869	0.405391					TRUE	72.6707	0.102517		TRUE		1	40								N	N	N	N	N	N	N
21	A21	FALSE	Sample 19	FAM26A	UNKNOWN	SYBR	None							28.5991	29.0319	0.420915					TRUE	72.8049	0.102517	65.822	TRUE		1	40								N	N	N	N	N	N	Y
22	A22	FALSE	Sample 23	FAM26A	UNKNOWN	SYBR	None							29.9306	30.3921	0.712839					TRUE	72.6707	0.102517	65.4191	TRUE		1	40								Y	N	N	N	N	N	Y
23	A23	FALSE	Sample 20	FAM26A	UNKNOWN	SYBR	None							29.7223	28.9357	0.695202					TRUE	73.3421	0.102517	68.2392	TRUE		1	40								Y	N	N	N	N	N	Y
24	A24	FALSE	Sample 24	FAM26A	UNKNOWN	SYBR	None							30.1888	30.7124	0.539085					TRUE	72.8049	0.102517		TRUE		1	40								Y	N	N	N	N	N	N
25	B1	FALSE	Sample 1	CALHM2	UNKNOWN	SYBR	None				1	0.200785	4.98044	22.4211	22.4436	0.0335041		-7.9292	0.834259	0	TRUE	82.6079	0.131633		TRUE		1	40								N	N	N	N	N	N	N
26	B2	FALSE	Sample 9	CALHM2	UNKNOWN	SYBR	None				2.06982	0.717316	5.97247	21.9645	22.2401	0.240493		-8.9787	0.550641	-1.0495	TRUE	82.6079	0.131633		TRUE		1	40								N	N	N	N	N	N	N
27	B3	FALSE	Sample 2	CALHM2	UNKNOWN	SYBR	None				1.06931	0.329291	3.47241	22.909	23.0161	0.0992263		-8.02588	0.612024	-0.096686	TRUE	82.6079	0.131633		TRUE		1	40								N	N	N	N	N	N	N
28	B4	FALSE	Sample 10	CALHM2	UNKNOWN	SYBR	None				0.657471	0.0763873	5.65891	21.583	22.0542	0.434034		-7.3242	1.11853	0.605	TRUE	82.6079	0.131633		TRUE		1	40								N	N	N	N	N	N	N
29	B5	FALSE	Sample 3	CALHM2	UNKNOWN	SYBR	None				0.243479	0.145336	0.407898	22.9879	23.2688	0.270523		-5.89107	0.268116	2.03813	TRUE	82.6079	0.131633		TRUE		1	40								N	N	N	N	N	N	N
30	B6	FALSE	Sample 11	CALHM2	UNKNOWN	SYBR	None				0.745904	0.392751	1.4166	22.6396	22.7212	0.108619		-7.50626	0.333294	0.422939	TRUE	82.6079	0.131633		TRUE		1	40								N	N	N	N	N	N	N
31	B7	FALSE	Sample 4	CALHM2	UNKNOWN	SYBR	None				0.862131	0.735929	1.00997	22.4916	22.6083	0.116953		-7.71518	0.0822416	0.214022	TRUE	82.6079	0.131633		TRUE		1	40								N	N	N	N	N	N	N
32	B8	FALSE	Sample 12	CALHM2	UNKNOWN	SYBR	None				0.848957	0.599674	1.20187	22.5609	22.7053	0.145491		-7.69296	0.180631	0.236237	TRUE	82.6079	0.131633		TRUE		1	40								N	N	N	N	N	N	N
33	B9	FALSE	Sample 5	CALHM2	UNKNOWN	SYBR	None				0.643641	0.390329	1.06134	23.2811	23.449	0.252373		-7.29353	0.259888	0.635672	TRUE	82.6079	0.131633		TRUE		1	40								N	N	N	N	N	N	N
34	B10	FALSE	Sample 13	CALHM2	UNKNOWN	SYBR	None				0.925859	0.571366	1.50029	23.2221	23.2559	0.130641		-7.81806	0.250817	0.111135	TRUE	82.6079	0.131633		TRUE		1	40								N	N	N	N	N	N	N
35	B11	FALSE	Sample 6	CALHM2	UNKNOWN	SYBR	None				0.269756	0.041852	1.7387	22.9177	23.0467	0.117485		-6.03893	0.968247	1.89027	TRUE	82.7422	0.131633		TRUE		1	40								N	N	N	N	N	N	N
36	B12	FALSE	Sample 14	CALHM2	UNKNOWN	SYBR	None				0.253637	0.154094	0.417484	22.7884	22.8682	0.117509		-5.95003	0.258948	1.97916	TRUE	82.7422	0.131633		TRUE		1	40								N	N	N	N	N	N	N
37	B13	FALSE	Sample 7	CALHM2	UNKNOWN	SYBR	None				0.395661	0.246452	0.635204	22.3065	22.4013	0.0897745		-6.59154	0.245982	1.33766	TRUE	82.7422	0.131633		TRUE		1	40								N	N	N	N	N	N	N
38	B14	FALSE	Sample 15	CALHM2	UNKNOWN	SYBR	None				1.95105	1.56782	2.42794	22.6994	22.7183	0.0202662		-8.89345	0.113629	-0.964249	TRUE	82.7422	0.131633		TRUE		1	40								N	N	N	N	N	N	N
39	B15	FALSE	Sample 8	CALHM2	UNKNOWN	SYBR	None				0.220276	0.0223338	2.17257	21.5724	21.6275	0.33717		-5.74659	1.1893	2.18261	TRUE	83.1451	0.131633		TRUE		1	40								N	N	N	N	N	N	N
40	B16	FALSE	Sample 16	CALHM2	UNKNOWN	SYBR	None				1.01788	0.646324	1.60305	23.0148	23.1269	0.0971141		-7.95477	0.236001	-0.0255737	TRUE	82.7422	0.131633		TRUE		1	40								N	N	N	N	N	N	N
41	B17	FALSE	Sample 17	CALHM2	UNKNOWN	SYBR	None				0.779756	0.461114	1.31859	22.5814	22.7183	0.166139		-7.57029	0.272974	0.358905	TRUE	82.7422	0.131633		TRUE		1	40								N	N	N	N	N	N	N
42	B18	FALSE	Sample 21	CALHM2	UNKNOWN	SYBR	None				0.976083	0.47832	1.99185	23.3856	23.6204	0.234272		-7.89428	0.370629	0.0349236	TRUE	82.7422	0.131633		TRUE		1	40								N	N	N	N	N	N	N
43	B19	FALSE	Sample 18	CALHM2	UNKNOWN	SYBR	None				0.820271	0.301045	2.23503	22.8492	22.6616	0.39578		-7.64337	0.520854	0.285827	TRUE	82.7422	0.131633		TRUE		1	40								N	N	N	N	N	N	N
44	B20	FALSE	Sample 22	CALHM2	UNKNOWN	SYBR	None				0.0740903	0.000118021	46.5118	23.2942	26.6944	5.78382		-4.17463	3.34748	3.75457	TRUE	82.7422	0.131633		TRUE		1	40								Y	N	N	N	N	N	N
45	B21	FALSE	Sample 19	CALHM2	UNKNOWN	SYBR	None				0.299587	0.169862	0.528383	22.7573	22.8417	0.119243		-6.19024	0.257227	1.73896	TRUE	82.8765	0.131633		TRUE		1	40								N	N	N	N	N	N	N
46	B22	FALSE	Sample 23	CALHM2	UNKNOWN	SYBR	None				0.742596	0.296411	1.86042	22.8293	22.8922	0.088975		-7.49985	0.416339	0.429351	TRUE	82.7422	0.131633		TRUE		1	40								N	N	N	N	N	N	N
47	B23	FALSE	Sample 20	CALHM2	UNKNOWN	SYBR	None				0.0318987	9.26108e-05	10.9871	22.0907	25.9769	5.2116		-2.95884	3.03557	4.97036	TRUE	83.1451	0.131633		TRUE		1	40								Y	N	N	N	N	N	N
48	B24	FALSE	Sample 24	CALHM2	UNKNOWN	SYBR	None				0.674855			23.3506	23.3506			-7.36185		0.56735	TRUE	82.7422	0.131633		TRUE		1	40								N	N	N	N	N	N	N
49	C1	FALSE	Sample 1	FAM26A	UNKNOWN	SYBR	None							30.5978	30.3728	1.44459					TRUE	72.5364	0.102517		TRUE		1	40								Y	N	N	N	N	N	N
50	C2	FALSE	Sample 9	FAM26A	UNKNOWN	SYBR	None							31.7658	31.2188	0.922919					TRUE	72.5364	0.102517		TRUE		1	40								Y	N	N	N	N	N	N
51	C3	FALSE	Sample 2	FAM26A	UNKNOWN	SYBR	None							31.7799	31.042	1.0554					TRUE	72.4021	0.102517		TRUE		1	40								Y	N	N	N	N	N	N
52	C4	FALSE	Sample 10	FAM26A	UNKNOWN	SYBR	None							29.5806	29.3784	1.8881					TRUE	72.6707	0.102517	65.6877	TRUE	85.5623	1	40								Y	N	N	N	N	N	Y
53	C5	FALSE	Sample 3	FAM26A	UNKNOWN	SYBR	None							29.5272	29.1599	0.37746					TRUE	72.4021	0.102517		TRUE		1	40								N	N	N	N	N	N	N
54	C6	FALSE	Sample 11	FAM26A	UNKNOWN	SYBR	None							30.4016	30.2274	0.566972					TRUE	72.5364	0.102517	65.2848	TRUE		1	40								Y	N	N	N	N	N	Y
55	C7	FALSE	Sample 4	FAM26A	UNKNOWN	SYBR	None							30.4148	30.3235	0.0813212					TRUE	72.6707	0.102517	85.9651	TRUE	65.4191	1	40								N	N	N	N	N	N	Y
56	C8	FALSE	Sample 12	FAM26A	UNKNOWN	SYBR	None							30.6579	30.3983	0.276975					TRUE	72.4021	0.102517		TRUE		1	40								N	N	N	N	N	N	N
57	C9	FALSE	Sample 5	FAM26A	UNKNOWN	SYBR	None							31.0194	30.7426	0.372737					TRUE	72.5364	0.102517		TRUE		1	40								N	N	N	N	N	N	N
58	C10	FALSE	Sample 13	FAM26A	UNKNOWN	SYBR	None							31.5523	31.074	0.414319					TRUE	72.5364	0.102517		TRUE		1	40								N	N	N	Y	N	N	N
59	C11	FALSE	Sample 6	FAM26A	UNKNOWN	SYBR	None							29.5412	29.0857	1.67293					TRUE	72.5364	0.102517	65.4191	TRUE		1	40								Y	N	N	N	N	N	Y
60	C12	FALSE	Sample 14	FAM26A	UNKNOWN	SYBR	None							28.671	28.8183	0.432845					TRUE	72.5364	0.102517		TRUE		1	40								N	N	N	N	N	N	N
61	C13	FALSE	Sample 7	FAM26A	UNKNOWN	SYBR	None							28.5193	28.9929	0.416488					TRUE	72.8049	0.102517		TRUE		1	40								N	N	N	N	N	N	N
62	C14	FALSE	Sample 15	FAM26A	UNKNOWN	SYBR	None							31.5411	31.6117	0.195765					TRUE	72.6707	0.102517	65.4191	TRUE		1	40								N	N	N	N	N	N	Y
63	C15	FALSE	Sample 8	FAM26A	UNKNOWN	SYBR	None							26.4761	27.3741	2.03214					TRUE	73.2078	0.102517	67.4334	TRUE	85.9651	1	40								Y	N	N	N	N	N	Y
64	C16	FALSE	Sample 16	FAM26A	UNKNOWN	SYBR	None							30.7615	31.0817	0.397062					TRUE	72.5364	0.102517	65.4191	TRUE		1	40								N	N	N	N	N	N	Y
65	C17	FALSE	Sample 17	FAM26A	UNKNOWN	SYBR	None							30.3316	30.2886	0.442654					TRUE	72.6707	0.102517		TRUE		1	40								N	N	N	N	N	N	N
66	C18	FALSE	Sample 21	FAM26A	UNKNOWN	SYBR	None							31.9502	31.5147	0.597673					TRUE	72.6707	0.102517		TRUE		1	40								Y	N	N	N	N	N	N
67	C19	FALSE	Sample 18	FAM26A	UNKNOWN	SYBR	None							31.1852	30.305	0.810693					TRUE	72.4021	0.102517	65.4191	TRUE		1	40								Y	N	N	N	N	N	Y
68	C20	FALSE	Sample 22	FAM26A	UNKNOWN	SYBR	None							30.9089	30.869	0.405391					TRUE	72.6707	0.102517	65.4191	TRUE		1	40								N	N	N	N	N	N	Y
69	C21	FALSE	Sample 19	FAM26A	UNKNOWN	SYBR	None							29.0568	29.0319	0.420915					TRUE	72.8049	0.102517	65.6877	TRUE		1	40								N	N	N	N	N	N	Y
70	C22	FALSE	Sample 23	FAM26A	UNKNOWN	SYBR	None							30.0325	30.3921	0.712839					TRUE	72.6707	0.102517	65.5534	TRUE		1	40								Y	N	N	N	N	N	Y
71	C23	FALSE	Sample 20	FAM26A	UNKNOWN	SYBR	None							28.4036	28.9357	0.695202					TRUE	73.2078	0.102517	67.2991	TRUE		1	40								Y	N	N	N	N	N	Y
72	C24	FALSE	Sample 24	FAM26A	UNKNOWN	SYBR	None							31.2658	30.7124	0.539085					TRUE	72.8049	0.102517	65.5534	TRUE		1	40								Y	N	N	N	N	N	Y
73	D1	FALSE	Sample 1	CALHM2	UNKNOWN	SYBR	None				1	0.200785	4.98044	22.4821	22.4436	0.0335041		-7.9292	0.834259	0	TRUE	82.6079	0.131633		TRUE		1	40								N	N	N	N	N	N	N
74	D2	FALSE	Sample 9	CALHM2	UNKNOWN	SYBR	None				2.06982	0.717316	5.97247	22.4078	22.2401	0.240493		-8.9787	0.550641	-1.0495	TRUE	82.6079	0.131633		TRUE		1	40								N	N	N	N	N	N	N
75	D3	FALSE	Sample 2	CALHM2	UNKNOWN	SYBR	None				1.06931	0.329291	3.47241	23.0346	23.0161	0.0992263		-8.02588	0.612024	-0.096686	TRUE	82.6079	0.131633		TRUE		1	40								N	N	N	N	N	N	N
76	D4	FALSE	Sample 10	CALHM2	UNKNOWN	SYBR	None				0.657471	0.0763873	5.65891	22.1419	22.0542	0.434034		-7.3242	1.11853	0.605	TRUE	82.6079	0.131633		TRUE		1	40								N	N	N	N	N	N	N
77	D5	FALSE	Sample 3	CALHM2	UNKNOWN	SYBR	None				0.243479	0.145336	0.407898	23.291	23.2688	0.270523		-5.89107	0.268116	2.03813	TRUE	82.6079	0.131633		TRUE		1	40								N	N	N	N	N	N	N
78	D6	FALSE	Sample 11	CALHM2	UNKNOWN	SYBR	None				0.745904	0.392751	1.4166	22.6794	22.7212	0.108619		-7.50626	0.333294	0.422939	TRUE	82.6079	0.131633		TRUE		1	40								N	N	N	N	N	N	N
79	D7	FALSE	Sample 4	CALHM2	UNKNOWN	SYBR	None				0.862131	0.735929	1.00997	22.7255	22.6083	0.116953		-7.71518	0.0822416	0.214022	TRUE	82.6079	0.131633		TRUE		1	40								N	N	N	N	N	N	N
80	D8	FALSE	Sample 12	CALHM2	UNKNOWN	SYBR	None				0.848957	0.599674	1.20187	22.7032	22.7053	0.145491		-7.69296	0.180631	0.236237	TRUE	82.6079	0.131633		TRUE		1	40								N	N	N	N	N	N	N
81	D9	FALSE	Sample 5	CALHM2	UNKNOWN	SYBR	None				0.643641	0.390329	1.06134	23.3267	23.449	0.252373		-7.29353	0.259888	0.635672	TRUE	82.6079	0.131633		TRUE		1	40								N	N	N	N	N	N	N
82	D10	FALSE	Sample 13	CALHM2	UNKNOWN	SYBR	None				0.925859	0.571366	1.50029	23.1455	23.2559	0.130641		-7.81806	0.250817	0.111135	TRUE	82.6079	0.131633		TRUE		1	40								N	N	N	N	N	N	N
83	D11	FALSE	Sample 6	CALHM2	UNKNOWN	SYBR	None				0.269756	0.041852	1.7387	23.0752	23.0467	0.117485		-6.03893	0.968247	1.89027	TRUE	82.7422	0.131633		TRUE		1	40								N	N	N	N	N	N	N
84	D12	FALSE	Sample 14	CALHM2	UNKNOWN	SYBR	None				0.253637	0.154094	0.417484	23.0032	22.8682	0.117509		-5.95003	0.258948	1.97916	TRUE	82.7422	0.131633		TRUE		1	40								N	N	N	N	N	N	N
85	D13	FALSE	Sample 7	CALHM2	UNKNOWN	SYBR	None				0.395661	0.246452	0.635204	22.4125	22.4013	0.0897745		-6.59154	0.245982	1.33766	TRUE	82.7422	0.131633		TRUE		1	40								N	N	N	N	N	N	N
86	D14	FALSE	Sample 15	CALHM2	UNKNOWN	SYBR	None				1.95105	1.56782	2.42794	22.7158	22.7183	0.0202662		-8.89345	0.113629	-0.964249	TRUE	82.7422	0.131633		TRUE		1	40								N	N	N	N	N	N	N
87	D15	FALSE	Sample 8	CALHM2	UNKNOWN	SYBR	None				0.220276	0.0223338	2.17257	21.3213	21.6275	0.33717		-5.74659	1.1893	2.18261	TRUE	83.1451	0.131633		TRUE		1	40								N	N	N	N	N	N	N
88	D16	FALSE	Sample 16	CALHM2	UNKNOWN	SYBR	None				1.01788	0.646324	1.60305	23.1819	23.1269	0.0971141		-7.95477	0.236001	-0.0255737	TRUE	82.7422	0.131633		TRUE		1	40								N	N	N	N	N	N	N
89	D17	FALSE	Sample 17	CALHM2	UNKNOWN	SYBR	None				0.779756	0.461114	1.31859	22.6705	22.7183	0.166139		-7.57029	0.272974	0.358905	TRUE	82.8765	0.131633		TRUE		1	40								N	N	N	N	N	N	N
90	D18	FALSE	Sample 21	CALHM2	UNKNOWN	SYBR	None				0.976083	0.47832	1.99185	23.6214	23.6204	0.234272		-7.89428	0.370629	0.0349236	TRUE	82.7422	0.131633		TRUE		1	40								N	N	N	N	N	N	N
91	D19	FALSE	Sample 18	CALHM2	UNKNOWN	SYBR	None				0.820271	0.301045	2.23503	22.2069	22.6616	0.39578		-7.64337	0.520854	0.285827	TRUE	82.7422	0.131633		TRUE		1	40								N	N	N	N	N	N	N
92	D20	FALSE	Sample 22	CALHM2	UNKNOWN	SYBR	None				0.0740903	0.000118021	46.5118	23.4163	26.6944	5.78382		-4.17463	3.34748	3.75457	TRUE	82.7422	0.131633		TRUE		1	40								Y	N	N	N	N	N	N
93	D21	FALSE	Sample 19	CALHM2	UNKNOWN	SYBR	None				0.299587	0.169862	0.528383	22.926	22.8417	0.119243		-6.19024	0.257227	1.73896	TRUE	82.8765	0.131633		TRUE		1	40								N	N	N	N	N	N	N
94	D22	FALSE	Sample 23	CALHM2	UNKNOWN	SYBR	None				0.742596	0.296411	1.86042	22.9552	22.8922	0.088975		-7.49985	0.416339	0.429351	TRUE	82.7422	0.131633		TRUE		1	40								N	N	N	N	N	N	N
95	D23	FALSE	Sample 20	CALHM2	UNKNOWN	SYBR	None				0.0318987	9.26108e-05	10.9871	23.9408	25.9769	5.2116		-2.95884	3.03557	4.97036	TRUE	82.8765	0.131633	66.762	TRUE		1	40								Y	N	N	N	N	N	Y
96	D24	FALSE	Sample 24	CALHM2	UNKNOWN	SYBR	None							Undetermined	23.3506						TRUE	65.5534	0.131633		TRUE		1	40								N	N	N	N	Y	N	N
97	E1	FALSE	Sample 1	FAM26A	UNKNOWN	SYBR	None							31.6917	30.3728	1.44459					TRUE	72.6707	0.102517		TRUE		1	40								Y	N	N	N	N	N	N
98	E2	FALSE	Sample 9	FAM26A	UNKNOWN	SYBR	None							31.7373	31.2188	0.922919					TRUE	72.6707	0.102517	65.2848	TRUE		1	40								Y	N	N	N	N	N	Y
99	E3	FALSE	Sample 2	FAM26A	UNKNOWN	SYBR	None							29.8331	31.042	1.0554					TRUE	72.6707	0.102517	65.4191	TRUE		1	40								Y	N	N	N	N	N	Y
100	E4	FALSE	Sample 10	FAM26A	UNKNOWN	SYBR	None							31.1573	29.3784	1.8881					TRUE	72.5364	0.102517		TRUE		1	40								Y	N	N	N	N	N	N
101	E5	FALSE	Sample 3	FAM26A	UNKNOWN	SYBR	None							29.1794	29.1599	0.37746					TRUE	72.6707	0.102517		TRUE		1	40								N	N	N	N	N	N	N
102	E6	FALSE	Sample 11	FAM26A	UNKNOWN	SYBR	None							30.6869	30.2274	0.566972					TRUE	72.5364	0.102517		TRUE		1	40								Y	N	N	N	N	N	N
103	E7	FALSE	Sample 4	FAM26A	UNKNOWN	SYBR	None							30.297	30.3235	0.0813212					TRUE	72.5364	0.102517	65.4191	TRUE		1	40								N	N	N	N	N	N	Y
104	E8	FALSE	Sample 12	FAM26A	UNKNOWN	SYBR	None							30.1067	30.3983	0.276975					TRUE	72.6707	0.102517	65.4191	TRUE		1	40								N	N	N	N	N	N	Y
105	E9	FALSE	Sample 5	FAM26A	UNKNOWN	SYBR	None							30.8895	30.7426	0.372737					TRUE	72.5364	0.102517		TRUE		1	40								N	N	N	N	N	N	N
106	E10	FALSE	Sample 13	FAM26A	UNKNOWN	SYBR	None							30.8444	31.074	0.414319					TRUE	72.5364	0.102517	65.2848	TRUE		1	40								N	N	N	N	N	N	Y
107	E11	FALSE	Sample 6	FAM26A	UNKNOWN	SYBR	None							30.4837	29.0857	1.67293					TRUE	72.5364	0.102517		TRUE		1	40								Y	N	N	N	N	N	N
108	E12	FALSE	Sample 14	FAM26A	UNKNOWN	SYBR	None							29.3055	28.8183	0.432845					TRUE	72.4021	0.102517		TRUE		1	40								N	N	N	N	N	N	N
109	E13	FALSE	Sample 7	FAM26A	UNKNOWN	SYBR	None							29.3021	28.9929	0.416488					TRUE	72.6707	0.102517		TRUE		1	40								N	N	N	N	N	N	N
110	E14	FALSE	Sample 15	FAM26A	UNKNOWN	SYBR	None							31.833	31.6117	0.195765					TRUE	72.6707	0.102517		TRUE		1	40								N	N	N	N	N	N	N
111	E15	FALSE	Sample 8	FAM26A	UNKNOWN	SYBR	None							25.9457	27.3741	2.03214					TRUE	73.0735	0.102517	66.8963	TRUE		1	40								Y	N	N	N	N	N	Y
112	E16	FALSE	Sample 16	FAM26A	UNKNOWN	SYBR	None							30.9576	31.0817	0.397062					TRUE	72.6707	0.102517		TRUE		1	40								N	N	N	N	N	N	N
113	E17	FALSE	Sample 17	FAM26A	UNKNOWN	SYBR	None							30.7082	30.2886	0.442654					TRUE	72.6707	0.102517		TRUE		1	40								N	N	N	N	N	N	N
114	E18	FALSE	Sample 21	FAM26A	UNKNOWN	SYBR	None							31.7605	31.5147	0.597673					TRUE	72.5364	0.102517		TRUE		1	40								Y	N	N	N	N	N	N
115	E19	FALSE	Sample 18	FAM26A	UNKNOWN	SYBR	None							30.1408	30.305	0.810693					TRUE	72.6707	0.102517		TRUE		1	40								Y	N	N	N	N	N	N
116	E20	FALSE	Sample 22	FAM26A	UNKNOWN	SYBR	None							31.253	30.869	0.405391					TRUE	72.6707	0.102517		TRUE		1	40								N	N	N	N	N	N	N
117	E21	FALSE	Sample 19	FAM26A	UNKNOWN	SYBR	None							29.4398	29.0319	0.420915					TRUE	72.8049	0.102517		TRUE		1	40								N	N	N	N	N	N	N
118	E22	FALSE	Sample 23	FAM26A	UNKNOWN	SYBR	None							31.2131	30.3921	0.712839					TRUE	72.8049	0.102517	65.4191	TRUE		1	40								Y	N	N	N	N	N	Y
119	E23	FALSE	Sample 20	FAM26A	UNKNOWN	SYBR	None							28.6813	28.9357	0.695202					TRUE	73.0735	0.102517	66.8963	TRUE		1	40								Y	N	N	N	N	N	Y
120	E24	FALSE	Sample 24	FAM26A	UNKNOWN	SYBR	None							30.6826	30.7124	0.539085					TRUE	72.6707	0.102517		TRUE		1	40								Y	N	N	N	N	N	N
121	F1	FALSE	Sample 1	CALHM2	UNKNOWN	SYBR	None				1	0.200785	4.98044	22.4277	22.4436	0.0335041		-7.9292	0.834259	0	TRUE	82.7422	0.131633		TRUE		1	40								N	N	N	N	N	N	N
122	F2	FALSE	Sample 9	CALHM2	UNKNOWN	SYBR	None				2.06982	0.717316	5.97247	22.3479	22.2401	0.240493		-8.9787	0.550641	-1.0495	TRUE	82.7422	0.131633		TRUE		1	40								N	N	N	N	N	N	N
123	F3	FALSE	Sample 2	CALHM2	UNKNOWN	SYBR	None				1.06931	0.329291	3.47241	23.1048	23.0161	0.0992263		-8.02588	0.612024	-0.096686	TRUE	82.6079	0.131633		TRUE		1	40								N	N	N	N	N	N	N
124	F4	FALSE	Sample 10	CALHM2	UNKNOWN	SYBR	None				0.657471	0.0763873	5.65891	22.4377	22.0542	0.434034		-7.3242	1.11853	0.605	TRUE	82.6079	0.131633		TRUE		1	40								N	N	N	N	N	N	N
125	F5	FALSE	Sample 3	CALHM2	UNKNOWN	SYBR	None				0.243479	0.145336	0.407898	23.5276	23.2688	0.270523		-5.89107	0.268116	2.03813	TRUE	82.6079	0.131633		TRUE		1	40								N	N	N	N	N	N	N
126	F6	FALSE	Sample 11	CALHM2	UNKNOWN	SYBR	None				0.745904	0.392751	1.4166	22.8445	22.7212	0.108619		-7.50626	0.333294	0.422939	TRUE	82.6079	0.131633		TRUE		1	40								N	N	N	N	N	N	N
127	F7	FALSE	Sample 4	CALHM2	UNKNOWN	SYBR	None				0.862131	0.735929	1.00997	22.6079	22.6083	0.116953		-7.71518	0.0822416	0.214022	TRUE	82.6079	0.131633		TRUE		1	40								N	N	N	N	N	N	N
128	F8	FALSE	Sample 12	CALHM2	UNKNOWN	SYBR	None				0.848957	0.599674	1.20187	22.8518	22.7053	0.145491		-7.69296	0.180631	0.236237	TRUE	82.6079	0.131633		TRUE		1	40								N	N	N	N	N	N	N
129	F9	FALSE	Sample 5	CALHM2	UNKNOWN	SYBR	None				0.643641	0.390329	1.06134	23.7392	23.449	0.252373		-7.29353	0.259888	0.635672	TRUE	82.6079	0.131633		TRUE		1	40								N	N	N	N	N	N	N
130	F10	FALSE	Sample 13	CALHM2	UNKNOWN	SYBR	None				0.925859	0.571366	1.50029	23.4002	23.2559	0.130641		-7.81806	0.250817	0.111135	TRUE	82.7422	0.131633		TRUE		1	40								N	N	N	N	N	N	N
131	F11	FALSE	Sample 6	CALHM2	UNKNOWN	SYBR	None				0.269756	0.041852	1.7387	23.1474	23.0467	0.117485		-6.03893	0.968247	1.89027	TRUE	82.7422	0.131633		TRUE		1	40								N	N	N	N	N	N	N
132	F12	FALSE	Sample 14	CALHM2	UNKNOWN	SYBR	None				0.253637	0.154094	0.417484	22.8131	22.8682	0.117509		-5.95003	0.258948	1.97916	TRUE	82.7422	0.131633		TRUE		1	40								N	N	N	N	N	N	N
133	F13	FALSE	Sample 7	CALHM2	UNKNOWN	SYBR	None				0.395661	0.246452	0.635204	22.485	22.4013	0.0897745		-6.59154	0.245982	1.33766	TRUE	82.8765	0.131633		TRUE		1	40								N	N	N	N	N	N	N
134	F14	FALSE	Sample 15	CALHM2	UNKNOWN	SYBR	None				1.95105	1.56782	2.42794	22.7397	22.7183	0.0202662		-8.89345	0.113629	-0.964249	TRUE	82.7422	0.131633		TRUE		1	40								N	N	N	N	N	N	N
135	F15	FALSE	Sample 8	CALHM2	UNKNOWN	SYBR	None				0.220276	0.0223338	2.17257	21.9889	21.6275	0.33717		-5.74659	1.1893	2.18261	TRUE	83.0108	0.131633		TRUE		1	40								N	N	N	N	N	N	N
136	F16	FALSE	Sample 16	CALHM2	UNKNOWN	SYBR	None				1.01788	0.646324	1.60305	23.1841	23.1269	0.0971141		-7.95477	0.236001	-0.0255737	TRUE	82.7422	0.131633		TRUE		1	40								N	N	N	N	N	N	N
137	F17	FALSE	Sample 17	CALHM2	UNKNOWN	SYBR	None				0.779756	0.461114	1.31859	22.9031	22.7183	0.166139		-7.57029	0.272974	0.358905	TRUE	82.7422	0.131633		TRUE		1	40								N	N	N	N	N	N	N
138	F18	FALSE	Sample 21	CALHM2	UNKNOWN	SYBR	None				0.976083	0.47832	1.99185	23.8542	23.6204	0.234272		-7.89428	0.370629	0.0349236	TRUE	82.7422	0.131633		TRUE		1	40								N	N	N	N	N	N	N
139	F19	FALSE	Sample 18	CALHM2	UNKNOWN	SYBR	None				0.820271	0.301045	2.23503	22.9287	22.6616	0.39578		-7.64337	0.520854	0.285827	TRUE	82.8765	0.131633		TRUE		1	40								N	N	N	N	N	N	N
140	F20	FALSE	Sample 22	CALHM2	UNKNOWN	SYBR	None				0.0740903	0.000118021	46.5118	33.3726	26.6944	5.78382		-4.17463	3.34748	3.75457	TRUE	87.1737	0.131633		TRUE		1	40								Y	N	N	Y	N	N	N
141	F21	FALSE	Sample 19	CALHM2	UNKNOWN	SYBR	None							Undetermined	22.8417	0.119243					TRUE	65.6877	0.131633		TRUE		1	40								N	N	N	N	N	N	N
142	F22	FALSE	Sample 23	CALHM2	UNKNOWN	SYBR	None							Undetermined	22.8922	0.088975					TRUE	65.5534	0.131633		TRUE		1	40								N	N	N	N	Y	N	N
143	F23	FALSE	Sample 20	CALHM2	UNKNOWN	SYBR	None				0.0318987	9.26108e-05	10.9871	31.8991	25.9769	5.2116		-2.95884	3.03557	4.97036	TRUE	66.2248	0.131633		TRUE		1	40								Y	N	N	N	N	N	N
144	F24	FALSE	Sample 24	CALHM2	UNKNOWN	SYBR	None							Undetermined	23.3506						TRUE	65.5534	0.131633		TRUE		1	40								N	N	N	N	N	N	N
145	G1	FALSE	Sample 1	CALHM1	UNKNOWN	SYBR	None				1	0.0460901	21.6966	38.1409	36.21	2.36286		5.83716	1.59895	0	TRUE	65.4191	0.0635428		TRUE		1	40								Y	N	N	N	N	N	N
146	G2	FALSE	Sample 9	CALHM1	UNKNOWN	SYBR	None				0.190836			39.4455	39.4455			8.22676		2.3896	TRUE	65.4191	0.0635428		TRUE		1	40								N	N	N	N	N	N	N
147	G3	FALSE	Sample 2	CALHM1	UNKNOWN	SYBR	None				0.937224	0.0143224	61.3297	38.1035	36.9727	3.61199		5.9307	2.17258	0.0935345	TRUE	65.4191	0.0635428		TRUE		1	40								Y	N	N	N	N	N	N
148	G4	FALSE	Sample 10	CALHM1	UNKNOWN	SYBR	None							Undetermined	35.163	4.23636					TRUE	65.5534	0.0635428		TRUE		1	40								N	N	N	N	Y	N	N
149	G5	FALSE	Sample 3	CALHM1	UNKNOWN	SYBR	None							Undetermined							TRUE	65.4191	0.0635428		TRUE		1	40								N	N	N	N	Y	N	N
150	G6	FALSE	Sample 11	CALHM1	UNKNOWN	SYBR	None							Undetermined	37.9016	2.60722					TRUE	65.4191	0.0635428		TRUE		1	40								N	N	N	N	Y	N	N
151	G7	FALSE	Sample 4	CALHM1	UNKNOWN	SYBR	None							Undetermined							TRUE	65.4191	0.0635428		TRUE		1	40								N	N	N	N	Y	N	N
152	G8	FALSE	Sample 12	CALHM1	UNKNOWN	SYBR	None				0.148764			38.9843	38.9843			8.58607		2.7489	TRUE	65.4191	0.0635428		TRUE		1	40								N	N	N	N	N	N	N
153	G9	FALSE	Sample 5	CALHM1	UNKNOWN	SYBR	None							Undetermined	31.988	1.03671					TRUE	65.4191	0.0635428		TRUE		1	40								N	N	N	N	Y	N	N
154	G10	FALSE	Sample 13	CALHM1	UNKNOWN	SYBR	None				16.8047	9.80474	28.802	32.8897	32.8404	0.0698222		1.76637	0.244249	-4.07079	TRUE	87.0394	0.0635428	65.4191	TRUE		1	40								N	N	N	N	N	N	Y
155	G11	FALSE	Sample 6	CALHM1	UNKNOWN	SYBR	None				7.7543	1.11528	53.9139	31.9285	31.9678	0.497153		2.88216	1.00762	-2.955	TRUE	87.1737	0.0635428	65.5534	TRUE		1	40								N	N	N	N	N	N	Y
156	G12	FALSE	Sample 14	CALHM1	UNKNOWN	SYBR	None							Undetermined	31.1155	0.341342					TRUE	65.4191	0.0635428		TRUE		1	40								N	N	N	N	Y	N	N
157	G13	FALSE	Sample 7	CALHM1	UNKNOWN	SYBR	None				7.29284	3.50063	15.1931	32.5295	31.9636	0.512715		2.97068	0.381374	-2.86648	TRUE	87.308	0.0635428	65.6877	TRUE		1	40								Y	N	N	N	N	N	Y
158	G14	FALSE	Sample 15	CALHM1	UNKNOWN	SYBR	None				9.75844	0.302007	315.315	31.9603	34.1622	3.12179		2.55051	1.80591	-3.28665	TRUE	87.1737	0.0635428		TRUE		1	40								Y	N	N	N	N	N	N
159	G15	FALSE	Sample 8	CALHM1	UNKNOWN	SYBR	None				4.16555			31.1528	31.1528			3.77865		-2.05851	TRUE	87.4423	0.0635428	66.0906	TRUE		1	40								N	N	N	N	N	N	Y
160	G16	FALSE	Sample 16	CALHM1	UNKNOWN	SYBR	None							Undetermined	32.4781	0.962042					TRUE	65.4191	0.0635428		TRUE		1	40								N	N	N	N	Y	N	N
161	G17	FALSE	Sample 17	CALHM1	UNKNOWN	SYBR	None				0.0919019			39.5695	39.5695			9.28092		3.44376	TRUE	65.6877	0.0635428		TRUE		1	40								N	N	N	N	N	N	N
162	G18	FALSE	Sample 21	CALHM1	UNKNOWN	SYBR	None				0.777259	0.0309943	19.4917	34.4448	37.7154	2.83754		6.20069	1.6742	0.363533	TRUE	87.308	0.0635428	65.5534	TRUE		1	40								Y	N	N	N	N	N	Y
163	G19	FALSE	Sample 18	CALHM1	UNKNOWN	SYBR	None							Undetermined							TRUE	65.4191	0.0635428		TRUE		1	40								N	N	N	N	Y	N	N
164	G20	FALSE	Sample 22	CALHM1	UNKNOWN	SYBR	None				10.3021	5.2175	20.3418	32.8144	33.3413	0.45888		2.4723	0.353512	-3.36487	TRUE	87.1737	0.0635428		TRUE		1	40								N	N	N	N	N	N	N
165	G21	FALSE	Sample 19	CALHM1	UNKNOWN	SYBR	None				10.6309	1.38066	81.857	31.379	31.4589	1.78823		2.42696	1.06065	-3.4102	TRUE	65.6877	0.0635428		TRUE		1	40								Y	N	N	N	N	N	N
166	G22	FALSE	Sample 23	CALHM1	UNKNOWN	SYBR	None				25.0991	9.91471	63.5383	31.6686	31.5797	0.125773		1.1876	0.421057	-4.64956	TRUE	87.1737	0.0635428		TRUE		1	40								N	N	N	N	N	N	N
167	G23	FALSE	Sample 20	CALHM1	UNKNOWN	SYBR	None							Undetermined							TRUE	65.9563	0.0635428		TRUE		1	40								N	N	N	N	N	N	N
168	G24	FALSE	Sample 24	CALHM1	UNKNOWN	SYBR	None				11.5802	2.67526	50.1268	33.2367	33.016	1.20352		2.30357	0.761375	-3.53359	TRUE	87.308	0.0635428		TRUE		1	40								Y	N	N	N	N	N	N
169	H1	FALSE	Sample 1																																	N	N	N	N	N	N	N
170	H2	FALSE	Sample 9																																	N	N	N	N	N	N	N
171	H3	FALSE	Sample 2																																	N	N	N	N	N	N	N
172	H4	FALSE	Sample 10																																	N	N	N	N	N	N	N
173	H5	FALSE	Sample 3																																	N	N	N	N	N	N	N
174	H6	FALSE	Sample 11																																	N	N	N	N	N	N	N
175	H7	FALSE	Sample 4																																	N	N	N	N	N	N	N
176	H8	FALSE	Sample 12																																	N	N	N	N	N	N	N
177	H9	FALSE	Sample 5																																	N	N	N	N	N	N	N
178	H10	FALSE	Sample 13																																	N	N	N	N	N	N	N
179	H11	FALSE	Sample 6																																	N	N	N	N	N	N	N
180	H12	FALSE	Sample 14																																	N	N	N	N	N	N	N
181	H13	FALSE	Sample 7																																	N	N	N	N	N	N	N
182	H14	FALSE	Sample 15																																	N	N	N	N	N	N	N
183	H15	FALSE	Sample 8																																	N	N	N	N	N	N	N
184	H16	FALSE	Sample 16																																	N	N	N	N	N	N	N
185	H17	FALSE	Sample 17																																	N	N	N	N	N	N	N
186	H18	FALSE	Sample 21																																	N	N	N	N	N	N	N
187	H19	FALSE	Sample 18																																	N	N	N	N	N	N	N
188	H20	FALSE	Sample 22																																	N	N	N	N	N	N	N
189	H21	FALSE	Sample 19																																	N	N	N	N	N	N	N
190	H22	FALSE	Sample 23																																	N	N	N	N	N	N	N
191	H23	FALSE	Sample 20																																	N	N	N	N	N	N	N
192	H24	FALSE	Sample 24																																	N	N	N	N	N	N	N
193	I1	FALSE	Sample 1	CALHM1	UNKNOWN	SYBR	None				1	0.0460901	21.6966	33.5752	36.21	2.36286		5.83716	1.59895	0	TRUE	65.5534	0.0635428		TRUE		1	40								Y	N	N	N	N	N	N
194	I2	FALSE	Sample 9	CALHM1	UNKNOWN	SYBR	None							Undetermined	39.4455						TRUE	65.4191	0.0635428		TRUE		1	40								N	N	N	N	Y	N	N
195	I3	FALSE	Sample 2	CALHM1	UNKNOWN	SYBR	None				0.937224	0.0143224	61.3297	39.884	36.9727	3.61199		5.9307	2.17258	0.0935345	TRUE	65.4191	0.0635428		TRUE		1	40								Y	N	N	N	N	N	N
196	I4	FALSE	Sample 10	CALHM1	UNKNOWN	SYBR	None				1.03711	0.000916079	1174.12	32.1675	35.163	4.23636		5.7846	3.18774	-0.0525621	TRUE	87.1737	0.0635428		TRUE		1	40								Y	N	N	N	N	N	N
197	I5	FALSE	Sample 3	CALHM1	UNKNOWN	SYBR	None							Undetermined							TRUE	65.4191	0.0635428		TRUE		1	40								N	N	N	N	Y	N	N
198	I6	FALSE	Sample 11	CALHM1	UNKNOWN	SYBR	None				0.279898	0.00449987	17.41	39.7452	37.9016	2.60722		7.67419	1.87242	1.83703	TRUE	65.4191	0.0635428		TRUE		1	40								Y	N	N	N	N	N	N
199	I7	FALSE	Sample 4	CALHM1	UNKNOWN	SYBR	None							Undetermined							TRUE	65.5534	0.0635428		TRUE		1	40								N	N	N	N	Y	N	N
200	I8	FALSE	Sample 12	CALHM1	UNKNOWN	SYBR	None							Undetermined	38.9843						TRUE	65.4191	0.0635428		TRUE		1	40								N	N	N	N	N	N	N
201	I9	FALSE	Sample 5	CALHM1	UNKNOWN	SYBR	None				24.1131	4.47024	130.07	32.721	31.988	1.03671		1.24542	0.764002	-4.59175	TRUE	87.1737	0.0635428		TRUE		1	40								Y	N	N	N	N	N	N
202	I10	FALSE	Sample 13	CALHM1	UNKNOWN	SYBR	None							Undetermined	32.8404	0.0698222					TRUE	65.4191	0.0635428		TRUE		1	40								N	N	N	N	Y	N	N
203	I11	FALSE	Sample 6	CALHM1	UNKNOWN	SYBR	None				7.7543	1.11528	53.9139	31.4915	31.9678	0.497153		2.88216	1.00762	-2.955	TRUE	87.308	0.0635428		TRUE		1	40								N	N	N	N	N	N	N
204	I12	FALSE	Sample 14	CALHM1	UNKNOWN	SYBR	None				11.6312	5.40482	25.0304	31.3569	31.1155	0.341342		2.29723	0.347432	-3.53993	TRUE	87.308	0.0635428		TRUE		1	40								N	N	N	N	N	N	N
205	I13	FALSE	Sample 7	CALHM1	UNKNOWN	SYBR	None				7.29284	3.50063	15.1931	31.8312	31.9636	0.512715		2.97068	0.381374	-2.86648	TRUE	87.308	0.0635428	65.5534	TRUE		1	40								Y	N	N	N	N	N	Y
206	I14	FALSE	Sample 15	CALHM1	UNKNOWN	SYBR	None				9.75844	0.302007	315.315	32.7915	34.1622	3.12179		2.55051	1.80591	-3.28665	TRUE	87.308	0.0635428		TRUE		1	40								Y	N	N	N	N	N	N
207	I15	FALSE	Sample 8	CALHM1	UNKNOWN	SYBR	None							Undetermined	31.1528						TRUE	65.5534	0.0635428		TRUE		1	40								N	N	N	N	Y	N	N
208	I16	FALSE	Sample 16	CALHM1	UNKNOWN	SYBR	None				21.7165	4.45735	105.804	33.1584	32.4781	0.962042		1.39644	0.717854	-4.44072	TRUE	87.308	0.0635428		TRUE		1	40								Y	N	N	N	N	N	N
209	I17	FALSE	Sample 17	CALHM1	UNKNOWN	SYBR	None							Undetermined	39.5695						TRUE	65.4191	0.0635428		TRUE		1	40								N	N	N	N	Y	N	N
210	I18	FALSE	Sample 21	CALHM1	UNKNOWN	SYBR	None				0.777259	0.0309943	19.4917	39.1802	37.7154	2.83754		6.20069	1.6742	0.363533	TRUE	65.4191	0.0635428		TRUE		1	40								Y	N	N	N	N	N	N
211	I19	FALSE	Sample 18	CALHM1	UNKNOWN	SYBR	None							Undetermined							TRUE	65.4191	0.0635428		TRUE		1	40								N	N	N	N	Y	N	N
212	I20	FALSE	Sample 22	CALHM1	UNKNOWN	SYBR	None				10.3021	5.2175	20.3418	33.5565	33.3413	0.45888		2.4723	0.353512	-3.36487	TRUE	87.1737	0.0635428	65.5534	TRUE		1	40								N	N	N	N	N	N	Y
213	I21	FALSE	Sample 19	CALHM1	UNKNOWN	SYBR	None				10.6309	1.38066	81.857	29.7119	31.4589	1.78823		2.42696	1.06065	-3.4102	TRUE	65.822	0.0635428		TRUE		1	40								Y	N	N	N	N	N	N
214	I22	FALSE	Sample 23	CALHM1	UNKNOWN	SYBR	None							Undetermined	31.5797	0.125773					TRUE	65.5534	0.0635428		TRUE		1	40								N	N	N	N	Y	N	N
215	I23	FALSE	Sample 20	CALHM1	UNKNOWN	SYBR	None							Undetermined							TRUE	65.4191	0.0635428		TRUE		1	40								N	N	N	N	Y	N	N
216	I24	FALSE	Sample 24	CALHM1	UNKNOWN	SYBR	None				11.5802	2.67526	50.1268	31.7174	33.016	1.20352		2.30357	0.761375	-3.53359	TRUE	87.308	0.0635428		TRUE		1	40								Y	N	N	N	N	N	N
217	J1	FALSE	Sample 1																																	N	N	N	N	N	N	N
218	J2	FALSE	Sample 9																																	N	N	N	N	N	N	N
219	J3	FALSE	Sample 2																																	N	N	N	N	N	N	N
220	J4	FALSE	Sample 10																																	N	N	N	N	N	N	N
221	J5	FALSE	Sample 3																																	N	N	N	N	N	N	N
222	J6	FALSE	Sample 11																																	N	N	N	N	N	N	N
223	J7	FALSE	Sample 4																																	N	N	N	N	N	N	N
224	J8	FALSE	Sample 12																																	N	N	N	N	N	N	N
225	J9	FALSE	Sample 5																																	N	N	N	N	N	N	N
226	J10	FALSE	Sample 13																																	N	N	N	N	N	N	N
227	J11	FALSE	Sample 6																																	N	N	N	N	N	N	N
228	J12	FALSE	Sample 14																																	N	N	N	N	N	N	N
229	J13	FALSE	Sample 7																																	N	N	N	N	N	N	N
230	J14	FALSE	Sample 15																																	N	N	N	N	N	N	N
231	J15	FALSE	Sample 8																																	N	N	N	N	N	N	N
232	J16	FALSE	Sample 16																																	N	N	N	N	N	N	N
233	J17	FALSE	Sample 17																																	N	N	N	N	N	N	N
234	J18	FALSE	Sample 21																																	N	N	N	N	N	N	N
235	J19	FALSE	Sample 18																																	N	N	N	N	N	N	N
236	J20	FALSE	Sample 22																																	N	N	N	N	N	N	N
237	J21	FALSE	Sample 19																																	N	N	N	N	N	N	N
238	J22	FALSE	Sample 23																																	N	N	N	N	N	N	N
239	J23	FALSE	Sample 20																																	N	N	N	N	N	N	N
240	J24	FALSE	Sample 24																																	N	N	N	N	N	N	N
241	K1	FALSE	Sample 1	CALHM1	UNKNOWN	SYBR	None				1	0.0460901	21.6966	36.9139	36.21	2.36286		5.83716	1.59895	0	TRUE	65.4191	0.0635428		TRUE		1	40								Y	N	N	N	N	N	N
242	K2	FALSE	Sample 9	CALHM1	UNKNOWN	SYBR	None							Undetermined	39.4455						TRUE	65.4191	0.0635428		TRUE		1	40								N	N	N	N	Y	N	N
243	K3	FALSE	Sample 2	CALHM1	UNKNOWN	SYBR	None				0.937224	0.0143224	61.3297	32.9306	36.9727	3.61199		5.9307	2.17258	0.0935345	TRUE	87.1737	0.0635428		TRUE		1	40								Y	N	N	N	N	N	N
244	K4	FALSE	Sample 10	CALHM1	UNKNOWN	SYBR	None				1.03711	0.000916079	1174.12	38.1586	35.163	4.23636		5.7846	3.18774	-0.0525621	TRUE	65.4191	0.0635428		TRUE		1	40								Y	N	N	N	N	N	N
245	K5	FALSE	Sample 3	CALHM1	UNKNOWN	SYBR	None							Undetermined							TRUE	65.4191	0.0635428		TRUE		1	40								N	N	N	N	Y	N	N
246	K6	FALSE	Sample 11	CALHM1	UNKNOWN	SYBR	None				0.279898	0.00449987	17.41	36.058	37.9016	2.60722		7.67419	1.87242	1.83703	TRUE	71.1935	0.0635428		TRUE		1	40								Y	N	N	N	N	N	N
247	K7	FALSE	Sample 4	CALHM1	UNKNOWN	SYBR	None							Undetermined							TRUE	65.4191	0.0635428		TRUE		1	40								N	N	N	N	Y	N	N
248	K8	FALSE	Sample 12	CALHM1	UNKNOWN	SYBR	None							Undetermined	38.9843						TRUE	65.4191	0.0635428		TRUE		1	40								N	N	N	N	Y	N	N
249	K9	FALSE	Sample 5	CALHM1	UNKNOWN	SYBR	None				24.1131	4.47024	130.07	31.2549	31.988	1.03671		1.24542	0.764002	-4.59175	TRUE	65.4191	0.0635428		TRUE		1	40								Y	N	N	N	N	N	N
250	K10	FALSE	Sample 13	CALHM1	UNKNOWN	SYBR	None				16.8047	9.80474	28.802	32.791	32.8404	0.0698222		1.76637	0.244249	-4.07079	TRUE	87.1737	0.0635428	65.5534	TRUE		1	40								N	N	N	N	N	N	Y
251	K11	FALSE	Sample 6	CALHM1	UNKNOWN	SYBR	None				7.7543	1.11528	53.9139	32.4835	31.9678	0.497153		2.88216	1.00762	-2.955	TRUE	87.308	0.0635428		TRUE		1	40								N	N	N	N	N	N	N
252	K12	FALSE	Sample 14	CALHM1	UNKNOWN	SYBR	None				11.6312	5.40482	25.0304	30.8741	31.1155	0.341342		2.29723	0.347432	-3.53993	TRUE	87.308	0.0635428		TRUE		1	40								N	N	N	N	N	N	N
253	K13	FALSE	Sample 7	CALHM1	UNKNOWN	SYBR	None				7.29284	3.50063	15.1931	31.53	31.9636	0.512715		2.97068	0.381374	-2.86648	TRUE	87.308	0.0635428		TRUE		1	40								Y	N	N	N	N	N	N
254	K14	FALSE	Sample 15	CALHM1	UNKNOWN	SYBR	None				9.75844	0.302007	315.315	37.7349	34.1622	3.12179		2.55051	1.80591	-3.28665	TRUE	65.4191	0.0635428		TRUE		1	40								Y	N	N	N	N	N	N
255	K15	FALSE	Sample 8	CALHM1	UNKNOWN	SYBR	None							Undetermined	31.1528						TRUE	65.2848	0.0635428		TRUE		1	40								N	N	N	N	N	N	N
256	K16	FALSE	Sample 16	CALHM1	UNKNOWN	SYBR	None				21.7165	4.45735	105.804	31.7978	32.4781	0.962042		1.39644	0.717854	-4.44072	TRUE	87.1737	0.0635428		TRUE		1	40								Y	N	N	N	N	N	N
257	K17	FALSE	Sample 17	CALHM1	UNKNOWN	SYBR	None							Undetermined	39.5695						TRUE	65.6877	0.0635428		TRUE		1	40								N	N	N	N	Y	N	N
258	K18	FALSE	Sample 21	CALHM1	UNKNOWN	SYBR	None				0.777259	0.0309943	19.4917	39.5212	37.7154	2.83754		6.20069	1.6742	0.363533	TRUE	65.4191	0.0635428		TRUE		1	40								Y	N	N	N	N	N	N
259	K19	FALSE	Sample 18	CALHM1	UNKNOWN	SYBR	None							Undetermined							TRUE	65.4191	0.0635428		TRUE		1	40								N	N	N	N	Y	N	N
260	K20	FALSE	Sample 22	CALHM1	UNKNOWN	SYBR	None				10.3021	5.2175	20.3418	33.6531	33.3413	0.45888		2.4723	0.353512	-3.36487	TRUE	87.1737	0.0635428		TRUE		1	40								N	N	N	N	N	N	N
261	K21	FALSE	Sample 19	CALHM1	UNKNOWN	SYBR	None				10.6309	1.38066	81.857	33.2857	31.4589	1.78823		2.42696	1.06065	-3.4102	TRUE	87.0394	0.0635428		TRUE		1	40								Y	N	N	N	N	N	N
262	K22	FALSE	Sample 23	CALHM1	UNKNOWN	SYBR	None				25.0991	9.91471	63.5383	31.4908	31.5797	0.125773		1.1876	0.421057	-4.64956	TRUE	87.1737	0.0635428		TRUE		1	40								N	N	N	N	N	N	N
263	K23	FALSE	Sample 20	CALHM1	UNKNOWN	SYBR	None							Undetermined							TRUE	64.7477	0.0635428		TRUE		1	40								N	N	N	N	Y	N	N
264	K24	FALSE	Sample 24	CALHM1	UNKNOWN	SYBR	None				11.5802	2.67526	50.1268	34.0939	33.016	1.20352		2.30357	0.761375	-3.53359	TRUE	86.9051	0.0635428		TRUE		1	40								Y	N	N	N	N	N	N
289	M1	FALSE	Sample 25	FAM26A	UNKNOWN	SYBR	None							32.66	33.5795	1.30035					TRUE	72.9392	0.102517		TRUE		1	40								Y	N	N	N	N	N	N
290	M2	FALSE	Sample 26	FAM26A	UNKNOWN	SYBR	None							33.6337	35.9312	3.24912					TRUE	72.8049	0.102517		TRUE		1	40								Y	N	N	N	N	N	N
291	M3	FALSE	Sample 25	CALHM2	UNKNOWN	SYBR	None							Undetermined							TRUE	68.9106	0.131633		TRUE		1	40								N	N	N	N	Y	N	N
292	M4	FALSE	Sample 26	CALHM2	UNKNOWN	SYBR	None							Undetermined							TRUE	78.5793	0.131633		TRUE		1	40								N	N	N	N	Y	Y	N
313	N1	FALSE	Sample 25	FAM26A	UNKNOWN	SYBR	None							34.499	33.5795	1.30035					TRUE	72.8049	0.102517		TRUE		1	40								Y	N	N	N	N	N	N
314	N2	FALSE	Sample 26	FAM26A	UNKNOWN	SYBR	None							38.2287	35.9312	3.24912					TRUE	71.9992	0.102517		TRUE		1	40								Y	N	N	N	N	N	N
315	N3	FALSE	Sample 25	CALHM2	UNKNOWN	SYBR	None							Undetermined							TRUE	68.3734	0.131633		TRUE		1	40								N	Y	Y	N	Y	Y	N
316	N4	FALSE	Sample 26	CALHM2	UNKNOWN	SYBR	None							Undetermined							TRUE	62.4648	0.131633		TRUE		1	40								N	Y	Y	N	Y	Y	N
337	O1	FALSE	Sample 25	CALHM1	UNKNOWN	SYBR	None							Undetermined							TRUE	61.2562	0.0635428		TRUE		1	40								N	N	N	N	Y	N	N
338	O2	FALSE	Sample 26	CALHM1	UNKNOWN	SYBR	None							Undetermined	31.7217						TRUE	68.7763	0.0635428		TRUE		1	40								N	N	N	N	N	N	N
361	P1	FALSE	Sample 25	CALHM1	UNKNOWN	SYBR	None							Undetermined							TRUE	60.8533	0.0635428		TRUE		1	40								N	N	N	N	Y	N	N
362	P2	FALSE	Sample 26	CALHM1	UNKNOWN	SYBR	None				1057.65			31.7217	31.7217			-4.20949		-10.0467	TRUE	62.0619	0.0635428		TRUE		1	40								N	Y	Y	N	N	Y	N
Analysis Type	Singleplex
Endogenous Control	FAM26A
RQ Min/Max Confidence Level	95.0
Reference Sample	Sample 1

## Sheet: ANALYSIS
Block Type	384-Well Block
Calibration Background is expired	No
Calibration Background performed on	2019-08-14 10:41:25 AM UTC
Calibration FAM is expired	No
Calibration FAM performed on	2019-08-14 11:18:53 AM UTC
Calibration NED is expired	No
Calibration NED performed on	2019-08-14 11:26:29 AM UTC
Calibration ROI is expired	No
Calibration ROI performed on	2019-08-14 10:34:37 AM UTC
Calibration ROX is expired	No
Calibration ROX performed on	2019-08-14 11:41:36 AM UTC
Calibration SYBR is expired	No
Calibration SYBR performed on	2019-08-14 11:33:55 AM UTC
Calibration TAMRA is expired	No
Calibration TAMRA performed on	2019-08-14 11:11:32 AM UTC
Calibration Uniformity is expired	No
Calibration Uniformity performed on	2019-08-14 10:48:50 AM UTC
Calibration VIC is expired	No
Calibration VIC performed on	2019-08-14 10:56:22 AM UTC
Chemistry	SYBR_GREEN
Experiment Barcode
Experiment Comments
Experiment File Name	D:\Users\INSTR-ADMIN\Desktop\2020-02-11_SDx157_plate1.eds
Experiment Name	2020-02-11 151949
Experiment Run End Time	2020-02-11 17:20:20 PM UTC
Experiment Type	Comparative Cт (ΔΔCт)
Experiment User Name
Instrument Name	278882047
Instrument Serial Number	278882047
Instrument Type	ViiA 7
Passive Reference	ROX
Quantification Cycle Method	Ct
Signal Smoothing On	true
Stage/ Cycle where Analysis is performed	Stage 2, Step 2
Well	Well Position	Sample Name	Target Name	RQ	RQ Min	RQ Max	CT	Ct Mean	Ct SD	Tm1	Ct Threshold	Tm2		A	28.829	30.1532	31.513	27.3974	28.7731	29.5938	30.2587	30.4302	30.3187	30.8253	27.2322	28.4783	29.1573	31.4611	29.7006	31.526	29.826	30.8333	29.5889	30.4452	28.5991	29.9306	29.7223	30.1888
1	A1	Sample 1	FAM26A				28.829	30.3728	1.44459	72.5364	0.102517	65.4191		B	22.4211	21.9645	22.909	21.583	22.9879	22.6396	22.4916	22.5609	23.2811	23.2221	22.9177	22.7884	22.3065	22.6994	21.5724	23.0148	22.5814	23.3856	22.8492	23.2942	22.7573	22.8293	22.0907	23.3506
2	A2	Sample 9	FAM26A				30.1532	31.2188	0.922919	72.6707	0.102517			C	30.5978	31.7658	31.7799	29.5806	29.5272	30.4016	30.4148	30.6579	31.0194	31.5523	29.5412	28.671	28.5193	31.5411	26.4761	30.7615	30.3316	31.9502	31.1852	30.9089	29.0568	30.0325	28.4036	31.2658
3	A3	Sample 2	FAM26A				31.513	31.042	1.0554	72.5364	0.102517			D	22.4821	22.4078	23.0346	22.1419	23.291	22.6794	22.7255	22.7032	23.3267	23.1455	23.0752	23.0032	22.4125	22.7158	21.3213	23.1819	22.6705	23.6214	22.2069	23.4163	22.926	22.9552	23.9408
4	A4	Sample 10	FAM26A				27.3974	29.3784	1.8881	72.5364	0.102517			E	31.6917	31.7373	29.8331	31.1573	29.1794	30.6869	30.297	30.1067	30.8895	30.8444	30.4837	29.3055	29.3021	31.833	25.9457	30.9576	30.7082	31.7605	30.1408	31.253	29.4398	31.2131	28.6813	30.6826
5	A5	Sample 3	FAM26A				28.7731	29.1599	0.37746	72.4021	0.102517			F	22.4277	22.3479	23.1048	22.4377	23.5276	22.8445	22.6079	22.8518	23.7392	23.4002	23.1474	22.8131	22.485	22.7397	21.9889	23.1841	22.9031	23.8542	22.9287
6	A6	Sample 11	FAM26A				29.5938	30.2274	0.566972	72.5364	0.102517			G	38.1409	39.4455	38.1035	Undetermined	Undetermined	Undetermined	Undetermined	38.9843	Undetermined	32.8897	31.9285	Undetermined	32.5295	31.9603	31.1528	Undetermined	39.5695	34.4448	Undetermined	32.8144	31.379	31.6686	Undetermined	33.2367
7	A7	Sample 4	FAM26A				30.2587	30.3235	0.0813212	72.5364	0.102517			H
8	A8	Sample 12	FAM26A				30.4302	30.3983	0.276975	72.2678	0.102517			I	33.5752	Undetermined	39.884	32.1675	Undetermined	39.7452	Undetermined	Undetermined	32.721	Undetermined	31.4915	31.3569	31.8312	32.7915	Undetermined	33.1584	Undetermined	39.1802	Undetermined	33.5565	29.7119	Undetermined	Undetermined	31.7174
9	A9	Sample 5	FAM26A				30.3187	30.7426	0.372737	72.5364	0.102517			J
10	A10	Sample 13	FAM26A				30.8253	31.074	0.414319	72.5364	0.102517			K	36.9139	Undetermined	32.9306	38.1586	Undetermined	36.058	Undetermined	Undetermined	31.2549	32.791	32.4835	30.8741	31.53	37.7349	Undetermined	31.7978	Undetermined	39.5212	Undetermined	33.6531	33.2857	31.4908	Undetermined	34.0939
11	A11	Sample 6	FAM26A				27.2322	29.0857	1.67293	72.6707	0.102517	65.5534		L
12	A12	Sample 14	FAM26A				28.4783	28.8183	0.432845	72.6707	0.102517	65.5534		M	32.66	33.6337	Undetermined	Undetermined
13	A13	Sample 7	FAM26A				29.1573	28.9929	0.416488	72.5364	0.102517			N	34.499	38.2287	Undetermined	Undetermined
14	A14	Sample 15	FAM26A				31.4611	31.6117	0.195765	72.8049	0.102517			O	Undetermined	Undetermined
15	A15	Sample 8	FAM26A				29.7006	27.3741	2.03214	73.3421	0.102517	67.5677		P	Undetermined	31.7217
16	A16	Sample 16	FAM26A				31.526	31.0817	0.397062	72.6707	0.102517
17	A17	Sample 17	FAM26A				29.826	30.2886	0.442654	72.6707	0.102517
18	A18	Sample 21	FAM26A				30.8333	31.5147	0.597673	72.8049	0.102517	65.5534
19	A19	Sample 18	FAM26A				29.5889	30.305	0.810693	72.8049	0.102517
20	A20	Sample 22	FAM26A				30.4452	30.869	0.405391	72.6707	0.102517			FAM26A	28.829	30.1532	31.513	27.3974	28.7731	29.5938	30.2587	30.4302	30.3187	30.8253	27.2322	28.4783	29.1573	31.4611	29.7006	31.526	29.826	30.8333	29.5889	30.4452	28.5991	29.9306	29.7223	30.1888
21	A21	Sample 19	FAM26A				28.5991	29.0319	0.420915	72.8049	0.102517	65.822			30.5978	31.7658	31.7799	29.5806	29.5272	30.4016	30.4148	30.6579	31.0194	31.5523	29.5412	28.671	28.5193	31.5411	26.4761	30.7615	30.3316	31.9502	31.1852	30.9089	29.0568	30.0325	28.4036	31.2658
22	A22	Sample 23	FAM26A				29.9306	30.3921	0.712839	72.6707	0.102517	65.4191			31.6917	31.7373	29.8331	31.1573	29.1794	30.6869	30.297	30.1067	30.8895	30.8444	30.4837	29.3055	29.3021	31.833	25.9457	30.9576	30.7082	31.7605	30.1408	31.253	29.4398	31.2131	28.6813	30.6826
23	A23	Sample 20	FAM26A				29.7223	28.9357	0.695202	73.3421	0.102517	68.2392		CALHM2	22.4211	21.9645	22.909	21.583	22.9879	22.6396	22.4916	22.5609	23.2811	23.2221	22.9177	22.7884	22.3065	22.6994	21.5724	23.0148	22.5814	23.3856	22.8492	23.2942	22.7573	22.8293	22.0907	23.3506
24	A24	Sample 24	FAM26A				30.1888	30.7124	0.539085	72.8049	0.102517				22.4821	22.4078	23.0346	22.1419	23.291	22.6794	22.7255	22.7032	23.3267	23.1455	23.0752	23.0032	22.4125	22.7158	21.3213	23.1819	22.6705	23.6214	22.2069	23.4163	22.926	22.9552	23.9408
25	B1	Sample 1	CALHM2	1	0.200785	4.98044	22.4211	22.4436	0.0335041	82.6079	0.131633				22.4277	22.3479	23.1048	22.4377	23.5276	22.8445	22.6079	22.8518	23.7392	23.4002	23.1474	22.8131	22.485	22.7397	21.9889	23.1841	22.9031	23.8542	22.9287
26	B2	Sample 9	CALHM2	2.06982	0.717316	5.97247	21.9645	22.2401	0.240493	82.6079	0.131633			CALHM1	38.1409	39.4455	38.1035	Undetermined	Undetermined	Undetermined	Undetermined	38.9843	Undetermined	32.8897	31.9285	Undetermined	32.5295	31.9603	31.1528	Undetermined	39.5695	34.4448	Undetermined	32.8144	31.379	31.6686	Undetermined	33.2367
27	B3	Sample 2	CALHM2	1.06931	0.329291	3.47241	22.909	23.0161	0.0992263	82.6079	0.131633				33.5752	Undetermined	39.884	32.1675	Undetermined	39.7452	Undetermined	Undetermined	32.721	Undetermined	31.4915	31.3569	31.8312	32.7915	Undetermined	33.1584	Undetermined	39.1802	Undetermined	33.5565	29.7119	Undetermined	Undetermined	31.7174
28	B4	Sample 10	CALHM2	0.657471	0.0763873	5.65891	21.583	22.0542	0.434034	82.6079	0.131633				36.9139	Undetermined	32.9306	38.1586	Undetermined	36.058	Undetermined	Undetermined	31.2549	32.791	32.4835	30.8741	31.53	37.7349	Undetermined	31.7978	Undetermined	39.5212	Undetermined	33.6531	33.2857	31.4908	Undetermined	34.0939
29	B5	Sample 3	CALHM2	0.243479	0.145336	0.407898	22.9879	23.2688	0.270523	82.6079	0.131633			GADPH	18.265	18.383	18.772	18.29	18.366	18.566	18.515	18.609	Undetermined	19.638	19.414	19.3	19.111	19.189	20.68	19.2	17.928	19.232	18.4	19.129	18.632	19.023	20.711	18.813
30	B6	Sample 11	CALHM2	0.745904	0.392751	1.4166	22.6396	22.7212	0.108619	82.6079	0.131633				18.073	18.535	18.688	18.17	18.449	18.507	18.381	18.41	19.333	19.261	19.466	18.965	18.603	19.531	20.763	18.977	18.141	19.185	18.364	19.098	18.45	18.982	20.702	18.968
31	B7	Sample 4	CALHM2	0.862131	0.735929	1.00997	22.4916	22.6083	0.116953	82.6079	0.131633				18.394	18.111	18.62	18.188	18.655	18.32	18.488	18.573	19.28	19.609	19.657	19.268	19.135	19.332	20.977	18.885	18.125	19.228	18.592	19.276	19.15	19.08	20.768	19.058
32	B8	Sample 12	CALHM2	0.848957	0.599674	1.20187	22.5609	22.7053	0.145491	82.6079	0.131633
33	B9	Sample 5	CALHM2	0.643641	0.390329	1.06134	23.2811	23.449	0.252373	82.6079	0.131633				1-UT	2-UT	1-TGFb	2-TGFb	1-IL4	2-IL4	1-IL10	2-IL10	1-LPS	2-LPS	1-LPS+TGFb	2-LPS+TGFb	1-LPS+IL4	2-LPS+IL4	1-LPS+IL10	2-LPS+IL10	3-UT	3-LPS	3-TGF	3-LPS+TGF	3-IL4	3-LPS+IL4	3-IL10	3-LPS+IL10
34	B10	Sample 13	CALHM2	0.925859	0.571366	1.50029	23.2221	23.2559	0.130641	82.6079	0.131633			FAM26A	30.3728	31.2188	31.042	29.3784	29.1599	30.2274	30.3235	30.3983	30.7426	31.074	29.0857	28.8183	28.9929	31.6117	27.3741	31.0817	30.2886	31.5147	30.305	30.869	29.0319	30.3921	28.9357	30.7124
35	B11	Sample 6	CALHM2	0.269756	0.041852	1.7387	22.9177	23.0467	0.117485	82.7422	0.131633
36	B12	Sample 14	CALHM2	0.253637	0.154094	0.417484	22.7884	22.8682	0.117509	82.7422	0.131633
37	B13	Sample 7	CALHM2	0.395661	0.246452	0.635204	22.3065	22.4013	0.0897745	82.7422	0.131633			CALHM2	22.4436	22.2401	23.0161	22.0542	23.2688	22.7212	22.6083	22.7053	23.449	23.2559	23.0467	22.8682	22.4013	22.7183	21.6275	23.1269	22.7183	23.6204	22.6616	23.3553	22.8417	22.8922	23.0157	23.3506
38	B14	Sample 15	CALHM2	1.95105	1.56782	2.42794	22.6994	22.7183	0.0202662	82.7422	0.131633
39	B15	Sample 8	CALHM2	0.220276	0.0223338	2.17257	21.5724	21.6275	0.33717	83.1451	0.131633
40	B16	Sample 16	CALHM2	1.01788	0.646324	1.60305	23.0148	23.1269	0.0971141	82.7422	0.131633			CALHM1	36.21	39.4455	36.9727	35.163	#DIV/0!	37.9016	#DIV/0!	38.9843	31.988	32.8404	31.9678	31.1155	31.9636	34.1622	31.1528	32.4781	39.5695	37.7154	#DIV/0!	33.3413	31.4589	31.5797	#DIV/0!	33.016
41	B17	Sample 17	CALHM2	0.779756	0.461114	1.31859	22.5814	22.7183	0.166139	82.7422	0.131633
42	B18	Sample 21	CALHM2	0.976083	0.47832	1.99185	23.3856	23.6204	0.234272	82.7422	0.131633
43	B19	Sample 18	CALHM2	0.820271	0.301045	2.23503	22.8492	22.6616	0.39578	82.7422	0.131633			GADPH	18.244	18.343	18.6933	18.216	18.49	18.4643	18.4613	18.5307	19.3065	19.5027	19.5123	19.1777	18.9497	19.3507	20.8067	19.0207	18.0647	19.215	18.452	19.1677	18.744	19.0283	20.727	18.9463
44	B20	Sample 22	CALHM2	0.0740903	0.000118021	46.5118	23.2942	26.6944	5.78382	82.7422	0.131633
45	B21	Sample 19	CALHM2	0.299587	0.169862	0.528383	22.7573	22.8417	0.119243	82.8765	0.131633				1-UT	2-UT	1-TGFb	2-TGFb	1-IL4	2-IL4	1-IL10	2-IL10	1-LPS	2-LPS	1-LPS+TGFb	2-LPS+TGFb	1-LPS+IL4	2-LPS+IL4	1-LPS+IL10	2-LPS+IL10	3-UT	3-LPS	3-TGF	3-LPS+TGF	3-IL4	3-LPS+IL4	3-IL10	3-LPS+IL10
46	B22	Sample 23	CALHM2	0.742596	0.296411	1.86042	22.8293	22.8922	0.088975	82.7422	0.131633			FAM26A	0.000651046	0.000278468	0.000138326	0.0017224	0.000802577	0.000446374	0.000280952	0.000261753	0.000484155	0.000390437	0.00474354	0.00158574	0.000845675	0.000226153	0.00210216	0.000172002	0.000288057	0.000318085	0.000444078	0.000402846	0.00107976	0.000522499	0.00195954	0.00041273
47	B23	Sample 20	CALHM2	0.0318987	9.26108e-05	10.9871	22.0907	25.9769	5.2116	83.1451	0.131633				0.000191047	9.10605e-05	0.000114958	0.000379242	0.000475838	0.000254992	0.000252149	0.00022353	0.000297889	0.000235889	0.000957224	0.00138747	0.00131602	0.000213955	0.0196488	0.00029219	0.000202897	0.00014666	0.000146871	0.000292109	0.000786183	0.000486857	0.00488796	0.000195648
48	B24	Sample 24	CALHM2	0.674855			23.3506	23.3506		82.7422	0.131633				8.95009e-05	9.28788e-05	0.000443188	0.000127141	0.000605597	0.000209242	0.000273588	0.000327537	0.00032597	0.000385301	0.000498082	0.000893729	0.000764923	0.000174761	0.0283785	0.000255057	0.000156286	0.000167272	0.000302916	0.000230121	0.000602898	0.000214793	0.00403205	0.000293104
49	C1	Sample 1	FAM26A				30.5978	30.3728	1.44459	72.5364	0.102517			CALHM2	0.0552806	0.0812473	0.0538236	0.0969223	0.0442591	0.055351	0.0612022	0.0612047	0.06361	0.0759188	0.0943833	0.0818552	0.0976091	0.0981621	0.588149	0.0627565	0.0436856	0.0555281	0.0474588	0.0572499	0.0619244	0.0717443	0.388593	0.0472272
50	C2	Sample 9	FAM26A				31.7658	31.2188	0.922919	72.5364	0.102517				0.0529904	0.0597543	0.049333	0.0657927	0.0358713	0.0538424	0.0520421	0.0554553	0.0616298	0.0800545	0.0846221	0.0705351	0.0906957	0.0970505	0.699953	0.0558932	0.0410693	0.0471561	0.0740742	0.0526058	0.0550932	0.065752	0.107785
51	C3	Sample 2	FAM26A				31.7799	31.042	1.0554	72.4021	0.102517				0.0550288	0.0622902	0.0469913	0.0535972	0.030447	0.0480234	0.0564629	0.0500262	0.0463031	0.0671025	0.0804879	0.0804687	0.0862491	0.0954578	0.440674	0.0558077	0.0349523	0.0401299	0.0449144
52	C4	Sample 10	FAM26A				29.5806	29.3784	1.8881	72.6707	0.102517	65.6877		CALHM1	1.02433e-06	4.44126e-07	1.43533e-06	0	0	0	0	6.96359e-07	0	9.33454e-05	0.000182968	0	8.16716e-05	0.000160004	0.00076826	0	3.36038e-07	2.60241e-05	0	7.79708e-05	0.000157217	0.000156637	0	4.99097e-05
53	C5	Sample 3	FAM26A				29.5272	29.1599	0.37746	72.4021	0.102517				2.42583e-05	0	4.17807e-07	6.31237e-05	0	3.92485e-07	0	0	9.15846e-05	0	0.000247685	0.000215622	0.000132518	8.99274e-05	0	5.54788e-05	0	9.76969e-07	0	4.66167e-05	0.000499254	0	0	0.000143062
54	C6	Sample 11	FAM26A				30.4016	30.2274	0.566972	72.5364	0.102517	65.2848			2.39771e-06	0	5.17789e-05	9.92401e-07	0	5.05558e-06	0	0	0.000253031	9.9958e-05	0.000124534	0.000301307	0.000163283	2.92284e-06	0	0.000142458	0	7.71324e-07	0	4.35975e-05	4.19283e-05	0.00017719	0	2.75502e-05
55	C7	Sample 4	FAM26A				30.4148	30.3235	0.0813212	72.6707	0.102517	85.9651
56	C8	Sample 12	FAM26A				30.6579	30.3983	0.276975	72.4021	0.102517
57	C9	Sample 5	FAM26A				31.0194	30.7426	0.372737	72.5364	0.102517
58	C10	Sample 13	FAM26A				31.5523	31.074	0.414319	72.5364	0.102517				1-UT	2-UT	1-TGFb	2-TGFb	1-IL4	2-IL4	1-IL10	2-IL10	1-LPS	2-LPS	1-LPS+TGFb	2-LPS+TGFb	1-LPS+IL4	2-LPS+IL4	1-LPS+IL10	2-LPS+IL10	3-UT	3-LPS	3-TGF	3-LPS+TGF	3-IL4	3-LPS+IL4	3-IL10	3-LPS+IL10
59	C11	Sample 6	FAM26A				29.5412	29.0857	1.67293	72.5364	0.102517	65.4191		FAM26A	0.000310531	0.000154136	0.000232157	0.000742927	0.000628004	0.000303536	0.000268896	0.00027094	0.000369338	0.000337209	0.00206628	0.00128898	0.000975538	0.000204956	0.0167098	0.00023975	0.000215747	0.000210672	0.000297955	0.000308359	0.000822946	0.00040805	0.00362651	0.000300494
60	C12	Sample 14	FAM26A				28.671	28.8183	0.432845	72.5364	0.102517
61	C13	Sample 7	FAM26A				28.5193	28.9929	0.416488	72.8049	0.102517
62	C14	Sample 15	FAM26A				31.5411	31.6117	0.195765	72.6707	0.102517	65.4191		CALHM2	0.0544332	0.0677639	0.0500493	0.0721041	0.0368591	0.0524056	0.0565691	0.0555621	0.057181	0.0743586	0.0864978	0.0776197	0.091518	0.0968901	0.576259	0.0581524	0.0399024	0.0476047	0.0554825	0.0549279	0.0585088	0.0687482	0.248189	0.0472272
63	C15	Sample 8	FAM26A				26.4761	27.3741	2.03214	73.2078	0.102517	67.4334
64	C16	Sample 16	FAM26A				30.7615	31.0817	0.397062	72.5364	0.102517	65.4191
65	C17	Sample 17	FAM26A				30.3316	30.2886	0.442654	72.6707	0.102517			CALHM1	9.22679e-06	1.48042e-07	1.78773e-05	2.13721e-05	0	1.81602e-06	0	2.3212e-07	0.000114872	6.44345e-05	0.000185062	0.00017231	0.000125824	8.42849e-05	0.000256087	6.59791e-05	1.12013e-07	9.25746e-06	0	5.60617e-05	0.0002328	0.000111276	0	7.35073e-05
66	C18	Sample 21	FAM26A				31.9502	31.5147	0.597673	72.6707	0.102517
67	C19	Sample 18	FAM26A				31.1852	30.305	0.810693	72.4021	0.102517	65.4191
68	C20	Sample 22	FAM26A				30.9089	30.869	0.405391	72.6707	0.102517	65.4191
69	C21	Sample 19	FAM26A				29.0568	29.0319	0.420915	72.8049	0.102517	65.6877
70	C22	Sample 23	FAM26A				30.0325	30.3921	0.712839	72.6707	0.102517	65.5534
71	C23	Sample 20	FAM26A				28.4036	28.9357	0.695202	73.2078	0.102517	67.2991
72	C24	Sample 24	FAM26A				31.2658	30.7124	0.539085	72.8049	0.102517	65.5534
73	D1	Sample 1	CALHM2	1	0.200785	4.98044	22.4821	22.4436	0.0335041	82.6079	0.131633
74	D2	Sample 9	CALHM2	2.06982	0.717316	5.97247	22.4078	22.2401	0.240493	82.6079	0.131633
75	D3	Sample 2	CALHM2	1.06931	0.329291	3.47241	23.0346	23.0161	0.0992263	82.6079	0.131633
76	D4	Sample 10	CALHM2	0.657471	0.0763873	5.65891	22.1419	22.0542	0.434034	82.6079	0.131633
77	D5	Sample 3	CALHM2	0.243479	0.145336	0.407898	23.291	23.2688	0.270523	82.6079	0.131633
78	D6	Sample 11	CALHM2	0.745904	0.392751	1.4166	22.6794	22.7212	0.108619	82.6079	0.131633
79	D7	Sample 4	CALHM2	0.862131	0.735929	1.00997	22.7255	22.6083	0.116953	82.6079	0.131633
80	D8	Sample 12	CALHM2	0.848957	0.599674	1.20187	22.7032	22.7053	0.145491	82.6079	0.131633
81	D9	Sample 5	CALHM2	0.643641	0.390329	1.06134	23.3267	23.449	0.252373	82.6079	0.131633
82	D10	Sample 13	CALHM2	0.925859	0.571366	1.50029	23.1455	23.2559	0.130641	82.6079	0.131633
83	D11	Sample 6	CALHM2	0.269756	0.041852	1.7387	23.0752	23.0467	0.117485	82.7422	0.131633
84	D12	Sample 14	CALHM2	0.253637	0.154094	0.417484	23.0032	22.8682	0.117509	82.7422	0.131633
85	D13	Sample 7	CALHM2	0.395661	0.246452	0.635204	22.4125	22.4013	0.0897745	82.7422	0.131633
86	D14	Sample 15	CALHM2	1.95105	1.56782	2.42794	22.7158	22.7183	0.0202662	82.7422	0.131633
87	D15	Sample 8	CALHM2	0.220276	0.0223338	2.17257	21.3213	21.6275	0.33717	83.1451	0.131633
88	D16	Sample 16	CALHM2	1.01788	0.646324	1.60305	23.1819	23.1269	0.0971141	82.7422	0.131633
89	D17	Sample 17	CALHM2	0.779756	0.461114	1.31859	22.6705	22.7183	0.166139	82.8765	0.131633
90	D18	Sample 21	CALHM2	0.976083	0.47832	1.99185	23.6214	23.6204	0.234272	82.7422	0.131633
91	D19	Sample 18	CALHM2	0.820271	0.301045	2.23503	22.2069	22.6616	0.39578	82.7422	0.131633
92	D20	Sample 22	CALHM2	0.0740903	0.000118021	46.5118	23.4163	26.6944	5.78382	82.7422	0.131633
93	D21	Sample 19	CALHM2	0.299587	0.169862	0.528383	22.926	22.8417	0.119243	82.8765	0.131633
94	D22	Sample 23	CALHM2	0.742596	0.296411	1.86042	22.9552	22.8922	0.088975	82.7422	0.131633
95	D23	Sample 20	CALHM2	0.0318987	9.26108e-05	10.9871	23.9408	25.9769	5.2116	82.8765	0.131633	66.762
96	D24	Sample 24	CALHM2				Undetermined	23.3506		65.5534	0.131633
97	E1	Sample 1	FAM26A				31.6917	30.3728	1.44459	72.6707	0.102517
98	E2	Sample 9	FAM26A				31.7373	31.2188	0.922919	72.6707	0.102517	65.2848
99	E3	Sample 2	FAM26A				29.8331	31.042	1.0554	72.6707	0.102517	65.4191
100	E4	Sample 10	FAM26A				31.1573	29.3784	1.8881	72.5364	0.102517
101	E5	Sample 3	FAM26A				29.1794	29.1599	0.37746	72.6707	0.102517
102	E6	Sample 11	FAM26A				30.6869	30.2274	0.566972	72.5364	0.102517
103	E7	Sample 4	FAM26A				30.297	30.3235	0.0813212	72.5364	0.102517	65.4191
104	E8	Sample 12	FAM26A				30.1067	30.3983	0.276975	72.6707	0.102517	65.4191
105	E9	Sample 5	FAM26A				30.8895	30.7426	0.372737	72.5364	0.102517
106	E10	Sample 13	FAM26A				30.8444	31.074	0.414319	72.5364	0.102517	65.2848
107	E11	Sample 6	FAM26A				30.4837	29.0857	1.67293	72.5364	0.102517
108	E12	Sample 14	FAM26A				29.3055	28.8183	0.432845	72.4021	0.102517
109	E13	Sample 7	FAM26A				29.3021	28.9929	0.416488	72.6707	0.102517
110	E14	Sample 15	FAM26A				31.833	31.6117	0.195765	72.6707	0.102517
111	E15	Sample 8	FAM26A				25.9457	27.3741	2.03214	73.0735	0.102517	66.8963
112	E16	Sample 16	FAM26A				30.9576	31.0817	0.397062	72.6707	0.102517
113	E17	Sample 17	FAM26A				30.7082	30.2886	0.442654	72.6707	0.102517
114	E18	Sample 21	FAM26A				31.7605	31.5147	0.597673	72.5364	0.102517
115	E19	Sample 18	FAM26A				30.1408	30.305	0.810693	72.6707	0.102517
116	E20	Sample 22	FAM26A				31.253	30.869	0.405391	72.6707	0.102517
117	E21	Sample 19	FAM26A				29.4398	29.0319	0.420915	72.8049	0.102517
118	E22	Sample 23	FAM26A				31.2131	30.3921	0.712839	72.8049	0.102517	65.4191
119	E23	Sample 20	FAM26A				28.6813	28.9357	0.695202	73.0735	0.102517	66.8963
120	E24	Sample 24	FAM26A				30.6826	30.7124	0.539085	72.6707	0.102517
121	F1	Sample 1	CALHM2	1	0.200785	4.98044	22.4277	22.4436	0.0335041	82.7422	0.131633
122	F2	Sample 9	CALHM2	2.06982	0.717316	5.97247	22.3479	22.2401	0.240493	82.7422	0.131633
123	F3	Sample 2	CALHM2	1.06931	0.329291	3.47241	23.1048	23.0161	0.0992263	82.6079	0.131633
124	F4	Sample 10	CALHM2	0.657471	0.0763873	5.65891	22.4377	22.0542	0.434034	82.6079	0.131633
125	F5	Sample 3	CALHM2	0.243479	0.145336	0.407898	23.5276	23.2688	0.270523	82.6079	0.131633
126	F6	Sample 11	CALHM2	0.745904	0.392751	1.4166	22.8445	22.7212	0.108619	82.6079	0.131633
127	F7	Sample 4	CALHM2	0.862131	0.735929	1.00997	22.6079	22.6083	0.116953	82.6079	0.131633
128	F8	Sample 12	CALHM2	0.848957	0.599674	1.20187	22.8518	22.7053	0.145491	82.6079	0.131633
129	F9	Sample 5	CALHM2	0.643641	0.390329	1.06134	23.7392	23.449	0.252373	82.6079	0.131633
130	F10	Sample 13	CALHM2	0.925859	0.571366	1.50029	23.4002	23.2559	0.130641	82.7422	0.131633
131	F11	Sample 6	CALHM2	0.269756	0.041852	1.7387	23.1474	23.0467	0.117485	82.7422	0.131633
132	F12	Sample 14	CALHM2	0.253637	0.154094	0.417484	22.8131	22.8682	0.117509	82.7422	0.131633
133	F13	Sample 7	CALHM2	0.395661	0.246452	0.635204	22.485	22.4013	0.0897745	82.8765	0.131633
134	F14	Sample 15	CALHM2	1.95105	1.56782	2.42794	22.7397	22.7183	0.0202662	82.7422	0.131633
135	F15	Sample 8	CALHM2	0.220276	0.0223338	2.17257	21.9889	21.6275	0.33717	83.0108	0.131633
136	F16	Sample 16	CALHM2	1.01788	0.646324	1.60305	23.1841	23.1269	0.0971141	82.7422	0.131633
137	F17	Sample 17	CALHM2	0.779756	0.461114	1.31859	22.9031	22.7183	0.166139	82.7422	0.131633
138	F18	Sample 21	CALHM2	0.976083	0.47832	1.99185	23.8542	23.6204	0.234272	82.7422	0.131633
139	F19	Sample 18	CALHM2	0.820271	0.301045	2.23503	22.9287	22.6616	0.39578	82.8765	0.131633
140	F20	Sample 22	CALHM2	0.0740903	0.000118021	46.5118	33.3726	26.6944	5.78382	87.1737	0.131633
141	F21	Sample 19	CALHM2				Undetermined	22.8417	0.119243	65.6877	0.131633
142	F22	Sample 23	CALHM2				Undetermined	22.8922	0.088975	65.5534	0.131633
143	F23	Sample 20	CALHM2	0.0318987	9.26108e-05	10.9871	31.8991	25.9769	5.2116	66.2248	0.131633
144	F24	Sample 24	CALHM2				Undetermined	23.3506		65.5534	0.131633
145	G1	Sample 1	CALHM1	1	0.0460901	21.6966	38.1409	36.21	2.36286	65.4191	0.0635428
146	G2	Sample 9	CALHM1	0.190836			39.4455	39.4455		65.4191	0.0635428
147	G3	Sample 2	CALHM1	0.937224	0.0143224	61.3297	38.1035	36.9727	3.61199	65.4191	0.0635428
148	G4	Sample 10	CALHM1				Undetermined	35.163	4.23636	65.5534	0.0635428
149	G5	Sample 3	CALHM1				Undetermined			65.4191	0.0635428
150	G6	Sample 11	CALHM1				Undetermined	37.9016	2.60722	65.4191	0.0635428
151	G7	Sample 4	CALHM1				Undetermined			65.4191	0.0635428
152	G8	Sample 12	CALHM1	0.148764			38.9843	38.9843		65.4191	0.0635428
153	G9	Sample 5	CALHM1				Undetermined	31.988	1.03671	65.4191	0.0635428
154	G10	Sample 13	CALHM1	16.8047	9.80474	28.802	32.8897	32.8404	0.0698222	87.0394	0.0635428	65.4191
155	G11	Sample 6	CALHM1	7.7543	1.11528	53.9139	31.9285	31.9678	0.497153	87.1737	0.0635428	65.5534
156	G12	Sample 14	CALHM1				Undetermined	31.1155	0.341342	65.4191	0.0635428
157	G13	Sample 7	CALHM1	7.29284	3.50063	15.1931	32.5295	31.9636	0.512715	87.308	0.0635428	65.6877
158	G14	Sample 15	CALHM1	9.75844	0.302007	315.315	31.9603	34.1622	3.12179	87.1737	0.0635428
159	G15	Sample 8	CALHM1	4.16555			31.1528	31.1528		87.4423	0.0635428	66.0906
160	G16	Sample 16	CALHM1				Undetermined	32.4781	0.962042	65.4191	0.0635428
161	G17	Sample 17	CALHM1	0.0919019			39.5695	39.5695		65.6877	0.0635428
162	G18	Sample 21	CALHM1	0.777259	0.0309943	19.4917	34.4448	37.7154	2.83754	87.308	0.0635428	65.5534
163	G19	Sample 18	CALHM1				Undetermined			65.4191	0.0635428
164	G20	Sample 22	CALHM1	10.3021	5.2175	20.3418	32.8144	33.3413	0.45888	87.1737	0.0635428
165	G21	Sample 19	CALHM1	10.6309	1.38066	81.857	31.379	31.4589	1.78823	65.6877	0.0635428
166	G22	Sample 23	CALHM1	25.0991	9.91471	63.5383	31.6686	31.5797	0.125773	87.1737	0.0635428
167	G23	Sample 20	CALHM1				Undetermined			65.9563	0.0635428
168	G24	Sample 24	CALHM1	11.5802	2.67526	50.1268	33.2367	33.016	1.20352	87.308	0.0635428
169	H1	Sample 1
170	H2	Sample 9
171	H3	Sample 2
172	H4	Sample 10
173	H5	Sample 3
174	H6	Sample 11
175	H7	Sample 4
176	H8	Sample 12
177	H9	Sample 5
178	H10	Sample 13
179	H11	Sample 6
180	H12	Sample 14
181	H13	Sample 7
182	H14	Sample 15
183	H15	Sample 8
184	H16	Sample 16
185	H17	Sample 17
186	H18	Sample 21
187	H19	Sample 18
188	H20	Sample 22
189	H21	Sample 19
190	H22	Sample 23
191	H23	Sample 20
192	H24	Sample 24
193	I1	Sample 1	CALHM1	1	0.0460901	21.6966	33.5752	36.21	2.36286	65.5534	0.0635428
194	I2	Sample 9	CALHM1				Undetermined	39.4455		65.4191	0.0635428
195	I3	Sample 2	CALHM1	0.937224	0.0143224	61.3297	39.884	36.9727	3.61199	65.4191	0.0635428
196	I4	Sample 10	CALHM1	1.03711	0.000916079	1174.12	32.1675	35.163	4.23636	87.1737	0.0635428
197	I5	Sample 3	CALHM1				Undetermined			65.4191	0.0635428
198	I6	Sample 11	CALHM1	0.279898	0.00449987	17.41	39.7452	37.9016	2.60722	65.4191	0.0635428
199	I7	Sample 4	CALHM1				Undetermined			65.5534	0.0635428
200	I8	Sample 12	CALHM1				Undetermined	38.9843		65.4191	0.0635428
201	I9	Sample 5	CALHM1	24.1131	4.47024	130.07	32.721	31.988	1.03671	87.1737	0.0635428
202	I10	Sample 13	CALHM1				Undetermined	32.8404	0.0698222	65.4191	0.0635428
203	I11	Sample 6	CALHM1	7.7543	1.11528	53.9139	31.4915	31.9678	0.497153	87.308	0.0635428
204	I12	Sample 14	CALHM1	11.6312	5.40482	25.0304	31.3569	31.1155	0.341342	87.308	0.0635428
205	I13	Sample 7	CALHM1	7.29284	3.50063	15.1931	31.8312	31.9636	0.512715	87.308	0.0635428	65.5534
206	I14	Sample 15	CALHM1	9.75844	0.302007	315.315	32.7915	34.1622	3.12179	87.308	0.0635428
207	I15	Sample 8	CALHM1				Undetermined	31.1528		65.5534	0.0635428
208	I16	Sample 16	CALHM1	21.7165	4.45735	105.804	33.1584	32.4781	0.962042	87.308	0.0635428
209	I17	Sample 17	CALHM1				Undetermined	39.5695		65.4191	0.0635428
210	I18	Sample 21	CALHM1	0.777259	0.0309943	19.4917	39.1802	37.7154	2.83754	65.4191	0.0635428
211	I19	Sample 18	CALHM1				Undetermined			65.4191	0.0635428
212	I20	Sample 22	CALHM1	10.3021	5.2175	20.3418	33.5565	33.3413	0.45888	87.1737	0.0635428	65.5534
213	I21	Sample 19	CALHM1	10.6309	1.38066	81.857	29.7119	31.4589	1.78823	65.822	0.0635428
214	I22	Sample 23	CALHM1				Undetermined	31.5797	0.125773	65.5534	0.0635428
215	I23	Sample 20	CALHM1				Undetermined			65.4191	0.0635428
216	I24	Sample 24	CALHM1	11.5802	2.67526	50.1268	31.7174	33.016	1.20352	87.308	0.0635428
217	J1	Sample 1
218	J2	Sample 9
219	J3	Sample 2
220	J4	Sample 10
221	J5	Sample 3
222	J6	Sample 11
223	J7	Sample 4
224	J8	Sample 12
225	J9	Sample 5
226	J10	Sample 13
227	J11	Sample 6
228	J12	Sample 14
229	J13	Sample 7
230	J14	Sample 15
231	J15	Sample 8
232	J16	Sample 16
233	J17	Sample 17
234	J18	Sample 21
235	J19	Sample 18
236	J20	Sample 22
237	J21	Sample 19
238	J22	Sample 23
239	J23	Sample 20
240	J24	Sample 24
241	K1	Sample 1	CALHM1	1	0.0460901	21.6966	36.9139	36.21	2.36286	65.4191	0.0635428
242	K2	Sample 9	CALHM1				Undetermined	39.4455		65.4191	0.0635428
243	K3	Sample 2	CALHM1	0.937224	0.0143224	61.3297	32.9306	36.9727	3.61199	87.1737	0.0635428
244	K4	Sample 10	CALHM1	1.03711	0.000916079	1174.12	38.1586	35.163	4.23636	65.4191	0.0635428
245	K5	Sample 3	CALHM1				Undetermined			65.4191	0.0635428
246	K6	Sample 11	CALHM1	0.279898	0.00449987	17.41	36.058	37.9016	2.60722	71.1935	0.0635428
247	K7	Sample 4	CALHM1				Undetermined			65.4191	0.0635428
248	K8	Sample 12	CALHM1				Undetermined	38.9843		65.4191	0.0635428
249	K9	Sample 5	CALHM1	24.1131	4.47024	130.07	31.2549	31.988	1.03671	65.4191	0.0635428
250	K10	Sample 13	CALHM1	16.8047	9.80474	28.802	32.791	32.8404	0.0698222	87.1737	0.0635428	65.5534
251	K11	Sample 6	CALHM1	7.7543	1.11528	53.9139	32.4835	31.9678	0.497153	87.308	0.0635428
252	K12	Sample 14	CALHM1	11.6312	5.40482	25.0304	30.8741	31.1155	0.341342	87.308	0.0635428
253	K13	Sample 7	CALHM1	7.29284	3.50063	15.1931	31.53	31.9636	0.512715	87.308	0.0635428
254	K14	Sample 15	CALHM1	9.75844	0.302007	315.315	37.7349	34.1622	3.12179	65.4191	0.0635428
255	K15	Sample 8	CALHM1				Undetermined	31.1528		65.2848	0.0635428
256	K16	Sample 16	CALHM1	21.7165	4.45735	105.804	31.7978	32.4781	0.962042	87.1737	0.0635428
257	K17	Sample 17	CALHM1				Undetermined	39.5695		65.6877	0.0635428
258	K18	Sample 21	CALHM1	0.777259	0.0309943	19.4917	39.5212	37.7154	2.83754	65.4191	0.0635428
259	K19	Sample 18	CALHM1				Undetermined			65.4191	0.0635428
260	K20	Sample 22	CALHM1	10.3021	5.2175	20.3418	33.6531	33.3413	0.45888	87.1737	0.0635428
261	K21	Sample 19	CALHM1	10.6309	1.38066	81.857	33.2857	31.4589	1.78823	87.0394	0.0635428
262	K22	Sample 23	CALHM1	25.0991	9.91471	63.5383	31.4908	31.5797	0.125773	87.1737	0.0635428
263	K23	Sample 20	CALHM1				Undetermined			64.7477	0.0635428
264	K24	Sample 24	CALHM1	11.5802	2.67526	50.1268	34.0939	33.016	1.20352	86.9051	0.0635428
289	M1	Sample 25	FAM26A				32.66	33.5795	1.30035	72.9392	0.102517
290	M2	Sample 26	FAM26A				33.6337	35.9312	3.24912	72.8049	0.102517
291	M3	Sample 25	CALHM2				Undetermined			68.9106	0.131633
292	M4	Sample 26	CALHM2				Undetermined			78.5793	0.131633
313	N1	Sample 25	FAM26A				34.499	33.5795	1.30035	72.8049	0.102517
314	N2	Sample 26	FAM26A				38.2287	35.9312	3.24912	71.9992	0.102517
315	N3	Sample 25	CALHM2				Undetermined			68.3734	0.131633
316	N4	Sample 26	CALHM2				Undetermined			62.4648	0.131633
337	O1	Sample 25	CALHM1				Undetermined			61.2562	0.0635428
338	O2	Sample 26	CALHM1				Undetermined	31.7217		68.7763	0.0635428
361	P1	Sample 25	CALHM1				Undetermined			60.8533	0.0635428
362	P2	Sample 26	CALHM1	1057.65			31.7217	31.7217		62.0619	0.0635428
Analysis Type	Singleplex
Endogenous Control	FAM26A
RQ Min/Max Confidence Level	95.0
Reference Sample	Sample 1

## Sheet: README
	results of a SYBRGreen qPCR experiment in a 384 well plate
	Results tab: Data exported from the machine including sample setup, amplification data and melt curve raw data
	ANALYSIS: analysis of the amplification value for each primer and sample, compared to housekeeping genes
	The data for the figure is highlighted in green
