# Supplementary material for: The ion channel CALHM6 controls bacterial infection‐induced cellular cross‐talk at the immunological synapse
Source: EMBO J. 2023 Mar 2;42(7):e111450. doi: 10.15252/embj.2022111450 (PMC10068325; doi:10.15252/embj.2022111450)
Supplement: Supplementary file 6 — Source Data for Figure 1 [file EMBJ-42-e111450-s010.zip › Source data Figure 1/1E/qPCR plate2- for figure.xls]

## Sheet: Results
Block Type	384-Well Block
Calibration Background is expired	No
Calibration Background performed on	2020-02-11 12:32:08 PM GMT
Calibration FAM is expired	No
Calibration FAM performed on	2020-02-11 13:24:17 PM GMT
Calibration NED is expired	No
Calibration NED performed on	2020-02-11 12:54:31 PM GMT
Calibration ROI is expired	No
Calibration ROI performed on	2020-02-11 12:25:10 PM GMT
Calibration ROX is expired	No
Calibration ROX performed on	2020-02-11 12:47:17 PM GMT
Calibration SYBR is expired	No
Calibration SYBR performed on	2020-02-11 13:16:55 PM GMT
Calibration TAMRA is expired	No
Calibration TAMRA performed on	2020-02-11 13:02:09 PM GMT
Calibration Uniformity is expired	No
Calibration Uniformity performed on	2020-02-11 12:39:32 PM GMT
Calibration VIC is expired	No
Calibration VIC performed on	2020-02-11 13:31:31 PM GMT
Chemistry	SYBR_GREEN
Experiment Barcode
Experiment Comments
Experiment File Name	C:\Applied Biosystems\QuantStudio Real-Time PCR Software\User Files\experiments\Sara\2020-02-11_SDx157_plate2_correct.eds
Experiment Name	2020-02-11 154941
Experiment Run Start Time	2020-02-11 15:29:36 PM GMT
Experiment Run Stop Time	2020-02-11 16:51:24 PM GMT
Experiment Type	Comparative Cт (ΔΔCт)
Experiment User Name
Instrument Name	278882036
Instrument Serial Number	278882036
Instrument Type	ViiA(TM) 7 System
Passive Reference	ROX
Quantification Cycle Method	Ct
Signal Smoothing On	true
Stage/ Cycle where Analysis is performed	Stage 2, Step 2
Well	Well Position	Omit	Sample Name	Target Name	Task	Reporter	Quencher	Quantity	Quantity Mean	Quantity SD	RQ	RQ Min	RQ Max	CT	Ct Mean	Ct SD	Delta Ct	Delta Ct Mean	Delta Ct SD	Delta Ct SE	Delta Delta Ct	Automatic Ct Threshold	Ct Threshold	Automatic Baseline	Baseline Start	Baseline End	Comments	Custom1	Custom2	Custom3	Custom4	Custom5	Custom6	Tm1	Tm2	Tm3	EXPFAIL	PRFLOW	NOISE	HIGHSD	SPIKE	NOAMP	PRFDROP	THOLDFAIL	OUTLIERRG
1	A1	FALSE	Sample 1	FAM26D	UNKNOWN	SYBR	None							27.2723	30.7792	4.95953						TRUE	0.04	TRUE	1	40											N	N	N	Y	N	N	N	Y	N
2	A2	FALSE	Sample 9	FAM26D	UNKNOWN	SYBR	None							Undetermined								TRUE	0.04	TRUE	1	40											Y	N	N	N	N	N	N	Y	N
3	A3	FALSE	Sample 2	FAM26D	UNKNOWN	SYBR	None							23.5459	23.5459							TRUE	0.04	TRUE	1	40											N	N	N	N	N	N	N	Y	N
4	A4	FALSE	Sample 10	FAM26D	UNKNOWN	SYBR	None							Undetermined								TRUE	0.04	TRUE	1	40											Y	N	N	N	N	N	N	Y	N
5	A5	FALSE	Sample 3	FAM26D	UNKNOWN	SYBR	None							Undetermined	32.8244	1.55811						TRUE	0.04	TRUE	1	40											Y	N	N	N	N	N	N	Y	N
6	A6	FALSE	Sample 11	FAM26D	UNKNOWN	SYBR	None							32.074	29.6027	2.60651						TRUE	0.04	TRUE	1	40											N	N	N	Y	N	N	N	Y	N
7	A7	FALSE	Sample 4	FAM26D	UNKNOWN	SYBR	None							Undetermined	33.2522	0.82501						TRUE	0.04	TRUE	1	40											Y	N	N	N	N	N	N	Y	N
8	A8	FALSE	Sample 12	FAM26D	UNKNOWN	SYBR	None							29.4822	28.3193	3.02821						TRUE	0.04	TRUE	1	40											N	N	N	Y	N	N	N	Y	N
9	A9	FALSE	Sample 5	FAM26D	UNKNOWN	SYBR	None							30.7695	26.782	10.914						TRUE	0.04	TRUE	1	40											N	N	N	Y	N	N	N	Y	N
10	A10	FALSE	Sample 13	FAM26D	UNKNOWN	SYBR	None							30.0965	29.7173	0.536158						TRUE	0.04	TRUE	1	40											N	N	N	Y	N	N	N	Y	N
11	A11	FALSE	Sample 6	FAM26D	UNKNOWN	SYBR	None							25.4454	27.955	3.54911						TRUE	0.04	TRUE	1	40											N	N	N	Y	N	N	N	Y	N
12	A12	FALSE	Sample 14	FAM26D	UNKNOWN	SYBR	None							29.0494	29.4457	2.82841						TRUE	0.04	TRUE	1	40											N	N	N	Y	N	N	N	Y	N
13	A13	FALSE	Sample 7	FAM26D	UNKNOWN	SYBR	None							28.6396	27.9134	1.02704						TRUE	0.04	TRUE	1	40											N	N	N	Y	N	N	N	Y	N
14	A14	FALSE	Sample 15	FAM26D	UNKNOWN	SYBR	None							32.2039	32.3922	0.266266						TRUE	0.04	TRUE	1	40											N	N	N	N	N	N	N	Y	N
15	A15	FALSE	Sample 8	FAM26D	UNKNOWN	SYBR	None							32.9354	33.3912	0.864319						TRUE	0.04	TRUE	1	40											N	N	N	Y	N	N	N	Y	N
16	A16	FALSE	Sample 16	FAM26D	UNKNOWN	SYBR	None							32.4427	32.3567	0.121593						TRUE	0.04	TRUE	1	40											N	N	N	N	N	N	N	Y	N
17	A17	FALSE	Sample 17	FAM26D	UNKNOWN	SYBR	None							Undetermined	33.6441							TRUE	0.04	TRUE	1	40											Y	N	N	N	N	N	N	Y	N
18	A18	FALSE	Sample 21	FAM26D	UNKNOWN	SYBR	None							30.439	30.9162	0.674961						TRUE	0.04	TRUE	1	40											N	N	N	Y	N	N	N	Y	N
19	A19	FALSE	Sample 18	FAM26D	UNKNOWN	SYBR	None							Undetermined	31.275							TRUE	0.04	TRUE	1	40											Y	N	N	N	N	N	N	Y	N
20	A20	FALSE	Sample 22	FAM26D	UNKNOWN	SYBR	None							32.3948	32.3948							TRUE	0.04	TRUE	1	40											N	N	N	N	N	N	N	Y	N
21	A21	FALSE	Sample 19	FAM26D	UNKNOWN	SYBR	None							30.4302	32.9934	2.26651						TRUE	0.04	TRUE	1	40											N	N	N	Y	N	N	N	Y	N
22	A22	FALSE	Sample 23	FAM26D	UNKNOWN	SYBR	None							31.0234	31.18	0.510022						TRUE	0.04	TRUE	1	40											N	N	N	Y	N	N	N	Y	N
23	A23	FALSE	Sample 20	FAM26D	UNKNOWN	SYBR	None							Undetermined								TRUE	0.04	TRUE	1	40											N	N	N	N	N	N	N	Y	N
24	A24	FALSE	Sample 24	FAM26D	UNKNOWN	SYBR	None							30.8354	30.8354							TRUE	0.04	TRUE	1	40											N	N	N	N	N	N	N	Y	N
25	B1	FALSE	Sample 1	FAM26E	UNKNOWN	SYBR	None				1	0.000436806	2289.34	26.767	26.8012	0.0299489		-3.97799	4.95962	3.50696	0	TRUE	0.141712	TRUE	1	40											N	N	N	N	N	N	N	N	N
26	B2	FALSE	Sample 9	FAM26E	UNKNOWN	SYBR	None							27.9455	27.407	0.761539						TRUE	0.141712	TRUE	1	40											N	N	N	Y	N	N	N	N	N
27	B3	FALSE	Sample 2	FAM26E	UNKNOWN	SYBR	None				0.00442329			27.1648	27.3886	0.203824		3.84267			7.82066	TRUE	0.141712	TRUE	1	40											N	N	N	N	N	N	N	N	N
28	B4	FALSE	Sample 10	FAM26E	UNKNOWN	SYBR	None							26.907	27.1941	0.295898						TRUE	0.141712	TRUE	1	40											N	N	N	N	N	N	N	N	N
29	B5	FALSE	Sample 3	FAM26E	UNKNOWN	SYBR	None				2.046	0.175134	23.9023	28.1232	27.8136	0.289092		-5.0108	1.58471	1.11432	-1.03281	TRUE	0.141712	TRUE	1	40											N	N	N	N	N	N	N	N	N
30	B6	FALSE	Sample 11	FAM26E	UNKNOWN	SYBR	None				0.422488	0.0229681	7.77148	26.6504	26.8677	0.273959		-2.73497	2.62087	1.51316	1.24302	TRUE	0.141712	TRUE	1	40											N	N	N	N	N	N	N	N	N
31	B7	FALSE	Sample 4	FAM26E	UNKNOWN	SYBR	None				3.01346	0.816672	11.1194	27.6942	27.6828	0.1731		-5.56941	0.842974	0.591869	-1.59142	TRUE	0.141712	TRUE	1	40											N	N	N	N	N	N	N	N	N
32	B8	FALSE	Sample 12	FAM26E	UNKNOWN	SYBR	None				0.161669	0.00557868	4.68512	26.8526	26.9701	0.103168		-1.34911	3.02996	1.74935	2.62889	TRUE	0.141712	TRUE	1	40											N	N	N	N	N	N	N	N	N
33	B9	FALSE	Sample 5	FAM26E	UNKNOWN	SYBR	None				0.029835	1.42812e-07	6232.86	26.9639	27.8709	1.55881		1.08886	11.0248	6.36517	5.06685	TRUE	0.141712	TRUE	1	40											N	N	N	Y	N	N	N	N	N
34	B10	FALSE	Sample 13	FAM26E	UNKNOWN	SYBR	None				0.727093	0.311908	1.69493	26.147	26.1991	0.102059		-3.5182	0.545785	0.383673	0.459788	TRUE	0.141712	TRUE	1	40											N	N	N	N	N	N	N	N	N
35	B11	FALSE	Sample 6	FAM26E	UNKNOWN	SYBR	None				0.0706786	0.000276692	18.0543	27.5771	27.7995	0.219482		-0.15541	3.55589	2.5128	3.82258	TRUE	0.141712	TRUE	1	40											N	N	N	N	N	N	N	N	N
36	B12	FALSE	Sample 14	FAM26E	UNKNOWN	SYBR	None				0.273054	0.0117212	6.36099	27.154	27.3405	0.169257		-2.10525	2.83347	1.6359	1.87274	TRUE	0.141712	TRUE	1	40											N	N	N	N	N	N	N	N	N
37	B13	FALSE	Sample 7	FAM26E	UNKNOWN	SYBR	None				0.175231	0.0352913	0.870069	26.4132	26.4481	0.0306551		-1.46532	1.0275	0.726445	2.51267	TRUE	0.141712	TRUE	1	40											N	N	N	N	N	N	N	N	N
38	B14	FALSE	Sample 15	FAM26E	UNKNOWN	SYBR	None				2.64243	1.54243	4.52694	27.2885	27.0123	0.268945		-5.37986	0.378455	0.244047	-1.40187	TRUE	0.141712	TRUE	1	40											N	N	N	N	N	N	N	N	N
39	B15	FALSE	Sample 8	FAM26E	UNKNOWN	SYBR	None				1.22198	0.4404	3.39065	28.7828	29.124	0.310797		-4.26722	0.9185	0.530296	-0.289225	TRUE	0.141712	TRUE	1	40											N	N	N	N	N	N	N	N	N
40	B16	FALSE	Sample 16	FAM26E	UNKNOWN	SYBR	None				3.43463	2.80284	4.20884	26.554	26.5985	0.0574303		-5.75815	0.134474	0.0921514	-1.78016	TRUE	0.141712	TRUE	1	40											N	N	N	N	N	N	N	N	N
41	B17	FALSE	Sample 17	FAM26E	UNKNOWN	SYBR	None				10.3987			26.116	26.2878	0.175064		-7.35633			-3.37834	TRUE	0.141712	TRUE	1	40											N	N	N	N	N	N	N	N	N
42	B18	FALSE	Sample 21	FAM26E	UNKNOWN	SYBR	None				1.64796	0.555857	4.88574	26.1428	26.2176	0.211692		-4.69867	0.707379	0.49267	-0.720681	TRUE	0.141712	TRUE	1	40											N	N	N	N	N	N	N	N	N
43	B19	FALSE	Sample 18	FAM26E	UNKNOWN	SYBR	None				1.99379			26.1191	26.3015	0.17333		-4.97351			-0.995513	TRUE	0.141712	TRUE	1	40											N	N	N	N	N	N	N	N	N
44	B20	FALSE	Sample 22	FAM26E	UNKNOWN	SYBR	None				2.91588			26.7472	26.8729	0.122512		-5.52192			-1.54393	TRUE	0.141712	TRUE	1	40											N	N	N	N	N	N	N	N	N
45	B21	FALSE	Sample 19	FAM26E	UNKNOWN	SYBR	None				4.95891	0.397396	61.8799	26.6414	26.7054	0.152372		-6.28802	2.27163	1.31152	-2.31002	TRUE	0.141712	TRUE	1	40											N	N	N	N	N	N	N	N	N
46	B22	FALSE	Sample 23	FAM26E	UNKNOWN	SYBR	None				2.63344	1.41701	4.89408	25.5504	25.8051	0.225795		-5.37494	0.557768	0.322028	-1.39695	TRUE	0.141712	TRUE	1	40											N	N	N	N	N	N	N	N	N
47	B23	FALSE	Sample 20	FAM26E	UNKNOWN	SYBR	None							27.5634	27.9962	0.430241						TRUE	0.141712	TRUE	1	40											N	N	N	N	N	N	N	N	N
48	B24	FALSE	Sample 24	FAM26E	UNKNOWN	SYBR	None				1.2868			26.4921	26.4936	0.123518		-4.34178			-0.363787	TRUE	0.141712	TRUE	1	40											N	N	N	N	N	N	N	N	N
49	C1	FALSE	Sample 1	FAM26D	UNKNOWN	SYBR	None							34.2861	30.7792	4.95953						TRUE	0.04	TRUE	1	40											N	N	N	Y	N	N	N	Y	N
50	C2	FALSE	Sample 9	FAM26D	UNKNOWN	SYBR	None							Undetermined								TRUE	0.04	TRUE	1	40											Y	N	N	N	N	Y	N	Y	N
51	C3	FALSE	Sample 2	FAM26D	UNKNOWN	SYBR	None							Undetermined	23.5459							TRUE	0.04	TRUE	1	40											Y	N	N	N	N	N	N	Y	N
52	C4	FALSE	Sample 10	FAM26D	UNKNOWN	SYBR	None							Undetermined								TRUE	0.04	TRUE	1	40											Y	N	N	N	N	N	N	Y	N
53	C5	FALSE	Sample 3	FAM26D	UNKNOWN	SYBR	None							31.7226	32.8244	1.55811						TRUE	0.04	TRUE	1	40											N	N	N	Y	N	N	N	Y	N
54	C6	FALSE	Sample 11	FAM26D	UNKNOWN	SYBR	None							29.8549	29.6027	2.60651						TRUE	0.04	TRUE	1	40											N	N	N	Y	N	N	N	Y	N
55	C7	FALSE	Sample 4	FAM26D	UNKNOWN	SYBR	None							33.8356	33.2522	0.82501						TRUE	0.04	TRUE	1	40											N	N	N	Y	N	N	N	Y	N
56	C8	FALSE	Sample 12	FAM26D	UNKNOWN	SYBR	None							30.5936	28.3193	3.02821						TRUE	0.04	TRUE	1	40											N	N	N	Y	N	N	N	Y	N
57	C9	FALSE	Sample 5	FAM26D	UNKNOWN	SYBR	None							14.4349	26.782	10.914						TRUE	0.04	TRUE	1	40											N	N	N	Y	N	N	N	Y	N
58	C10	FALSE	Sample 13	FAM26D	UNKNOWN	SYBR	None							29.3382	29.7173	0.536158						TRUE	0.04	TRUE	1	40											N	N	N	Y	N	N	N	Y	N
59	C11	FALSE	Sample 6	FAM26D	UNKNOWN	SYBR	None							30.4646	27.955	3.54911						TRUE	0.04	TRUE	1	40											N	N	N	Y	N	N	N	Y	N
60	C12	FALSE	Sample 14	FAM26D	UNKNOWN	SYBR	None							26.8364	29.4457	2.82841						TRUE	0.04	TRUE	1	40											N	N	N	Y	N	N	N	Y	N
61	C13	FALSE	Sample 7	FAM26D	UNKNOWN	SYBR	None							Undetermined	27.9134	1.02704						TRUE	0.04	TRUE	1	40											Y	N	N	N	N	N	N	Y	N
62	C14	FALSE	Sample 15	FAM26D	UNKNOWN	SYBR	None							Undetermined	32.3922	0.266266						TRUE	0.04	TRUE	1	40											Y	N	N	N	N	N	N	Y	N
63	C15	FALSE	Sample 8	FAM26D	UNKNOWN	SYBR	None							32.8502	33.3912	0.864319						TRUE	0.04	TRUE	1	40											N	N	N	Y	N	N	N	Y	N
64	C16	FALSE	Sample 16	FAM26D	UNKNOWN	SYBR	None							32.2707	32.3567	0.121593						TRUE	0.04	TRUE	1	40											N	N	N	N	N	N	N	Y	N
65	C17	FALSE	Sample 17	FAM26D	UNKNOWN	SYBR	None							Undetermined	33.6441							TRUE	0.04	TRUE	1	40											Y	N	N	N	N	N	N	Y	N
66	C18	FALSE	Sample 21	FAM26D	UNKNOWN	SYBR	None							31.3935	30.9162	0.674961						TRUE	0.04	TRUE	1	40											N	N	N	Y	N	N	N	Y	N
67	C19	FALSE	Sample 18	FAM26D	UNKNOWN	SYBR	None							31.275	31.275							TRUE	0.04	TRUE	1	40											N	N	N	N	N	N	N	Y	N
68	C20	FALSE	Sample 22	FAM26D	UNKNOWN	SYBR	None							Undetermined	32.3948							TRUE	0.04	TRUE	1	40											Y	N	N	N	N	N	N	Y	N
69	C21	FALSE	Sample 19	FAM26D	UNKNOWN	SYBR	None							34.7327	32.9934	2.26651						TRUE	0.04	TRUE	1	40											N	N	N	Y	N	N	N	Y	N
70	C22	FALSE	Sample 23	FAM26D	UNKNOWN	SYBR	None							31.75	31.18	0.510022						TRUE	0.04	TRUE	1	40											N	N	N	Y	N	N	N	Y	N
71	C23	FALSE	Sample 20	FAM26D	UNKNOWN	SYBR	None							Undetermined								TRUE	0.04	TRUE	1	40											Y	N	N	N	N	Y	N	Y	N
72	C24	FALSE	Sample 24	FAM26D	UNKNOWN	SYBR	None							Undetermined	30.8354							TRUE	0.04	TRUE	1	40											Y	N	N	N	N	N	N	Y	N
73	D1	FALSE	Sample 1	FAM26E	UNKNOWN	SYBR	None				1	0.000436806	2289.34	26.8139	26.8012	0.0299489		-3.97799	4.95962	3.50696	0	TRUE	0.141712	TRUE	1	40											N	N	N	N	N	N	N	N	N
74	D2	FALSE	Sample 9	FAM26E	UNKNOWN	SYBR	None							Undetermined	27.407	0.761539						TRUE	0.141712	TRUE	1	40											Y	N	N	N	N	N	N	N	N
75	D3	FALSE	Sample 2	FAM26E	UNKNOWN	SYBR	None				0.00442329			27.5637	27.3886	0.203824		3.84267			7.82066	TRUE	0.141712	TRUE	1	40											N	N	N	N	N	N	N	N	N
76	D4	FALSE	Sample 10	FAM26E	UNKNOWN	SYBR	None							27.498	27.1941	0.295898						TRUE	0.141712	TRUE	1	40											N	N	N	N	N	N	N	N	N
77	D5	FALSE	Sample 3	FAM26E	UNKNOWN	SYBR	None				2.046	0.175134	23.9023	27.7668	27.8136	0.289092		-5.0108	1.58471	1.11432	-1.03281	TRUE	0.141712	TRUE	1	40											N	N	N	N	N	N	N	N	N
78	D6	FALSE	Sample 11	FAM26E	UNKNOWN	SYBR	None				0.422488	0.0229681	7.77148	26.7773	26.8677	0.273959		-2.73497	2.62087	1.51316	1.24302	TRUE	0.141712	TRUE	1	40											N	N	N	N	N	N	N	N	N
79	D7	FALSE	Sample 4	FAM26E	UNKNOWN	SYBR	None				3.01346	0.816672	11.1194	27.8499	27.6828	0.1731		-5.56941	0.842974	0.591869	-1.59142	TRUE	0.141712	TRUE	1	40											N	N	N	N	N	N	N	N	N
80	D8	FALSE	Sample 12	FAM26E	UNKNOWN	SYBR	None				0.161669	0.00557868	4.68512	27.0457	26.9701	0.103168		-1.34911	3.02996	1.74935	2.62889	TRUE	0.141712	TRUE	1	40											N	N	N	N	N	N	N	N	N
81	D9	FALSE	Sample 5	FAM26E	UNKNOWN	SYBR	None				0.029835	1.42812e-07	6232.86	26.9778	27.8709	1.55881		1.08886	11.0248	6.36517	5.06685	TRUE	0.141712	TRUE	1	40											N	N	N	Y	N	N	N	N	N
82	D10	FALSE	Sample 13	FAM26E	UNKNOWN	SYBR	None				0.727093	0.311908	1.69493	26.3167	26.1991	0.102059		-3.5182	0.545785	0.383673	0.459788	TRUE	0.141712	TRUE	1	40											N	N	N	N	N	N	N	N	N
83	D11	FALSE	Sample 6	FAM26E	UNKNOWN	SYBR	None				0.0706786	0.000276692	18.0543	28.016	27.7995	0.219482		-0.15541	3.55589	2.5128	3.82258	TRUE	0.141712	TRUE	1	40											N	N	N	N	N	N	N	N	N
84	D12	FALSE	Sample 14	FAM26E	UNKNOWN	SYBR	None				0.273054	0.0117212	6.36099	27.4843	27.3405	0.169257		-2.10525	2.83347	1.6359	1.87274	TRUE	0.141712	TRUE	1	40											N	N	N	N	N	N	N	N	N
85	D13	FALSE	Sample 7	FAM26E	UNKNOWN	SYBR	None				0.175231	0.0352913	0.870069	26.4603	26.4481	0.0306551		-1.46532	1.0275	0.726445	2.51267	TRUE	0.141712	TRUE	1	40											N	N	N	N	N	N	N	N	N
86	D14	FALSE	Sample 15	FAM26E	UNKNOWN	SYBR	None				2.64243	1.54243	4.52694	26.9972	27.0123	0.268945		-5.37986	0.378455	0.244047	-1.40187	TRUE	0.141712	TRUE	1	40											N	N	N	N	N	N	N	N	N
87	D15	FALSE	Sample 8	FAM26E	UNKNOWN	SYBR	None				1.22198	0.4404	3.39065	29.1982	29.124	0.310797		-4.26722	0.9185	0.530296	-0.289225	TRUE	0.141712	TRUE	1	40											N	N	N	N	N	N	N	N	N
88	D16	FALSE	Sample 16	FAM26E	UNKNOWN	SYBR	None				3.43463	2.80284	4.20884	26.5783	26.5985	0.0574303		-5.75815	0.134474	0.0921514	-1.78016	TRUE	0.141712	TRUE	1	40											N	N	N	N	N	N	N	N	N
89	D17	FALSE	Sample 17	FAM26E	UNKNOWN	SYBR	None				10.3987			26.2814	26.2878	0.175064		-7.35633			-3.37834	TRUE	0.141712	TRUE	1	40											N	N	N	N	N	N	N	N	N
90	D18	FALSE	Sample 21	FAM26E	UNKNOWN	SYBR	None				1.64796	0.555857	4.88574	26.4565	26.2176	0.211692		-4.69867	0.707379	0.49267	-0.720681	TRUE	0.141712	TRUE	1	40											N	N	N	N	N	N	N	N	N
91	D19	FALSE	Sample 18	FAM26E	UNKNOWN	SYBR	None				1.99379			26.464	26.3015	0.17333		-4.97351			-0.995513	TRUE	0.141712	TRUE	1	40											N	N	N	N	N	N	N	N	N
92	D20	FALSE	Sample 22	FAM26E	UNKNOWN	SYBR	None				2.91588			26.992	26.8729	0.122512		-5.52192			-1.54393	TRUE	0.141712	TRUE	1	40											N	N	N	N	N	N	N	N	N
93	D21	FALSE	Sample 19	FAM26E	UNKNOWN	SYBR	None				4.95891	0.397396	61.8799	26.8793	26.7054	0.152372		-6.28802	2.27163	1.31152	-2.31002	TRUE	0.141712	TRUE	1	40											N	N	N	N	N	N	N	N	N
94	D22	FALSE	Sample 23	FAM26E	UNKNOWN	SYBR	None				2.63344	1.41701	4.89408	25.8842	25.8051	0.225795		-5.37494	0.557768	0.322028	-1.39695	TRUE	0.141712	TRUE	1	40											N	N	N	N	N	N	N	N	N
95	D23	FALSE	Sample 20	FAM26E	UNKNOWN	SYBR	None							28.0013	27.9962	0.430241						TRUE	0.141712	TRUE	1	40											N	N	N	N	N	N	N	N	N
96	D24	FALSE	Sample 24	FAM26E	UNKNOWN	SYBR	None				1.2868			26.3708	26.4936	0.123518		-4.34178			-0.363787	TRUE	0.141712	TRUE	1	40											N	N	N	N	N	N	N	N	N
97	E1	FALSE	Sample 1	FAM26D	UNKNOWN	SYBR	None							Undetermined	30.7792	4.95953						TRUE	0.04	TRUE	1	40											Y	N	N	N	N	N	N	Y	N
98	E2	FALSE	Sample 9	FAM26D	UNKNOWN	SYBR	None							Undetermined								TRUE	0.04	TRUE	1	40											Y	N	N	N	N	N	N	Y	N
99	E3	FALSE	Sample 2	FAM26D	UNKNOWN	SYBR	None							Undetermined	23.5459							TRUE	0.04	TRUE	1	40											Y	N	N	N	N	N	N	Y	N
100	E4	FALSE	Sample 10	FAM26D	UNKNOWN	SYBR	None							Undetermined								TRUE	0.04	TRUE	1	40											Y	N	N	N	N	N	N	Y	N
101	E5	FALSE	Sample 3	FAM26D	UNKNOWN	SYBR	None							33.9261	32.8244	1.55811						TRUE	0.04	TRUE	1	40											N	N	N	Y	N	N	N	Y	N
102	E6	FALSE	Sample 11	FAM26D	UNKNOWN	SYBR	None							26.8793	29.6027	2.60651						TRUE	0.04	TRUE	1	40											N	N	N	Y	N	N	N	Y	N
103	E7	FALSE	Sample 4	FAM26D	UNKNOWN	SYBR	None							32.6689	33.2522	0.82501						TRUE	0.04	TRUE	1	40											N	N	N	Y	N	N	N	Y	N
104	E8	FALSE	Sample 12	FAM26D	UNKNOWN	SYBR	None							24.882	28.3193	3.02821						TRUE	0.04	TRUE	1	40											N	N	N	Y	N	N	N	Y	N
105	E9	FALSE	Sample 5	FAM26D	UNKNOWN	SYBR	None							35.1415	26.782	10.914						TRUE	0.04	TRUE	1	40											N	N	N	Y	N	N	N	Y	N
106	E10	FALSE	Sample 13	FAM26D	UNKNOWN	SYBR	None							Undetermined	29.7173	0.536158						TRUE	0.04	TRUE	1	40											Y	N	N	N	N	N	N	Y	N
107	E11	FALSE	Sample 6	FAM26D	UNKNOWN	SYBR	None							Undetermined	27.955	3.54911						TRUE	0.04	TRUE	1	40											Y	N	N	N	N	N	N	Y	N
108	E12	FALSE	Sample 14	FAM26D	UNKNOWN	SYBR	None							32.4514	29.4457	2.82841						TRUE	0.04	TRUE	1	40											N	N	N	Y	N	N	N	Y	N
109	E13	FALSE	Sample 7	FAM26D	UNKNOWN	SYBR	None							27.1872	27.9134	1.02704						TRUE	0.04	TRUE	1	40											N	N	N	Y	N	N	N	Y	N
110	E14	FALSE	Sample 15	FAM26D	UNKNOWN	SYBR	None							32.5805	32.3922	0.266266						TRUE	0.04	TRUE	1	40											N	N	N	N	N	N	N	Y	N
111	E15	FALSE	Sample 8	FAM26D	UNKNOWN	SYBR	None							34.388	33.3912	0.864319						TRUE	0.04	TRUE	1	40											N	N	N	Y	N	N	N	Y	N
112	E16	FALSE	Sample 16	FAM26D	UNKNOWN	SYBR	None							Undetermined	32.3567	0.121593						TRUE	0.04	TRUE	1	40											Y	N	N	N	N	N	N	Y	N
113	E17	FALSE	Sample 17	FAM26D	UNKNOWN	SYBR	None							33.6441	33.6441							TRUE	0.04	TRUE	1	40											N	N	N	N	N	N	N	Y	N
114	E18	FALSE	Sample 21	FAM26D	UNKNOWN	SYBR	None							Undetermined	30.9162	0.674961						TRUE	0.04	TRUE	1	40											Y	N	N	N	N	N	N	Y	N
115	E19	FALSE	Sample 18	FAM26D	UNKNOWN	SYBR	None							Undetermined	31.275							TRUE	0.04	TRUE	1	40											Y	N	N	N	N	N	N	Y	N
116	E20	FALSE	Sample 22	FAM26D	UNKNOWN	SYBR	None							Undetermined	32.3948							TRUE	0.04	TRUE	1	40											Y	N	N	N	N	N	N	Y	N
117	E21	FALSE	Sample 19	FAM26D	UNKNOWN	SYBR	None							33.8174	32.9934	2.26651						TRUE	0.04	TRUE	1	40											N	N	N	Y	N	N	N	Y	N
118	E22	FALSE	Sample 23	FAM26D	UNKNOWN	SYBR	None							30.7667	31.18	0.510022						TRUE	0.04	TRUE	1	40											N	N	N	Y	N	N	N	Y	N
119	E23	FALSE	Sample 20	FAM26D	UNKNOWN	SYBR	None							Undetermined								TRUE	0.04	TRUE	1	40											Y	N	N	N	N	N	N	Y	N
120	E24	FALSE	Sample 24	FAM26D	UNKNOWN	SYBR	None							Undetermined	30.8354							TRUE	0.04	TRUE	1	40											Y	N	N	N	N	N	N	Y	N
121	F1	FALSE	Sample 1	FAM26E	UNKNOWN	SYBR	None				1	0.000436806	2289.34	26.8227	26.8012	0.0299489		-3.97799	4.95962	3.50696	0	TRUE	0.141712	TRUE	1	40											N	N	N	N	N	N	N	N	N
122	F2	FALSE	Sample 9	FAM26E	UNKNOWN	SYBR	None							26.8685	27.407	0.761539						TRUE	0.141712	TRUE	1	40											N	N	N	Y	N	N	N	N	N
123	F3	FALSE	Sample 2	FAM26E	UNKNOWN	SYBR	None				0.00442329			27.4372	27.3886	0.203824		3.84267			7.82066	TRUE	0.141712	TRUE	1	40											N	N	N	N	N	N	N	N	N
124	F4	FALSE	Sample 10	FAM26E	UNKNOWN	SYBR	None							27.1772	27.1941	0.295898						TRUE	0.141712	TRUE	1	40											N	N	N	N	N	N	N	N	N
125	F5	FALSE	Sample 3	FAM26E	UNKNOWN	SYBR	None				2.046	0.175134	23.9023	27.5507	27.8136	0.289092		-5.0108	1.58471	1.11432	-1.03281	TRUE	0.141712	TRUE	1	40											N	N	N	N	N	N	N	N	N
126	F6	FALSE	Sample 11	FAM26E	UNKNOWN	SYBR	None				0.422488	0.0229681	7.77148	27.1755	26.8677	0.273959		-2.73497	2.62087	1.51316	1.24302	TRUE	0.141712	TRUE	1	40											N	N	N	N	N	N	N	N	N
127	F7	FALSE	Sample 4	FAM26E	UNKNOWN	SYBR	None				3.01346	0.816672	11.1194	27.5043	27.6828	0.1731		-5.56941	0.842974	0.591869	-1.59142	TRUE	0.141712	TRUE	1	40											N	N	N	N	N	N	N	N	N
128	F8	FALSE	Sample 12	FAM26E	UNKNOWN	SYBR	None				0.161669	0.00557868	4.68512	27.0121	26.9701	0.103168		-1.34911	3.02996	1.74935	2.62889	TRUE	0.141712	TRUE	1	40											N	N	N	N	N	N	N	N	N
129	F9	FALSE	Sample 5	FAM26E	UNKNOWN	SYBR	None				0.029835	1.42812e-07	6232.86	29.6708	27.8709	1.55881		1.08886	11.0248	6.36517	5.06685	TRUE	0.141712	TRUE	1	40											N	N	N	Y	N	N	N	N	Y
130	F10	FALSE	Sample 13	FAM26E	UNKNOWN	SYBR	None				0.727093	0.311908	1.69493	26.1337	26.1991	0.102059		-3.5182	0.545785	0.383673	0.459788	TRUE	0.141712	TRUE	1	40											N	N	N	N	N	N	N	N	N
131	F11	FALSE	Sample 6	FAM26E	UNKNOWN	SYBR	None				0.0706786	0.000276692	18.0543	27.8056	27.7995	0.219482		-0.15541	3.55589	2.5128	3.82258	TRUE	0.141712	TRUE	1	40											N	N	N	N	N	N	N	N	N
132	F12	FALSE	Sample 14	FAM26E	UNKNOWN	SYBR	None				0.273054	0.0117212	6.36099	27.3832	27.3405	0.169257		-2.10525	2.83347	1.6359	1.87274	TRUE	0.141712	TRUE	1	40											N	N	N	N	N	N	N	N	N
133	F13	FALSE	Sample 7	FAM26E	UNKNOWN	SYBR	None				0.175231	0.0352913	0.870069	26.4707	26.4481	0.0306551		-1.46532	1.0275	0.726445	2.51267	TRUE	0.141712	TRUE	1	40											N	N	N	N	N	N	N	N	N
134	F14	FALSE	Sample 15	FAM26E	UNKNOWN	SYBR	None				2.64243	1.54243	4.52694	26.7513	27.0123	0.268945		-5.37986	0.378455	0.244047	-1.40187	TRUE	0.141712	TRUE	1	40											N	N	N	N	N	N	N	N	N
135	F15	FALSE	Sample 8	FAM26E	UNKNOWN	SYBR	None				1.22198	0.4404	3.39065	29.391	29.124	0.310797		-4.26722	0.9185	0.530296	-0.289225	TRUE	0.141712	TRUE	1	40											N	N	N	N	N	N	N	N	N
136	F16	FALSE	Sample 16	FAM26E	UNKNOWN	SYBR	None				3.43463	2.80284	4.20884	26.6634	26.5985	0.0574303		-5.75815	0.134474	0.0921514	-1.78016	TRUE	0.141712	TRUE	1	40											N	N	N	N	N	N	N	N	N
137	F17	FALSE	Sample 17	FAM26E	UNKNOWN	SYBR	None				10.3987			26.4659	26.2878	0.175064		-7.35633			-3.37834	TRUE	0.141712	TRUE	1	40											N	N	N	N	N	N	N	N	N
138	F18	FALSE	Sample 21	FAM26E	UNKNOWN	SYBR	None				1.64796	0.555857	4.88574	26.0533	26.2176	0.211692		-4.69867	0.707379	0.49267	-0.720681	TRUE	0.141712	TRUE	1	40											N	N	N	N	N	N	N	N	N
139	F19	FALSE	Sample 18	FAM26E	UNKNOWN	SYBR	None				1.99379			26.3215	26.3015	0.17333		-4.97351			-0.995513	TRUE	0.141712	TRUE	1	40											N	N	N	N	N	N	N	N	N
140	F20	FALSE	Sample 22	FAM26E	UNKNOWN	SYBR	None				2.91588			26.8796	26.8729	0.122512		-5.52192			-1.54393	TRUE	0.141712	TRUE	1	40											N	N	N	N	N	N	N	N	N
141	F21	FALSE	Sample 19	FAM26E	UNKNOWN	SYBR	None				4.95891	0.397396	61.8799	26.5955	26.7054	0.152372		-6.28802	2.27163	1.31152	-2.31002	TRUE	0.141712	TRUE	1	40											N	N	N	N	N	N	N	N	N
142	F22	FALSE	Sample 23	FAM26E	UNKNOWN	SYBR	None				2.63344	1.41701	4.89408	25.9806	25.8051	0.225795		-5.37494	0.557768	0.322028	-1.39695	TRUE	0.141712	TRUE	1	40											N	N	N	N	N	N	N	N	N
143	F23	FALSE	Sample 20	FAM26E	UNKNOWN	SYBR	None							28.4239	27.9962	0.430241						TRUE	0.141712	TRUE	1	40											N	N	N	N	N	N	N	N	N
144	F24	FALSE	Sample 24	FAM26E	UNKNOWN	SYBR	None				1.2868			26.6178	26.4936	0.123518		-4.34178			-0.363787	TRUE	0.141712	TRUE	1	40											N	N	N	N	N	N	N	N	N
145	G1	FALSE	Sample 1	CALHM6	UNKNOWN	SYBR	None				1	0.000436231	2292.36	24.3875	24.5164	0.11608		-6.26278	4.96089	3.50756	0	TRUE	0.154823	TRUE	1	40											N	N	N	N	N	N	N	N	N
146	G2	FALSE	Sample 9	CALHM6	UNKNOWN	SYBR	None							24.438	24.4743	0.0656577						TRUE	0.154823	TRUE	1	40											N	N	N	N	N	N	N	N	N
147	G3	FALSE	Sample 2	CALHM6	UNKNOWN	SYBR	None				0.00280072			25.6347	25.7631	0.122707		2.21721			8.47999	TRUE	0.154823	TRUE	1	40											N	N	N	N	N	N	N	N	N
148	G4	FALSE	Sample 10	CALHM6	UNKNOWN	SYBR	None							26.4753	26.5099	0.0622869						TRUE	0.154823	TRUE	1	40											N	N	N	N	N	N	N	N	N
149	G5	FALSE	Sample 3	CALHM6	UNKNOWN	SYBR	None				1.47108	0.129065	16.7674	25.9897	26.0047	0.0961137		-6.81966	1.56107	1.10315	-0.556879	TRUE	0.154823	TRUE	1	40											N	N	N	N	N	N	N	N	N
150	G6	FALSE	Sample 11	CALHM6	UNKNOWN	SYBR	None				0.622094	0.0343413	11.2693	24.0483	24.0247	0.054829		-5.57798	2.60709	1.5052	0.684795	TRUE	0.154823	TRUE	1	40											N	N	N	N	N	N	N	N	N
151	G7	FALSE	Sample 4	CALHM6	UNKNOWN	SYBR	None				3.35063	0.912445	12.304	25.1092	25.245	0.14901		-8.00721	0.838359	0.58968	-1.74443	TRUE	0.154823	TRUE	1	40											N	N	N	N	N	N	N	N	N
152	G8	FALSE	Sample 12	CALHM6	UNKNOWN	SYBR	None				0.139354	0.00481602	4.03229	24.8755	24.8996	0.0481438		-3.41961	3.02859	1.74856	2.84317	TRUE	0.154823	TRUE	1	40											N	N	N	N	N	N	N	N	N
153	G9	FALSE	Sample 5	CALHM6	UNKNOWN	SYBR	None				0.0109977	3.38446e-09	35736.9	29.5747	27.0259	3.60466		0.243873	11.4939	6.79722	6.50665	TRUE	0.154823	TRUE	1	40											N	N	N	Y	N	N	N	N	N
154	G10	FALSE	Sample 13	CALHM6	UNKNOWN	SYBR	None				58.4942	25.2276	135.628	17.5041	17.5843	0.0696104		-12.133	0.540658	0.381245	-5.87022	TRUE	0.154823	TRUE	1	40											N	N	N	N	N	N	N	N	N
155	G11	FALSE	Sample 6	CALHM6	UNKNOWN	SYBR	None				4.92087	0.0193487	1251.5	19.4795	19.3933	0.13514		-8.56169	3.55169	2.51082	-2.29891	TRUE	0.154823	TRUE	1	40											N	N	N	N	N	N	N	N	N
156	G12	FALSE	Sample 14	CALHM6	UNKNOWN	SYBR	None				16.6018	0.708964	388.766	18.9448	19.1297	0.234844		-10.316	2.83814	1.6386	-4.05327	TRUE	0.154823	TRUE	1	40											N	N	N	N	N	N	N	N	N
157	G13	FALSE	Sample 7	CALHM6	UNKNOWN	SYBR	None				5.68561	1.13476	28.4872	19.0158	19.1433	0.137359		-8.77009	1.03619	0.730547	-2.50731	TRUE	0.154823	TRUE	1	40											N	N	N	N	N	N	N	N	N
158	G14	FALSE	Sample 15	CALHM6	UNKNOWN	SYBR	None				207.068	106.077	404.209	18.7128	18.4355	0.411692		-13.9567	0.490293	0.303225	-7.69396	TRUE	0.154823	TRUE	1	40											N	N	N	N	N	N	N	N	N
159	G15	FALSE	Sample 8	CALHM6	UNKNOWN	SYBR	None				27.1801	10.3448	71.4134	22.2568	22.364	0.0939085		-11.0273	0.869406	0.501952	-4.76448	TRUE	0.154823	TRUE	1	40											N	N	N	N	N	N	N	N	N
160	G16	FALSE	Sample 16	CALHM6	UNKNOWN	SYBR	None				90.1398	64.6848	125.612	19.7547	19.5998	0.2138		-12.7569	0.245959	0.150431	-6.49409	TRUE	0.154823	TRUE	1	40											N	N	N	N	N	N	N	N	N
161	G17	FALSE	Sample 17	CALHM6	UNKNOWN	SYBR	None				8.70315			24.7042	24.2598	0.62851		-9.38431			-3.12154	TRUE	0.154823	TRUE	1	40											N	N	N	Y	N	N	N	N	N
162	G18	FALSE	Sample 21	CALHM6	UNKNOWN	SYBR	None				158.841	50.3338	501.262	17.5075	17.342	0.361794		-13.5742	0.765811	0.520977	-7.31144	TRUE	0.154823	TRUE	1	40											N	N	N	N	N	N	N	N	N
163	G19	FALSE	Sample 18	CALHM6	UNKNOWN	SYBR	None				0.517906			26.6418	25.9615	0.962143		-5.31354			0.949239	TRUE	0.154823	TRUE	1	40											N	N	N	Y	N	N	N	N	N
164	G20	FALSE	Sample 22	CALHM6	UNKNOWN	SYBR	None				135.521			19.0264	19.0497	0.0303589		-13.3451			-7.08237	TRUE	0.154823	TRUE	1	40											N	N	N	N	N	N	N	N	N
165	G21	FALSE	Sample 19	CALHM6	UNKNOWN	SYBR	None				5.68297	0.24479	131.934	24.7898	24.224	0.800125		-8.76942	2.4036	1.42564	-2.50665	TRUE	0.154823	TRUE	1	40											N	N	N	Y	N	N	N	N	N
166	G22	FALSE	Sample 23	CALHM6	UNKNOWN	SYBR	None				99.6291	55.9545	177.393	18.2172	18.2787	0.097342		-12.9013	0.519228	0.299776	-6.63849	TRUE	0.154823	TRUE	1	40											N	N	N	N	N	N	N	N	N
167	G23	FALSE	Sample 20	CALHM6	UNKNOWN	SYBR	None							27.0769	25.6803	1.97513						TRUE	0.154823	TRUE	1	40											N	N	N	Y	N	N	N	N	N
168	G24	FALSE	Sample 24	CALHM6	UNKNOWN	SYBR	None				36.8718			19.4144	19.3681	0.0654483		-11.4672			-5.20444	TRUE	0.154823	TRUE	1	40											N	N	N	N	N	N	N	N	N
169	H1	FALSE	Sample 1																																		N	N	N	N	N	N	N	N	N
170	H2	FALSE	Sample 9																																		N	N	N	N	N	N	N	N	N
171	H3	FALSE	Sample 2																																		N	N	N	N	N	N	N	N	N
172	H4	FALSE	Sample 10																																		N	N	N	N	N	N	N	N	N
173	H5	FALSE	Sample 3																																		N	N	N	N	N	N	N	N	N
174	H6	FALSE	Sample 11																																		N	N	N	N	N	N	N	N	N
175	H7	FALSE	Sample 4																																		N	N	N	N	N	N	N	N	N
176	H8	FALSE	Sample 12																																		N	N	N	N	N	N	N	N	N
177	H9	FALSE	Sample 5																																		N	N	N	N	N	N	N	N	N
178	H10	FALSE	Sample 13																																		N	N	N	N	N	N	N	N	N
179	H11	FALSE	Sample 6																																		N	N	N	N	N	N	N	N	N
180	H12	FALSE	Sample 14																																		N	N	N	N	N	N	N	N	N
181	H13	FALSE	Sample 7																																		N	N	N	N	N	N	N	N	N
182	H14	FALSE	Sample 15																																		N	N	N	N	N	N	N	N	N
183	H15	FALSE	Sample 8																																		N	N	N	N	N	N	N	N	N
184	H16	FALSE	Sample 16																																		N	N	N	N	N	N	N	N	N
185	H17	FALSE	Sample 17																																		N	N	N	N	N	N	N	N	N
186	H18	FALSE	Sample 21																																		N	N	N	N	N	N	N	N	N
187	H19	FALSE	Sample 18																																		N	N	N	N	N	N	N	N	N
188	H20	FALSE	Sample 22																																		N	N	N	N	N	N	N	N	N
189	H21	FALSE	Sample 19																																		N	N	N	N	N	N	N	N	N
190	H22	FALSE	Sample 23																																		N	N	N	N	N	N	N	N	N
191	H23	FALSE	Sample 20																																		N	N	N	N	N	N	N	N	N
192	H24	FALSE	Sample 24																																		N	N	N	N	N	N	N	N	N
193	I1	FALSE	Sample 1	CALHM6	UNKNOWN	SYBR	None				1	0.000436231	2292.36	24.5492	24.5164	0.11608		-6.26278	4.96089	3.50756	0	TRUE	0.154823	TRUE	1	40											N	N	N	N	N	N	N	N	N
194	I2	FALSE	Sample 9	CALHM6	UNKNOWN	SYBR	None							24.5501	24.4743	0.0656577						TRUE	0.154823	TRUE	1	40											N	N	N	N	N	N	N	N	N
195	I3	FALSE	Sample 2	CALHM6	UNKNOWN	SYBR	None				0.00280072			25.8792	25.7631	0.122707		2.21721			8.47999	TRUE	0.154823	TRUE	1	40											N	N	N	N	N	N	N	N	N
196	I4	FALSE	Sample 10	CALHM6	UNKNOWN	SYBR	None							26.4726	26.5099	0.0622869						TRUE	0.154823	TRUE	1	40											N	N	N	N	N	N	N	N	N
197	I5	FALSE	Sample 3	CALHM6	UNKNOWN	SYBR	None				1.47108	0.129065	16.7674	26.1075	26.0047	0.0961137		-6.81966	1.56107	1.10315	-0.556879	TRUE	0.154823	TRUE	1	40											N	N	N	N	N	N	N	N	N
198	I6	FALSE	Sample 11	CALHM6	UNKNOWN	SYBR	None				0.622094	0.0343413	11.2693	24.0638	24.0247	0.054829		-5.57798	2.60709	1.5052	0.684795	TRUE	0.154823	TRUE	1	40											N	N	N	N	N	N	N	N	N
199	I7	FALSE	Sample 4	CALHM6	UNKNOWN	SYBR	None				3.35063	0.912445	12.304	25.2214	25.245	0.14901		-8.00721	0.838359	0.58968	-1.74443	TRUE	0.154823	TRUE	1	40											N	N	N	N	N	N	N	N	N
200	I8	FALSE	Sample 12	CALHM6	UNKNOWN	SYBR	None				0.139354	0.00481602	4.03229	24.8683	24.8996	0.0481438		-3.41961	3.02859	1.74856	2.84317	TRUE	0.154823	TRUE	1	40											N	N	N	N	N	N	N	N	N
201	I9	FALSE	Sample 5	CALHM6	UNKNOWN	SYBR	None							Undetermined	27.0259	3.60466						TRUE	0.154823	TRUE	1	40											Y	N	N	N	N	Y	N	N	N
202	I10	FALSE	Sample 13	CALHM6	UNKNOWN	SYBR	None				58.4942	25.2276	135.628	17.6285	17.5843	0.0696104		-12.133	0.540658	0.381245	-5.87022	TRUE	0.154823	TRUE	1	40											N	N	N	N	N	N	N	N	N
203	I11	FALSE	Sample 6	CALHM6	UNKNOWN	SYBR	None				4.92087	0.0193487	1251.5	19.2375	19.3933	0.13514		-8.56169	3.55169	2.51082	-2.29891	TRUE	0.154823	TRUE	1	40											N	N	N	N	N	N	N	N	N
204	I12	FALSE	Sample 14	CALHM6	UNKNOWN	SYBR	None				16.6018	0.708964	388.766	19.3939	19.1297	0.234844		-10.316	2.83814	1.6386	-4.05327	TRUE	0.154823	TRUE	1	40											N	N	N	N	N	N	N	N	N
205	I13	FALSE	Sample 7	CALHM6	UNKNOWN	SYBR	None				5.68561	1.13476	28.4872	19.2888	19.1433	0.137359		-8.77009	1.03619	0.730547	-2.50731	TRUE	0.154823	TRUE	1	40											N	N	N	N	N	N	N	N	N
206	I14	FALSE	Sample 15	CALHM6	UNKNOWN	SYBR	None				207.068	106.077	404.209	18.6312	18.4355	0.411692		-13.9567	0.490293	0.303225	-7.69396	TRUE	0.154823	TRUE	1	40											N	N	N	N	N	N	N	N	N
207	I15	FALSE	Sample 8	CALHM6	UNKNOWN	SYBR	None				27.1801	10.3448	71.4134	22.4033	22.364	0.0939085		-11.0273	0.869406	0.501952	-4.76448	TRUE	0.154823	TRUE	1	40											N	N	N	N	N	N	N	N	N
208	I16	FALSE	Sample 16	CALHM6	UNKNOWN	SYBR	None				90.1398	64.6848	125.612	19.6888	19.5998	0.2138		-12.7569	0.245959	0.150431	-6.49409	TRUE	0.154823	TRUE	1	40											N	N	N	N	N	N	N	N	N
209	I17	FALSE	Sample 17	CALHM6	UNKNOWN	SYBR	None				8.70315			23.8154	24.2598	0.62851		-9.38431			-3.12154	TRUE	0.154823	TRUE	1	40											N	N	N	Y	N	N	N	N	N
210	I18	FALSE	Sample 21	CALHM6	UNKNOWN	SYBR	None				158.841	50.3338	501.262	16.9271	17.342	0.361794		-13.5742	0.765811	0.520977	-7.31144	TRUE	0.154823	TRUE	1	40											N	N	N	N	N	N	Y	N	N
211	I19	FALSE	Sample 18	CALHM6	UNKNOWN	SYBR	None				0.517906			25.2811	25.9615	0.962143		-5.31354			0.949239	TRUE	0.154823	TRUE	1	40											N	N	N	Y	N	N	N	N	N
212	I20	FALSE	Sample 22	CALHM6	UNKNOWN	SYBR	None				135.521			19.0386	19.0497	0.0303589		-13.3451			-7.08237	TRUE	0.154823	TRUE	1	40											N	N	N	N	N	N	N	N	N
213	I21	FALSE	Sample 19	CALHM6	UNKNOWN	SYBR	None				5.68297	0.24479	131.934	23.6582	24.224	0.800125		-8.76942	2.4036	1.42564	-2.50665	TRUE	0.154823	TRUE	1	40											N	N	N	Y	N	N	N	N	N
214	I22	FALSE	Sample 23	CALHM6	UNKNOWN	SYBR	None				99.6291	55.9545	177.393	18.2281	18.2787	0.097342		-12.9013	0.519228	0.299776	-6.63849	TRUE	0.154823	TRUE	1	40											N	N	N	N	N	N	N	N	N
215	I23	FALSE	Sample 20	CALHM6	UNKNOWN	SYBR	None							24.2836	25.6803	1.97513						TRUE	0.154823	TRUE	1	40											N	N	N	Y	N	N	N	N	N
216	I24	FALSE	Sample 24	CALHM6	UNKNOWN	SYBR	None				36.8718			19.3219	19.3681	0.0654483		-11.4672			-5.20444	TRUE	0.154823	TRUE	1	40											N	N	N	N	N	N	N	N	N
217	J1	FALSE	Sample 1																																		N	N	N	N	N	N	N	N	N
218	J2	FALSE	Sample 9																																		N	N	N	N	N	N	N	N	N
219	J3	FALSE	Sample 2																																		N	N	N	N	N	N	N	N	N
220	J4	FALSE	Sample 10																																		N	N	N	N	N	N	N	N	N
221	J5	FALSE	Sample 3																																		N	N	N	N	N	N	N	N	N
222	J6	FALSE	Sample 11																																		N	N	N	N	N	N	N	N	N
223	J7	FALSE	Sample 4																																		N	N	N	N	N	N	N	N	N
224	J8	FALSE	Sample 12																																		N	N	N	N	N	N	N	N	N
225	J9	FALSE	Sample 5																																		N	N	N	N	N	N	N	N	N
226	J10	FALSE	Sample 13																																		N	N	N	N	N	N	N	N	N
227	J11	FALSE	Sample 6																																		N	N	N	N	N	N	N	N	N
228	J12	FALSE	Sample 14																																		N	N	N	N	N	N	N	N	N
229	J13	FALSE	Sample 7																																		N	N	N	N	N	N	N	N	N
230	J14	FALSE	Sample 15																																		N	N	N	N	N	N	N	N	N
231	J15	FALSE	Sample 8																																		N	N	N	N	N	N	N	N	N
232	J16	FALSE	Sample 16																																		N	N	N	N	N	N	N	N	N
233	J17	FALSE	Sample 17																																		N	N	N	N	N	N	N	N	N
234	J18	FALSE	Sample 21																																		N	N	N	N	N	N	N	N	N
235	J19	FALSE	Sample 18																																		N	N	N	N	N	N	N	N	N
236	J20	FALSE	Sample 22																																		N	N	N	N	N	N	N	N	N
237	J21	FALSE	Sample 19																																		N	N	N	N	N	N	N	N	N
238	J22	FALSE	Sample 23																																		N	N	N	N	N	N	N	N	N
239	J23	FALSE	Sample 20																																		N	N	N	N	N	N	N	N	N
240	J24	FALSE	Sample 24																																		N	N	N	N	N	N	N	N	N
241	K1	FALSE	Sample 1	CALHM6	UNKNOWN	SYBR	None				1	0.000436231	2292.36	24.6126	24.5164	0.11608		-6.26278	4.96089	3.50756	0	TRUE	0.154823	TRUE	1	40											N	N	N	N	N	N	N	N	N
242	K2	FALSE	Sample 9	CALHM6	UNKNOWN	SYBR	None							24.4347	24.4743	0.0656577						TRUE	0.154823	TRUE	1	40											N	N	N	N	N	N	N	N	N
243	K3	FALSE	Sample 2	CALHM6	UNKNOWN	SYBR	None				0.00280072			25.7755	25.7631	0.122707		2.21721			8.47999	TRUE	0.154823	TRUE	1	40											N	N	N	N	N	N	N	N	N
244	K4	FALSE	Sample 10	CALHM6	UNKNOWN	SYBR	None							26.5818	26.5099	0.0622869						TRUE	0.154823	TRUE	1	40											N	N	N	N	N	N	N	N	N
245	K5	FALSE	Sample 3	CALHM6	UNKNOWN	SYBR	None				1.47108	0.129065	16.7674	25.917	26.0047	0.0961137		-6.81966	1.56107	1.10315	-0.556879	TRUE	0.154823	TRUE	1	40											N	N	N	N	N	N	N	N	N
246	K6	FALSE	Sample 11	CALHM6	UNKNOWN	SYBR	None				0.622094	0.0343413	11.2693	23.9621	24.0247	0.054829		-5.57798	2.60709	1.5052	0.684795	TRUE	0.154823	TRUE	1	40											N	N	N	N	N	N	N	N	N
247	K7	FALSE	Sample 4	CALHM6	UNKNOWN	SYBR	None				3.35063	0.912445	12.304	25.4044	25.245	0.14901		-8.00721	0.838359	0.58968	-1.74443	TRUE	0.154823	TRUE	1	40											N	N	N	N	N	N	N	N	N
248	K8	FALSE	Sample 12	CALHM6	UNKNOWN	SYBR	None				0.139354	0.00481602	4.03229	24.9551	24.8996	0.0481438		-3.41961	3.02859	1.74856	2.84317	TRUE	0.154823	TRUE	1	40											N	N	N	N	N	N	N	N	N
249	K9	FALSE	Sample 5	CALHM6	UNKNOWN	SYBR	None				0.0109977	3.38446e-09	35736.9	24.477	27.0259	3.60466		0.243873	11.4939	6.79722	6.50665	TRUE	0.154823	TRUE	1	40											N	N	N	Y	N	N	N	N	N
250	K10	FALSE	Sample 13	CALHM6	UNKNOWN	SYBR	None				58.4942	25.2276	135.628	17.6204	17.5843	0.0696104		-12.133	0.540658	0.381245	-5.87022	TRUE	0.154823	TRUE	1	40											N	N	N	N	N	N	N	N	N
251	K11	FALSE	Sample 6	CALHM6	UNKNOWN	SYBR	None				4.92087	0.0193487	1251.5	19.4628	19.3933	0.13514		-8.56169	3.55169	2.51082	-2.29891	TRUE	0.154823	TRUE	1	40											N	N	N	N	N	N	N	N	N
252	K12	FALSE	Sample 14	CALHM6	UNKNOWN	SYBR	None				16.6018	0.708964	388.766	19.0503	19.1297	0.234844		-10.316	2.83814	1.6386	-4.05327	TRUE	0.154823	TRUE	1	40											N	N	N	N	N	N	Y	N	N
253	K13	FALSE	Sample 7	CALHM6	UNKNOWN	SYBR	None				5.68561	1.13476	28.4872	19.1254	19.1433	0.137359		-8.77009	1.03619	0.730547	-2.50731	TRUE	0.154823	TRUE	1	40											N	N	N	N	N	N	N	N	N
254	K14	FALSE	Sample 15	CALHM6	UNKNOWN	SYBR	None				207.068	106.077	404.209	17.9624	18.4355	0.411692		-13.9567	0.490293	0.303225	-7.69396	TRUE	0.154823	TRUE	1	40											N	N	N	N	N	N	Y	N	N
255	K15	FALSE	Sample 8	CALHM6	UNKNOWN	SYBR	None				27.1801	10.3448	71.4134	22.4318	22.364	0.0939085		-11.0273	0.869406	0.501952	-4.76448	TRUE	0.154823	TRUE	1	40											N	N	N	N	N	N	N	N	N
256	K16	FALSE	Sample 16	CALHM6	UNKNOWN	SYBR	None				90.1398	64.6848	125.612	19.3559	19.5998	0.2138		-12.7569	0.245959	0.150431	-6.49409	TRUE	0.154823	TRUE	1	40											N	N	N	N	N	N	Y	N	N
257	K17	FALSE	Sample 17	CALHM6	UNKNOWN	SYBR	None							Undetermined	24.2598	0.62851						TRUE	0.154823	TRUE	1	40											Y	N	N	N	N	Y	N	N	N
258	K18	FALSE	Sample 21	CALHM6	UNKNOWN	SYBR	None				158.841	50.3338	501.262	17.5914	17.342	0.361794		-13.5742	0.765811	0.520977	-7.31144	TRUE	0.154823	TRUE	1	40											N	N	N	N	N	N	N	N	N
259	K19	FALSE	Sample 18	CALHM6	UNKNOWN	SYBR	None							Undetermined	25.9615	0.962143						TRUE	0.154823	TRUE	1	40											Y	N	N	N	N	Y	N	N	N
260	K20	FALSE	Sample 22	CALHM6	UNKNOWN	SYBR	None				135.521			19.084	19.0497	0.0303589		-13.3451			-7.08237	TRUE	0.154823	TRUE	1	40											N	N	N	N	N	N	N	N	N
261	K21	FALSE	Sample 19	CALHM6	UNKNOWN	SYBR	None							Undetermined	24.224	0.800125						TRUE	0.154823	TRUE	1	40											N	N	N	N	N	N	N	N	N
262	K22	FALSE	Sample 23	CALHM6	UNKNOWN	SYBR	None				99.6291	55.9545	177.393	18.391	18.2787	0.097342		-12.9013	0.519228	0.299776	-6.63849	TRUE	0.154823	TRUE	1	40											N	N	N	N	N	N	N	N	N
263	K23	FALSE	Sample 20	CALHM6	UNKNOWN	SYBR	None							Undetermined	25.6803	1.97513						TRUE	0.154823	TRUE	1	40											N	N	N	N	N	N	N	N	N
264	K24	FALSE	Sample 24	CALHM6	UNKNOWN	SYBR	None							Undetermined	19.3681	0.0654483						TRUE	0.154823	TRUE	1	40											Y	N	N	N	N	Y	N	N	N
289	M1	FALSE	Sample 25	FAM26D	UNKNOWN	SYBR	None							Undetermined								TRUE	0.04	TRUE	1	40											Y	N	N	N	N	Y	N	Y	N
290	M2	FALSE	Sample 26	FAM26D	UNKNOWN	SYBR	None							Undetermined								TRUE	0.04	TRUE	1	40											Y	N	N	N	N	Y	N	Y	N
291	M3	FALSE	Sample 25	FAM26E	UNKNOWN	SYBR	None							27.1744	27.1285	0.0649587						TRUE	0.141712	TRUE	1	40											N	N	N	N	N	N	N	N	N
292	M4	FALSE	Sample 26	FAM26E	UNKNOWN	SYBR	None							Undetermined								TRUE	0.141712	TRUE	1	40											Y	N	N	N	N	Y	N	N	N
313	N1	FALSE	Sample 25	FAM26D	UNKNOWN	SYBR	None							Undetermined								TRUE	0.04	TRUE	1	40											Y	N	N	N	N	Y	N	Y	N
314	N2	FALSE	Sample 26	FAM26D	UNKNOWN	SYBR	None							Undetermined								TRUE	0.04	TRUE	1	40											Y	N	N	N	N	Y	N	Y	N
315	N3	FALSE	Sample 25	FAM26E	UNKNOWN	SYBR	None							27.0825	27.1285	0.0649587						TRUE	0.141712	TRUE	1	40											N	N	N	N	N	N	N	N	N
316	N4	FALSE	Sample 26	FAM26E	UNKNOWN	SYBR	None							Undetermined								TRUE	0.141712	TRUE	1	40											Y	N	N	N	N	Y	N	N	N
337	O1	FALSE	Sample 25	CALHM6	UNKNOWN	SYBR	None							Undetermined								TRUE	0.154823	TRUE	1	40											Y	Y	Y	N	Y	N	N	N	N
338	O2	FALSE	Sample 26	CALHM6	UNKNOWN	SYBR	None							29.5858	29.5858							TRUE	0.154823	TRUE	1	40											N	Y	Y	N	Y	N	N	N	N
361	P1	FALSE	Sample 25	CALHM6	UNKNOWN	SYBR	None							Undetermined								TRUE	0.154823	TRUE	1	40											Y	Y	Y	N	Y	N	N	N	N
362	P2	FALSE	Sample 26	CALHM6	UNKNOWN	SYBR	None							Undetermined	29.5858							TRUE	0.154823	TRUE	1	40											Y	Y	Y	N	N	N	N	N	N
Analysis Type	Singleplex
Endogenous Control	FAM26D
RQ Min/Max Confidence Level	95.0
Reference Sample	Sample 1

## Sheet: ANALYSIS
Block Type	384-Well Block
Calibration Background is expired	No
Calibration Background performed on	2020-02-11 12:32:08 PM GMT
Calibration FAM is expired	No
Calibration FAM performed on	2020-02-11 13:24:17 PM GMT
Calibration NED is expired	No
Calibration NED performed on	2020-02-11 12:54:31 PM GMT
Calibration ROI is expired	No
Calibration ROI performed on	2020-02-11 12:25:10 PM GMT
Calibration ROX is expired	No
Calibration ROX performed on	2020-02-11 12:47:17 PM GMT
Calibration SYBR is expired	No
Calibration SYBR performed on	2020-02-11 13:16:55 PM GMT
Calibration TAMRA is expired	No
Calibration TAMRA performed on	2020-02-11 13:02:09 PM GMT
Calibration Uniformity is expired	No
Calibration Uniformity performed on	2020-02-11 12:39:32 PM GMT
Calibration VIC is expired	No
Calibration VIC performed on	2020-02-11 13:31:31 PM GMT
Chemistry	SYBR_GREEN
Experiment Barcode
Experiment Comments
Experiment File Name	C:\Applied Biosystems\QuantStudio Real-Time PCR Software\User Files\experiments\Sara\2020-02-11_SDx157_plate2_correct.eds
Experiment Name	2020-02-11 154941
Experiment Run Start Time	2020-02-11 15:29:36 PM GMT
Experiment Run Stop Time	2020-02-11 16:51:24 PM GMT
Experiment Type	Comparative Cт (ΔΔCт)
Experiment User Name
Instrument Name	278882036
Instrument Serial Number	278882036
Instrument Type	ViiA(TM) 7 System
Passive Reference	ROX
Quantification Cycle Method	Ct
Signal Smoothing On	true
Stage/ Cycle where Analysis is performed	Stage 2, Step 2
Well	Well Position	Sample Name	Target Name	CT	Ct Mean	Ct SD	Delta Ct	Delta Ct Mean	Delta Ct SD	Delta Ct SE	Delta Delta Ct
1	A1	Sample 1	FAM26D	27.2723	30.7792	4.95953								A	27.2723	Undetermined	23.5459	Undetermined	Undetermined	32.074	Undetermined	29.4822	30.7695	30.0965	25.4454	29.0494	28.6396	32.2039	32.9354	32.4427	Undetermined	30.439	Undetermined	32.3948	30.4302	31.0234	Undetermined	30.8354
2	A2	Sample 9	FAM26D	Undetermined										B	26.767	27.9455	27.1648	26.907	28.1232	26.6504	27.6942	26.8526	26.9639	26.147	27.5771	27.154	26.4132	27.2885	28.7828	26.554	26.116	26.1428	26.1191	26.7472	26.6414	25.5504	27.5634	26.4921
3	A3	Sample 2	FAM26D	23.5459	23.5459									C	34.2861	Undetermined	Undetermined	Undetermined	31.7226	29.8549	33.8356	30.5936	14.4349	29.3382	30.4646	26.8364	Undetermined	Undetermined	32.8502	32.2707	Undetermined	31.3935	31.275	Undetermined	34.7327	31.75	Undetermined	Undetermined
4	A4	Sample 10	FAM26D	Undetermined										D	26.8139	Undetermined	27.5637	27.498	27.7668	26.7773	27.8499	27.0457	26.9778	26.3167	28.016	27.4843	26.4603	26.9972	29.1982	26.5783	26.2814	26.4565	26.464	26.992	26.8793	25.8842	28.0013	26.3708
5	A5	Sample 3	FAM26D	Undetermined	32.8244	1.55811								E	Undetermined	Undetermined	Undetermined	Undetermined	33.9261	26.8793	32.6689	24.882	35.1415	Undetermined	Undetermined	32.4514	27.1872	32.5805	34.388	Undetermined	33.6441	Undetermined	Undetermined	Undetermined	33.8174	30.7667	Undetermined	Undetermined
6	A6	Sample 11	FAM26D	32.074	29.6027	2.60651								F	26.8227	26.8685	27.4372	27.1772	27.5507	27.1755	27.5043	27.0121	29.6708	26.1337	27.8056	27.3832	26.4707	26.7513	29.391	26.6634	26.4659	26.0533	26.3215	26.8796	26.5955	25.9806	28.4239	26.6178
7	A7	Sample 4	FAM26D	Undetermined	33.2522	0.82501								G	24.3875	24.438	25.6347	26.4753	25.9897	24.0483	25.1092	24.8755	29.5747	17.5041	19.4795	18.9448	19.0158	18.7128	22.2568	19.7547	24.7042	17.5075	26.6418	19.0264	24.7898	18.2172	27.0769	19.4144
8	A8	Sample 12	FAM26D	29.4822	28.3193	3.02821								H																						18.2281	24.2836	19.3219
9	A9	Sample 5	FAM26D	30.7695	26.782	10.914								I	24.5492	24.5501	25.8792	26.4726	26.1075	24.0638	25.2214	24.8683	Undetermined	17.6285	19.2375	19.3939	19.2888	18.6312	22.4033	19.6888	23.8154	16.9271	25.2811	19.0386	23.6582	18.391	Undetermined	Undetermined
10	A10	Sample 13	FAM26D	30.0965	29.7173	0.536158								J
11	A11	Sample 6	FAM26D	25.4454	27.955	3.54911								K	24.6126	24.4347	25.7755	26.5818	25.917	23.9621	25.4044	24.9551	24.477	17.6204	19.4628	19.0503	19.1254	17.9624	22.4318	19.3559	Undetermined	17.5914	Undetermined	19.084	Undetermined	18.391	Undetermined	Undetermined
12	A12	Sample 14	FAM26D	29.0494	29.4457	2.82841								L
13	A13	Sample 7	FAM26D	28.6396	27.9134	1.02704								M	Undetermined	Undetermined	27.1744	Undetermined
14	A14	Sample 15	FAM26D	32.2039	32.3922	0.266266								N	Undetermined	Undetermined	27.0825	Undetermined
15	A15	Sample 8	FAM26D	32.9354	33.3912	0.864319								O	Undetermined	29.5858	Undetermined	Undetermined
16	A16	Sample 16	FAM26D	32.4427	32.3567	0.121593								P
17	A17	Sample 17	FAM26D	Undetermined	33.6441
18	A18	Sample 21	FAM26D	30.439	30.9162	0.674961
19	A19	Sample 18	FAM26D	Undetermined	31.275
20	A20	Sample 22	FAM26D	32.3948	32.3948
21	A21	Sample 19	FAM26D	30.4302	32.9934	2.26651								FAM26D	27.2723	Undetermined	23.5459	Undetermined	Undetermined	32.074	Undetermined	29.4822	30.7695	30.0965	25.4454	29.0494	28.6396	32.2039	32.9354	32.4427	Undetermined	30.439	Undetermined	32.3948	30.4302	31.0234	Undetermined	30.8354
22	A22	Sample 23	FAM26D	31.0234	31.18	0.510022									34.2861	Undetermined	Undetermined	Undetermined	31.7226	29.8549	33.8356	30.5936		29.3382	30.4646	26.8364	Undetermined	Undetermined	32.8502	32.2707	Undetermined	31.3935	31.275	Undetermined	34.7327	31.75	Undetermined	Undetermined
23	A23	Sample 20	FAM26D	Undetermined											Undetermined	Undetermined	Undetermined	Undetermined	33.9261	26.8793	32.6689	24.882	35.1415	Undetermined	Undetermined	32.4514	27.1872	32.5805	34.388	Undetermined	33.6441	Undetermined	Undetermined	Undetermined	33.8174	30.7667	Undetermined	Undetermined
24	A24	Sample 24	FAM26D	30.8354	30.8354									FAM26E	26.767	27.9455	27.1648	26.907	28.1232	26.6504	27.6942	26.8526	26.9639	26.147	27.5771	27.154	26.4132	27.2885	28.7828	26.554	26.116	26.1428	26.1191	26.7472	26.6414	25.5504	27.5634	26.4921
25	B1	Sample 1	FAM26E	26.767	26.8012	0.0299489		-3.97799	4.95962	3.50696	0				26.8139	Undetermined	27.5637	27.498	27.7668	26.7773	27.8499	27.0457	26.9778	26.3167	28.016	27.4843	26.4603	26.9972	29.1982	26.5783	26.2814	26.4565	26.464	26.992	26.8793	25.8842	28.0013	26.3708
26	B2	Sample 9	FAM26E	27.9455	27.407	0.761539									26.8227	26.8685	27.4372	27.1772	27.5507	27.1755	27.5043	27.0121	29.6708	26.1337	27.8056	27.3832	26.4707	26.7513	29.391	26.6634	26.4659	26.0533	26.3215	26.8796	26.5955	25.9806	28.4239	26.6178
27	B3	Sample 2	FAM26E	27.1648	27.3886	0.203824		3.84267			7.82066			FAM26F	24.3875	24.438	25.6347	26.4753	25.9897	24.0483	25.1092	24.8755	29.5747	17.5041	19.4795	18.9448	19.0158	18.7128	22.2568	19.7547	24.7042	17.5075	26.6418	19.0264	24.7898	18.2172	27.0769	19.4144
28	B4	Sample 10	FAM26E	26.907	27.1941	0.295898									24.5492	24.5501	25.8792	26.4726	26.1075	24.0638	25.2214	24.8683	Undetermined	17.6285	19.2375	19.3939	19.2888	18.6312	22.4033	19.6888	23.8154	16.9271	25.2811	19.0386	23.6582	18.391	Undetermined	Undetermined
29	B5	Sample 3	FAM26E	28.1232	27.8136	0.289092		-5.0108	1.58471	1.11432	-1.03281				24.6126	24.4347	25.7755	26.5818	25.917	23.9621	25.4044	24.9551	24.477	17.6204	19.4628	19.0503	19.1254	17.9624	22.4318	19.3559	Undetermined	17.5914	Undetermined	19.084	Undetermined	18.391	Undetermined	Undetermined
30	B6	Sample 11	FAM26E	26.6504	26.8677	0.273959		-2.73497	2.62087	1.51316	1.24302			GADPH	18.265	18.383	18.772	18.29	18.366	18.566	18.515	18.609	Undetermined	19.638	19.414	19.3	19.111	19.189	20.68	19.2	17.928	19.232	18.4	19.129	18.632	19.023	20.711	18.813
31	B7	Sample 4	FAM26E	27.6942	27.6828	0.1731		-5.56941	0.842974	0.591869	-1.59142				18.073	18.535	18.688	18.17	18.449	18.507	18.381	18.41	19.333	19.261	19.466	18.965	18.603	19.531	20.763	18.977	18.141	19.185	18.364	19.098	18.45	18.982	20.702	18.968
32	B8	Sample 12	FAM26E	26.8526	26.9701	0.103168		-1.34911	3.02996	1.74935	2.62889				18.394	18.111	18.62	18.188	18.655	18.32	18.488	18.573	19.28	19.609	19.657	19.268	19.135	19.332	20.977	18.885	18.125	19.228	18.592	19.276	19.15	19.08	20.768	19.058
33	B9	Sample 5	FAM26E	26.9639	27.8709	1.55881		1.08886	11.0248	6.36517	5.06685
34	B10	Sample 13	FAM26E	26.147	26.1991	0.102059		-3.5182	0.545785	0.383673	0.459788				1-UT	2-UT	1-TGFb	2-TGFb	1-IL4	2-IL4	1-IL10	2-IL10	1-LPS	2-LPS	1-LPS+TGFb	2-LPS+TGFb	1-LPS+IL4	2-LPS+IL4	1-LPS+IL10	2-LPS+IL10	3-UT	3-LPS	3-TGF	3-LPS+TGF	3-IL4	3-LPS+IL4	3-IL10	3-LPS+IL10
35	B11	Sample 6	FAM26E	27.5771	27.7995	0.219482		-0.15541	3.55589	2.5128	3.82258			FAM26D	30.7792	#DIV/0!	23.5459	#DIV/0!	32.8244	29.6027	33.2522	28.3193	32.9555	29.7173	27.955	29.4457	27.9134	32.3922	33.3912	32.3567	33.6441	30.9162	31.275	32.3948	32.9934	31.18	#DIV/0!	30.8354
36	B12	Sample 14	FAM26E	27.154	27.3405	0.169257		-2.10525	2.83347	1.6359	1.87274
37	B13	Sample 7	FAM26E	26.4132	26.4481	0.0306551		-1.46532	1.0275	0.726445	2.51267
38	B14	Sample 15	FAM26E	27.2885	27.0123	0.268945		-5.37986	0.378455	0.244047	-1.40187			FAM26E	26.8012	27.407	27.3886	27.1941	27.8136	26.8677	27.6828	26.9701	27.8709	26.1991	27.7995	27.3405	26.4481	27.0123	29.124	26.5985	26.2878	26.2175	26.3015	26.8729	26.7054	25.8051	27.9962	26.4936
39	B15	Sample 8	FAM26E	28.7828	29.124	0.310797		-4.26722	0.9185	0.530296	-0.289225
40	B16	Sample 16	FAM26E	26.554	26.5985	0.0574303		-5.75815	0.134474	0.0921514	-1.78016
41	B17	Sample 17	FAM26E	26.116	26.2878	0.175064		-7.35633			-3.37834			FAM26F	24.5164	24.4743	25.7631	26.5099	26.0047	24.0247	25.245	24.8996	27.0259	17.5843	19.3933	19.1297	19.1433	18.4355	22.364	19.5998	24.2598	17.342	25.9615	19.0497	24.224	18.3331	27.0769	19.4144
42	B18	Sample 21	FAM26E	26.1428	26.2176	0.211692		-4.69867	0.707379	0.49267	-0.720681
43	B19	Sample 18	FAM26E	26.1191	26.3015	0.17333		-4.97351			-0.995513
44	B20	Sample 22	FAM26E	26.7472	26.8729	0.122512		-5.52192			-1.54393			GADPH	18.244	18.343	18.6933	18.216	18.49	18.4643	18.4613	18.5307	19.3065	19.5027	19.5123	19.1777	18.9497	19.3507	20.8067	19.0207	18.0647	19.215	18.452	19.1677	18.744	19.0283	20.727	18.9463
45	B21	Sample 19	FAM26E	26.6414	26.7054	0.152372		-6.28802	2.27163	1.31152	-2.31002
46	B22	Sample 23	FAM26E	25.5504	25.8051	0.225795		-5.37494	0.557768	0.322028	-1.39695
47	B23	Sample 20	FAM26E	27.5634	27.9962	0.430241									1-UT	2-UT	1-TGFb	2-TGFb	1-IL4	2-IL4	1-IL10	2-IL10	1-LPS	2-LPS	1-LPS+TGFb	2-LPS+TGFb	1-LPS+IL4	2-LPS+IL4	1-LPS+IL10	2-LPS+IL10	3-UT	3-LPS	3-TGF	3-LPS+TGF	3-IL4	3-LPS+IL4	3-IL10	3-LPS+IL10
48	B24	Sample 24	FAM26E	26.4921	26.4936	0.123518		-4.34178			-0.363787			FAM26D	0.00191522	0	0.0346123	0	0	7.99997e-05	0	0.000504979	0.000354232	0.000647069	0.0163675	0.00106739	0.00121068	0.00013514	0.000223298	9.11118e-05	0	0.000418074	0	0.000104286	0.000303466	0.000244978	0	0.000263661
49	C1	Sample 1	FAM26D	34.2861	30.7792	4.95953									1.48198e-05	0	0	0	0.000103892	0.000372479	2.35443e-05	0.000233715		0.00109447	0.000504721	0.00494864	0	0	0.00023688	0.000102645	0	0.000215729	0.000138003	0	1.53789e-05	0.000148047	0	0
50	C2	Sample 9	FAM26D	Undetermined											0	0	0	0	2.25559e-05	0.00292987	5.28579e-05	0.0122481	1.71072e-05	0	0	0.000100972	0.00331333	0.000104095	8.1583e-05	0	2.0423e-05	0	0	0	2.90047e-05	0.000292688	0	0
51	C3	Sample 2	FAM26D	Undetermined	23.5459									FAM26E	0.00271844	0.00128638	0.00281726	0.00241968	0.00125926	0.00343356	0.00166199	0.00312497	0.00495314	0.00999679	0.00373473	0.00397095	0.00566572	0.00407816	0.00397138	0.00539821	0.00376975	0.00821315	0.00492022	0.00522794	0.0041942	0.0108811	0.00875039	0.00535181
52	C4	Sample 10	FAM26D	Undetermined											0.00263155	0	0.00213681	0.0016063	0.00161214	0.00314441	0.00149194	0.00273346	0.00490569	0.00888714	0.00275521	0.0031583	0.00548361	0.00499067	0.00297773	0.00530793	0.00336131	0.00660849	0.00387391	0.00441218	0.00355651	0.00863312	0.00645985	0.00582113
53	C5	Sample 3	FAM26D	31.7226	32.8244	1.55811									0.00261542	0.00271377	0.0023325	0.00200631	0.00187261	0.00238608	0.00189582	0.0027979	0.000758642	0.0100894	0.00318776	0.00338761	0.00544425	0.00591824	0.00260538	0.00500406	0.00295778	0.0087389	0.00427618	0.00476964	0.00432989	0.00807507	0.00481959	0.00490508
54	C6	Sample 11	FAM26D	29.8549	29.6027	2.60651								FAM26F	0.0141457	0.0146293	0.00813661	0.00326356	0.00552534	0.0208472	0.00997218	0.0123027	0.000810866	3.99604	1.02304	1.17515	0.955194	1.55603	0.365993	0.601203	0.0100299	3.26592	0.00342469	1.10287	0.0151372	1.75458	0.01226	0.722922
55	C7	Sample 4	FAM26D	33.8356	33.2522	0.82501									0.0126462	0.013536	0.00686829	0.00326968	0.00509232	0.0206248	0.00922594	0.0123646	0	3.66588	1.20984	0.860791	0.79054	1.6466	0.330638	0.62931	0.0185722	4.88357	0.00879479	1.09356	0.0331647	1.55548	0	0
56	C8	Sample 12	FAM26D	30.5936	28.3193	3.02821									0.0121019	0.0146623	0.00738007	0.00303131	0.00581099	0.022132	0.0081269	0.0116428	0.0277669	3.68649	1.03493	1.09229	0.885337	2.61759	0.324186	0.792658	0	3.08132	0	1.05969	0	1.55548	0	0
57	C9	Sample 5	FAM26D	14.4349	26.782	10.914
58	C10	Sample 13	FAM26D	29.3382	29.7173	0.536158									1-UT	2-UT	1-TGFb	2-TGFb	1-IL4	2-IL4	1-IL10	2-IL10	1-LPS	2-LPS	1-LPS+TGFb	2-LPS+TGFb	1-LPS+IL4	2-LPS+IL4	1-LPS+IL10	2-LPS+IL10	3-UT	3-LPS	3-TGF	3-LPS+TGF	3-IL4	3-LPS+IL4	3-IL10	3-LPS+IL10
59	C11	Sample 6	FAM26D	30.4646	27.955	3.54911								FAM26D	0.000643345	0	0.0115374	0	4.21492e-05	0.00112745	2.54674e-05	0.00432892	0.00018567	0.000580513	0.00562408	0.002039	0.001508	7.97448e-05	0.000180587	6.45857e-05	6.80767e-06	0.000211268	4.60011e-05	3.47619e-05	0.00011595	0.000228571	0	8.78869e-05
60	C12	Sample 14	FAM26D	26.8364	29.4457	2.82841
61	C13	Sample 7	FAM26D	Undetermined	27.9134	1.02704
62	C14	Sample 15	FAM26D	Undetermined	32.3922	0.266266								FAM26E	0.00265514	0.00133339	0.00242886	0.00201076	0.00158134	0.00298801	0.00168325	0.00288544	0.00353916	0.00965777	0.0032259	0.00350562	0.00553119	0.00499569	0.00318483	0.00523673	0.00336295	0.00785351	0.00435677	0.00480325	0.00402687	0.00919643	0.00667661	0.00535934
63	C15	Sample 8	FAM26D	32.8502	33.3912	0.864319
64	C16	Sample 16	FAM26D	32.2707	32.3567	0.121593
65	C17	Sample 17	FAM26D	Undetermined	33.6441									FAM26F	0.0129646	0.0142759	0.00746166	0.00318818	0.00547622	0.0212013	0.00910834	0.0121034	0.00952594	3.7828	1.08927	1.04275	0.877024	1.94007	0.340273	0.674391	0.00953404	3.7436	0.00407316	1.08537	0.0161006	1.62185	0.00408666	0.240974
66	C18	Sample 21	FAM26D	31.3935	30.9162	0.674961
67	C19	Sample 18	FAM26D	31.275	31.275
68	C20	Sample 22	FAM26D	Undetermined	32.3948
69	C21	Sample 19	FAM26D	34.7327	32.9934	2.26651
70	C22	Sample 23	FAM26D	31.75	31.18	0.510022
71	C23	Sample 20	FAM26D	Undetermined
72	C24	Sample 24	FAM26D	Undetermined	30.8354
73	D1	Sample 1	FAM26E	26.8139	26.8012	0.0299489		-3.97799	4.95962	3.50696	0
74	D2	Sample 9	FAM26E	Undetermined	27.407	0.761539
75	D3	Sample 2	FAM26E	27.5637	27.3886	0.203824		3.84267			7.82066
76	D4	Sample 10	FAM26E	27.498	27.1941	0.295898
77	D5	Sample 3	FAM26E	27.7668	27.8136	0.289092		-5.0108	1.58471	1.11432	-1.03281
78	D6	Sample 11	FAM26E	26.7773	26.8677	0.273959		-2.73497	2.62087	1.51316	1.24302
79	D7	Sample 4	FAM26E	27.8499	27.6828	0.1731		-5.56941	0.842974	0.591869	-1.59142
80	D8	Sample 12	FAM26E	27.0457	26.9701	0.103168		-1.34911	3.02996	1.74935	2.62889
81	D9	Sample 5	FAM26E	26.9778	27.8709	1.55881		1.08886	11.0248	6.36517	5.06685
82	D10	Sample 13	FAM26E	26.3167	26.1991	0.102059		-3.5182	0.545785	0.383673	0.459788
83	D11	Sample 6	FAM26E	28.016	27.7995	0.219482		-0.15541	3.55589	2.5128	3.82258
84	D12	Sample 14	FAM26E	27.4843	27.3405	0.169257		-2.10525	2.83347	1.6359	1.87274
85	D13	Sample 7	FAM26E	26.4603	26.4481	0.0306551		-1.46532	1.0275	0.726445	2.51267
86	D14	Sample 15	FAM26E	26.9972	27.0123	0.268945		-5.37986	0.378455	0.244047	-1.40187
87	D15	Sample 8	FAM26E	29.1982	29.124	0.310797		-4.26722	0.9185	0.530296	-0.289225
88	D16	Sample 16	FAM26E	26.5783	26.5985	0.0574303		-5.75815	0.134474	0.0921514	-1.78016
89	D17	Sample 17	FAM26E	26.2814	26.2878	0.175064		-7.35633			-3.37834
90	D18	Sample 21	FAM26E	26.4565	26.2176	0.211692		-4.69867	0.707379	0.49267	-0.720681
91	D19	Sample 18	FAM26E	26.464	26.3015	0.17333		-4.97351			-0.995513
92	D20	Sample 22	FAM26E	26.992	26.8729	0.122512		-5.52192			-1.54393
93	D21	Sample 19	FAM26E	26.8793	26.7054	0.152372		-6.28802	2.27163	1.31152	-2.31002
94	D22	Sample 23	FAM26E	25.8842	25.8051	0.225795		-5.37494	0.557768	0.322028	-1.39695
95	D23	Sample 20	FAM26E	28.0013	27.9962	0.430241
96	D24	Sample 24	FAM26E	26.3708	26.4936	0.123518		-4.34178			-0.363787
97	E1	Sample 1	FAM26D	Undetermined	30.7792	4.95953
98	E2	Sample 9	FAM26D	Undetermined
99	E3	Sample 2	FAM26D	Undetermined	23.5459
100	E4	Sample 10	FAM26D	Undetermined
101	E5	Sample 3	FAM26D	33.9261	32.8244	1.55811
102	E6	Sample 11	FAM26D	26.8793	29.6027	2.60651
103	E7	Sample 4	FAM26D	32.6689	33.2522	0.82501
104	E8	Sample 12	FAM26D	24.882	28.3193	3.02821
105	E9	Sample 5	FAM26D	35.1415	26.782	10.914
106	E10	Sample 13	FAM26D	Undetermined	29.7173	0.536158
107	E11	Sample 6	FAM26D	Undetermined	27.955	3.54911
108	E12	Sample 14	FAM26D	32.4514	29.4457	2.82841
109	E13	Sample 7	FAM26D	27.1872	27.9134	1.02704
110	E14	Sample 15	FAM26D	32.5805	32.3922	0.266266
111	E15	Sample 8	FAM26D	34.388	33.3912	0.864319
112	E16	Sample 16	FAM26D	Undetermined	32.3567	0.121593
113	E17	Sample 17	FAM26D	33.6441	33.6441
114	E18	Sample 21	FAM26D	Undetermined	30.9162	0.674961
115	E19	Sample 18	FAM26D	Undetermined	31.275
116	E20	Sample 22	FAM26D	Undetermined	32.3948
117	E21	Sample 19	FAM26D	33.8174	32.9934	2.26651
118	E22	Sample 23	FAM26D	30.7667	31.18	0.510022
119	E23	Sample 20	FAM26D	Undetermined
120	E24	Sample 24	FAM26D	Undetermined	30.8354
121	F1	Sample 1	FAM26E	26.8227	26.8012	0.0299489		-3.97799	4.95962	3.50696	0
122	F2	Sample 9	FAM26E	26.8685	27.407	0.761539
123	F3	Sample 2	FAM26E	27.4372	27.3886	0.203824		3.84267			7.82066
124	F4	Sample 10	FAM26E	27.1772	27.1941	0.295898
125	F5	Sample 3	FAM26E	27.5507	27.8136	0.289092		-5.0108	1.58471	1.11432	-1.03281
126	F6	Sample 11	FAM26E	27.1755	26.8677	0.273959		-2.73497	2.62087	1.51316	1.24302
127	F7	Sample 4	FAM26E	27.5043	27.6828	0.1731		-5.56941	0.842974	0.591869	-1.59142
128	F8	Sample 12	FAM26E	27.0121	26.9701	0.103168		-1.34911	3.02996	1.74935	2.62889
129	F9	Sample 5	FAM26E	29.6708	27.8709	1.55881		1.08886	11.0248	6.36517	5.06685
130	F10	Sample 13	FAM26E	26.1337	26.1991	0.102059		-3.5182	0.545785	0.383673	0.459788
131	F11	Sample 6	FAM26E	27.8056	27.7995	0.219482		-0.15541	3.55589	2.5128	3.82258
132	F12	Sample 14	FAM26E	27.3832	27.3405	0.169257		-2.10525	2.83347	1.6359	1.87274
133	F13	Sample 7	FAM26E	26.4707	26.4481	0.0306551		-1.46532	1.0275	0.726445	2.51267
134	F14	Sample 15	FAM26E	26.7513	27.0123	0.268945		-5.37986	0.378455	0.244047	-1.40187
135	F15	Sample 8	FAM26E	29.391	29.124	0.310797		-4.26722	0.9185	0.530296	-0.289225
136	F16	Sample 16	FAM26E	26.6634	26.5985	0.0574303		-5.75815	0.134474	0.0921514	-1.78016
137	F17	Sample 17	FAM26E	26.4659	26.2878	0.175064		-7.35633			-3.37834
138	F18	Sample 21	FAM26E	26.0533	26.2176	0.211692		-4.69867	0.707379	0.49267	-0.720681
139	F19	Sample 18	FAM26E	26.3215	26.3015	0.17333		-4.97351			-0.995513
140	F20	Sample 22	FAM26E	26.8796	26.8729	0.122512		-5.52192			-1.54393
141	F21	Sample 19	FAM26E	26.5955	26.7054	0.152372		-6.28802	2.27163	1.31152	-2.31002
142	F22	Sample 23	FAM26E	25.9806	25.8051	0.225795		-5.37494	0.557768	0.322028	-1.39695
143	F23	Sample 20	FAM26E	28.4239	27.9962	0.430241
144	F24	Sample 24	FAM26E	26.6178	26.4936	0.123518		-4.34178			-0.363787
145	G1	Sample 1	CALHM6	24.3875	24.5164	0.11608		-6.26278	4.96089	3.50756	0
146	G2	Sample 9	CALHM6	24.438	24.4743	0.0656577
147	G3	Sample 2	CALHM6	25.6347	25.7631	0.122707		2.21721			8.47999
148	G4	Sample 10	CALHM6	26.4753	26.5099	0.0622869
149	G5	Sample 3	CALHM6	25.9897	26.0047	0.0961137		-6.81966	1.56107	1.10315	-0.556879
150	G6	Sample 11	CALHM6	24.0483	24.0247	0.054829		-5.57798	2.60709	1.5052	0.684795
151	G7	Sample 4	CALHM6	25.1092	25.245	0.14901		-8.00721	0.838359	0.58968	-1.74443
152	G8	Sample 12	CALHM6	24.8755	24.8996	0.0481438		-3.41961	3.02859	1.74856	2.84317
153	G9	Sample 5	CALHM6	29.5747	27.0259	3.60466		0.243873	11.4939	6.79722	6.50665
154	G10	Sample 13	CALHM6	17.5041	17.5843	0.0696104		-12.133	0.540658	0.381245	-5.87022
155	G11	Sample 6	CALHM6	19.4795	19.3933	0.13514		-8.56169	3.55169	2.51082	-2.29891
156	G12	Sample 14	CALHM6	18.9448	19.1297	0.234844		-10.316	2.83814	1.6386	-4.05327
157	G13	Sample 7	CALHM6	19.0158	19.1433	0.137359		-8.77009	1.03619	0.730547	-2.50731
158	G14	Sample 15	CALHM6	18.7128	18.4355	0.411692		-13.9567	0.490293	0.303225	-7.69396
159	G15	Sample 8	CALHM6	22.2568	22.364	0.0939085		-11.0273	0.869406	0.501952	-4.76448
160	G16	Sample 16	CALHM6	19.7547	19.5998	0.2138		-12.7569	0.245959	0.150431	-6.49409
161	G17	Sample 17	CALHM6	24.7042	24.2598	0.62851		-9.38431			-3.12154
162	G18	Sample 21	CALHM6	17.5075	17.342	0.361794		-13.5742	0.765811	0.520977	-7.31144
163	G19	Sample 18	CALHM6	26.6418	25.9615	0.962143		-5.31354			0.949239
164	G20	Sample 22	CALHM6	19.0264	19.0497	0.0303589		-13.3451			-7.08237
165	G21	Sample 19	CALHM6	24.7898	24.224	0.800125		-8.76942	2.4036	1.42564	-2.50665
166	G22	Sample 23	CALHM6	18.2172	18.2787	0.097342		-12.9013	0.519228	0.299776	-6.63849
167	G23	Sample 20	CALHM6	27.0769	25.6803	1.97513
168	G24	Sample 24	CALHM6	19.4144	19.3681	0.0654483		-11.4672			-5.20444
169	H1	Sample 1
170	H2	Sample 9
171	H3	Sample 2
172	H4	Sample 10
173	H5	Sample 3
174	H6	Sample 11
175	H7	Sample 4
176	H8	Sample 12
177	H9	Sample 5
178	H10	Sample 13
179	H11	Sample 6
180	H12	Sample 14
181	H13	Sample 7
182	H14	Sample 15
183	H15	Sample 8
184	H16	Sample 16
185	H17	Sample 17
186	H18	Sample 21
187	H19	Sample 18
188	H20	Sample 22
189	H21	Sample 19
190	H22	Sample 23
191	H23	Sample 20
192	H24	Sample 24
193	I1	Sample 1	CALHM6	24.5492	24.5164	0.11608		-6.26278	4.96089	3.50756	0
194	I2	Sample 9	CALHM6	24.5501	24.4743	0.0656577
195	I3	Sample 2	CALHM6	25.8792	25.7631	0.122707		2.21721			8.47999
196	I4	Sample 10	CALHM6	26.4726	26.5099	0.0622869
197	I5	Sample 3	CALHM6	26.1075	26.0047	0.0961137		-6.81966	1.56107	1.10315	-0.556879
198	I6	Sample 11	CALHM6	24.0638	24.0247	0.054829		-5.57798	2.60709	1.5052	0.684795
199	I7	Sample 4	CALHM6	25.2214	25.245	0.14901		-8.00721	0.838359	0.58968	-1.74443
200	I8	Sample 12	CALHM6	24.8683	24.8996	0.0481438		-3.41961	3.02859	1.74856	2.84317
201	I9	Sample 5	CALHM6	Undetermined	27.0259	3.60466
202	I10	Sample 13	CALHM6	17.6285	17.5843	0.0696104		-12.133	0.540658	0.381245	-5.87022
203	I11	Sample 6	CALHM6	19.2375	19.3933	0.13514		-8.56169	3.55169	2.51082	-2.29891
204	I12	Sample 14	CALHM6	19.3939	19.1297	0.234844		-10.316	2.83814	1.6386	-4.05327
205	I13	Sample 7	CALHM6	19.2888	19.1433	0.137359		-8.77009	1.03619	0.730547	-2.50731
206	I14	Sample 15	CALHM6	18.6312	18.4355	0.411692		-13.9567	0.490293	0.303225	-7.69396
207	I15	Sample 8	CALHM6	22.4033	22.364	0.0939085		-11.0273	0.869406	0.501952	-4.76448
208	I16	Sample 16	CALHM6	19.6888	19.5998	0.2138		-12.7569	0.245959	0.150431	-6.49409
209	I17	Sample 17	CALHM6	23.8154	24.2598	0.62851		-9.38431			-3.12154
210	I18	Sample 21	CALHM6	16.9271	17.342	0.361794		-13.5742	0.765811	0.520977	-7.31144
211	I19	Sample 18	CALHM6	25.2811	25.9615	0.962143		-5.31354			0.949239
212	I20	Sample 22	CALHM6	19.0386	19.0497	0.0303589		-13.3451			-7.08237
213	I21	Sample 19	CALHM6	23.6582	24.224	0.800125		-8.76942	2.4036	1.42564	-2.50665
214	I22	Sample 23	CALHM6	18.2281	18.2787	0.097342		-12.9013	0.519228	0.299776	-6.63849
215	I23	Sample 20	CALHM6	24.2836	25.6803	1.97513
216	I24	Sample 24	CALHM6	19.3219	19.3681	0.0654483		-11.4672			-5.20444
217	J1	Sample 1
218	J2	Sample 9
219	J3	Sample 2
220	J4	Sample 10
221	J5	Sample 3
222	J6	Sample 11
223	J7	Sample 4
224	J8	Sample 12
225	J9	Sample 5
226	J10	Sample 13
227	J11	Sample 6
228	J12	Sample 14
229	J13	Sample 7
230	J14	Sample 15
231	J15	Sample 8
232	J16	Sample 16
233	J17	Sample 17
234	J18	Sample 21
235	J19	Sample 18
236	J20	Sample 22
237	J21	Sample 19
238	J22	Sample 23
239	J23	Sample 20
240	J24	Sample 24
241	K1	Sample 1	CALHM6	24.6126	24.5164	0.11608		-6.26278	4.96089	3.50756	0
242	K2	Sample 9	CALHM6	24.4347	24.4743	0.0656577
243	K3	Sample 2	CALHM6	25.7755	25.7631	0.122707		2.21721			8.47999
244	K4	Sample 10	CALHM6	26.5818	26.5099	0.0622869
245	K5	Sample 3	CALHM6	25.917	26.0047	0.0961137		-6.81966	1.56107	1.10315	-0.556879
246	K6	Sample 11	CALHM6	23.9621	24.0247	0.054829		-5.57798	2.60709	1.5052	0.684795
247	K7	Sample 4	CALHM6	25.4044	25.245	0.14901		-8.00721	0.838359	0.58968	-1.74443
248	K8	Sample 12	CALHM6	24.9551	24.8996	0.0481438		-3.41961	3.02859	1.74856	2.84317
249	K9	Sample 5	CALHM6	24.477	27.0259	3.60466		0.243873	11.4939	6.79722	6.50665
250	K10	Sample 13	CALHM6	17.6204	17.5843	0.0696104		-12.133	0.540658	0.381245	-5.87022
251	K11	Sample 6	CALHM6	19.4628	19.3933	0.13514		-8.56169	3.55169	2.51082	-2.29891
252	K12	Sample 14	CALHM6	19.0503	19.1297	0.234844		-10.316	2.83814	1.6386	-4.05327
253	K13	Sample 7	CALHM6	19.1254	19.1433	0.137359		-8.77009	1.03619	0.730547	-2.50731
254	K14	Sample 15	CALHM6	17.9624	18.4355	0.411692		-13.9567	0.490293	0.303225	-7.69396
255	K15	Sample 8	CALHM6	22.4318	22.364	0.0939085		-11.0273	0.869406	0.501952	-4.76448
256	K16	Sample 16	CALHM6	19.3559	19.5998	0.2138		-12.7569	0.245959	0.150431	-6.49409
257	K17	Sample 17	CALHM6	Undetermined	24.2598	0.62851
258	K18	Sample 21	CALHM6	17.5914	17.342	0.361794		-13.5742	0.765811	0.520977	-7.31144
259	K19	Sample 18	CALHM6	Undetermined	25.9615	0.962143
260	K20	Sample 22	CALHM6	19.084	19.0497	0.0303589		-13.3451			-7.08237
261	K21	Sample 19	CALHM6	Undetermined	24.224	0.800125
262	K22	Sample 23	CALHM6	18.391	18.2787	0.097342		-12.9013	0.519228	0.299776	-6.63849
263	K23	Sample 20	CALHM6	Undetermined	25.6803	1.97513
264	K24	Sample 24	CALHM6	Undetermined	19.3681	0.0654483
289	M1	Sample 25	FAM26D	Undetermined
290	M2	Sample 26	FAM26D	Undetermined
291	M3	Sample 25	FAM26E	27.1744	27.1285	0.0649587
292	M4	Sample 26	FAM26E	Undetermined
313	N1	Sample 25	FAM26D	Undetermined
314	N2	Sample 26	FAM26D	Undetermined
315	N3	Sample 25	FAM26E	27.0825	27.1285	0.0649587
316	N4	Sample 26	FAM26E	Undetermined
337	O1	Sample 25	CALHM6	Undetermined
338	O2	Sample 26	CALHM6	29.5858	29.5858
361	P1	Sample 25	CALHM6	Undetermined
362	P2	Sample 26	CALHM6	Undetermined	29.5858
Analysis Type	Singleplex
Endogenous Control	FAM26D
RQ Min/Max Confidence Level	95.0
Reference Sample	Sample 1

## Sheet: Sheet1
	results of a SYBRGreen qPCR experiment in a 384 well plate
	Results tab: Data exported from the machine including sample setup, amplification data and melt curve raw data
	ANALYSIS: analysis of the amplification value for each primer and sample, compared to housekeeping genes
	The data for the figure is highlighted in green
