# Supplementary material for: The ion channel CALHM6 controls bacterial infection‐induced cellular cross‐talk at the immunological synapse
Source: EMBO J. 2023 Mar 2;42(7):e111450. doi: 10.15252/embj.2022111450 (PMC10068325; doi:10.15252/embj.2022111450)
Supplement: Supplementary file 6 — Source Data for Figure 1 [file EMBJ-42-e111450-s010.zip › Source data Figure 1/1G/1G.xlsx]

## Sheet: Sheet1
	PolyIC			PolyIC + IFNγ pretreated
0h	0.105		0.068	0.541		0.101
2h	0.215	0.161		2.553	2.025
4h	6.799	4.733	4.525	11.001	12.055	10.871
6h	11.572	11.684	5.784	16.124	16.233	10.005
8h	7.118	9.358	3.002	14.365	14.645	8.814
24h	6.697	6.399	3.304	7.034	6.112	4.09
