# Supplementary material for: The ion channel CALHM6 controls bacterial infection‐induced cellular cross‐talk at the immunological synapse
Source: EMBO J. 2023 Mar 2;42(7):e111450. doi: 10.15252/embj.2022111450 (PMC10068325; doi:10.15252/embj.2022111450)
Supplement: Supplementary file 6 — Source Data for Figure 1 [file EMBJ-42-e111450-s010.zip › Source data Figure 1/1H/1H.xlsx]

## Sheet: Sheet1
	Zymosan			Zymosan+IFNγ pretreated
0h	0.00313	0.115		0.302	0.172
2h	0.288	0.808		3.38	0.66
4h	1.4	2.2		4.65	3.26
6h	1.14	2.61		3.68	2.9
8h	0.529	1.28		2.38	1.08
24h	0.184	0.557		2.85	0.556
