# Supplementary material for: The ion channel CALHM6 controls bacterial infection‐induced cellular cross‐talk at the immunological synapse
Source: EMBO J. 2023 Mar 2;42(7):e111450. doi: 10.15252/embj.2022111450 (PMC10068325; doi:10.15252/embj.2022111450)
Supplement: Supplementary file 7 — Source Data for Figure 2 [file EMBJ-42-e111450-s006.zip]

Archive with 14 entries (12 files):
- Source data Figure 2/
- __MACOSX/._Source data Figure 2
- Source data Figure 2/.DS_Store
- __MACOSX/Source data Figure 2/._.DS_Store
- Source data Figure 2/._.DS_Store
- Source data Figure 2/._2D
- Source data Figure 2/2D/
- __MACOSX/Source data Figure 2/._2D
- Source data Figure 2/2D/._data 1.xlsx
- Source data Figure 2/2D/._data 2.xlsx
- Source data Figure 2/2D/data 1.xlsx
- __MACOSX/Source data Figure 2/2D/._data 1.xlsx
- Source data Figure 2/2D/data 2.xlsx
- __MACOSX/Source data Figure 2/2D/._data 2.xlsx
