# Supplementary material for: The ion channel CALHM6 controls bacterial infection‐induced cellular cross‐talk at the immunological synapse
Source: EMBO J. 2023 Mar 2;42(7):e111450. doi: 10.15252/embj.2022111450 (PMC10068325; doi:10.15252/embj.2022111450)
Supplement: Supplementary file 7 — Source Data for Figure 2 [file EMBJ-42-e111450-s006.zip › Source data Figure 2/2D/data 1.xlsx]

## Sheet: Sheet1
mouse ID	name	sex	weight
			day0	day1	day2	day3	day0	day1	day2	day3
FMWT35.3e	WT1	F	18.6	18.6	17.9	17.7	0	0	-3.76344	-4.83871
FMWT35.3f	WT2	F	17.3	16.6	16.7	16.9	0	-4.04624	-3.46821	-2.31214
FMWT42.1d	WT3	F	19.8	20.2	19.6	19.6	0	2.0202	-1.0101	-1.0101
FMWT42.1e	WT4	F	18	18.1	17.9	18.7	0	0.555556	-0.555556	3.88889
FMWT42.1f	WT5	F	19	18.1	18.4	18.7	0	-4.73684	-3.15789	-1.57895
FMWT43.1d	WT6	M	28.9	28.6	28.2	28.7	0	-1.03806	-2.42215	-0.692042
FMWT45.1a	WT7	M	25.6	25.6	26.4	26.7	0	0	3.125	4.29688
FMWT45.1b	WT8	M	25.2	25.1	24.6	25.2	0	-0.396825	-2.38095	0
FMWT45.1c	WT9	M	28.3	27.8	27.9	28.2	0	-1.76678	-1.41343	-0.353357
FMWT45.1d	WT10	M	25.2	25.5	24.6	24.9	0	1.19048	-2.38095	-1.19048
FMPG55.1f	KO1	F	22	20.8	20.5	21	0	-5.45455	-6.81818	-4.54545
FMPG55.1g	KO2	F	21	20.8	20.2	20.5	0	-0.952381	-3.80952	-2.38095
FMPG55.1h	KO3	F	20.2	20.4	20.5	20.9	0	0.990099	1.48515	3.46535
FMPG55.1i	KO4	F	20.7	20.2	20	20.5	0	-2.41546	-3.38164	-0.966184
FMPG54.1a	KO5	M	23.7	23.5	22.6	23.2	0	-0.843882	-4.64135	-2.1097
FMPG54.1b	KO6	M	23.6	23.6	21.9	21.9	0	0	-7.20339	-7.20339
FMPG54.1c	KO7	M	25.4	25	24.4	24.2	0	-1.5748	-3.93701	-4.72441
FMPG54.1d	KO8	M	27.8	27.4	26.5	26.7	0	-1.43885	-4.67626	-3.95683
FMPG54.1e	KO9	M	23.8	23.3	22.2	21	0	-2.10084	-6.72269	-11.7647
UNKNOW	KO10	M	27.4	26.3	25.5	25.6	0	-4.0146	-6.93431	-6.56934
