# Supplementary material for: The ion channel CALHM6 controls bacterial infection‐induced cellular cross‐talk at the immunological synapse
Source: EMBO J. 2023 Mar 2;42(7):e111450. doi: 10.15252/embj.2022111450 (PMC10068325; doi:10.15252/embj.2022111450)
Supplement: Supplementary file 7 — Source Data for Figure 2 [file EMBJ-42-e111450-s006.zip › Source data Figure 2/2D/data 2.xlsx]

## Sheet: Sheet1
		weight
	SEX	day0	day1	day2	day3	day0	day1	day2	day3
WT1	F	21.4	21	20.5	21.2	0	-1.86916	-4.20561	-0.934579
WT2	F	21.3	20.5	20	21.2	0	-3.75587	-6.10329	-0.469484
WT3	F	20.7	19.8	20	21.7	0	-4.34783	-3.38164	4.83092
WT4	F	21.3	21.5	21.5	21.3	0	0.938967	0.938967	0
WT5	F	22.3	22.5	21.3	21.8	0	0.896861	-4.4843	-2.24215
WT6	F	22.2	21.8	21.8	22.2	0	-1.8018	-1.8018	0
WT7	M	26.2	26.5	26.2	25.7	0	1.14504	0	-1.9084
WT8	M	28.9	29.4	28.2	28.1	0	1.7301	-2.42215	-2.76817
WT9	M	28.8	28.2	27.7	27.2	0	-2.08333	-3.81944	-5.55556
WT10	M	25	25.4	24.7	24.9	0	1.6	-1.2	-0.4
KO1	F	22.3	22	22	21.8	0	-1.34529	-1.34529	-2.24215
KO2	F	21.5	21.7	21.1	20.8	0	0.930233	-1.86047	-3.25581
KO3	F	25.9	25.4	24.5	23.6	0	-1.9305	-5.40541	-8.88031
KO4	F	24.8	25.3	25.3	25.4	0	2.01613	2.01613	2.41935
KO5	F	26.8	25.2	23.3	23.4	0	-5.97015	-13.0597	-12.6866
KO6	F	24.7	24.1	23.8	23.9	0	-2.42915	-3.64372	-3.23887
KO7	M	28.8	28.8	28.9	28.9	0	0	0.347222	0.347222
KO8	M	27.9	27.6	27.7	27.9	0	-1.07527	-0.716846	0
KO9	M	25.9	26	25.9	25.8	0	0.3861	0	-0.3861
KO10	M	27.6	27.9	27.8	28.1	0	1.08696	0.724638	1.81159
