# Supplementary material for: The ion channel CALHM6 controls bacterial infection‐induced cellular cross‐talk at the immunological synapse
Source: EMBO J. 2023 Mar 2;42(7):e111450. doi: 10.15252/embj.2022111450 (PMC10068325; doi:10.15252/embj.2022111450)
Supplement: Supplementary file 8 — Source Data for Figure 4 [file EMBJ-42-e111450-s007.zip]

Archive with 11 entries (9 files):
- Source data Figure 4/
- __MACOSX/._Source data Figure 4
- Source data Figure 4/.DS_Store
- __MACOSX/Source data Figure 4/._.DS_Store
- Source data Figure 4/._.DS_Store
- Source data Figure 4/._4G
- Source data Figure 4/4G/
- __MACOSX/Source data Figure 4/._4G
- Source data Figure 4/4G/._colonies count 2.xlsx
- Source data Figure 4/4G/colonies count 2.xlsx
- __MACOSX/Source data Figure 4/4G/._colonies count 2.xlsx
