# Supplementary material for: The ion channel CALHM6 controls bacterial infection‐induced cellular cross‐talk at the immunological synapse
Source: EMBO J. 2023 Mar 2;42(7):e111450. doi: 10.15252/embj.2022111450 (PMC10068325; doi:10.15252/embj.2022111450)
Supplement: Supplementary file 8 — Source Data for Figure 4 [file EMBJ-42-e111450-s007.zip › Source data Figure 4/4G/colonies count 2.xlsx]

## Sheet: Sheet1
	1 10						1/100				1/1000						percentage
	tot area	fraction	CFU	total		tot area	fraction	CFU	total		tot area	fraction	CFU	total			0h	4h	8h
UT WT	659	183	197	709.415	7094.15				73	7300						UT WT	7309.93	1319.34	18038.2
UT WT	510	141	181	654.681	6546.81				64	6400						UT WT	7309.93	1374.57	17063.9
UT WT	488	136	231	828.882	8288.82				84	8400						UT WT	7309.93	942.11	13989.7
UT KO	503	145	190	659.103	6591.03					0						UT KO	6285.62	1542.54	19412
UT KO	486	151	204	656.583	6565.83				49	4900						UT KO	6285.62	1307.25	17386.2
UT KO	570	167	167	570	5700				49	4900						UT KO	6285.62	1411.28	21258.3
IFNg + LPS WT	625	191	198	647.906	6479.06				70	7000						IFNg + LPS WT	6733.14	218.323	1722.82
IFNg + LPS WT	552	169	210	685.917	6859.17				52	5200						IFNg + LPS WT	6733.14	233.175	2465.42
IFNg + LPS WT	486	153	216	686.118	6861.18				51	5100						IFNg + LPS WT	6733.14	178.223	2094.12
IFNg + LPS KO	567	180	289	910.35	9103.5				102	10200						IFNg + LPS KO	8651.75	330.963	1710.64
IFNg + LPS KO	483	153	268	846.039	8460.39				61	6100						IFNg + LPS KO	8651.75	330.055	2011.15
IFNg + LPS KO	486	139	240	839.137	8391.37				70	7000						IFNg + LPS KO	8651.75	308.79	1664.4
IFNg WT	579	153	147	556.294	5562.94				52	5200						IFNg WT	6167.54	1104.32	7480.48
IFNg WT	618	158	164	641.468	6414.68				66	6600						IFNg WT	6167.54	932.329	8691.02
IFNg WT	435	124	186	652.5	6525				66	6600						IFNg WT	6167.54	1152.76	8746.75
IFNg KO	442	138	189	605.348	6053.48				68	6800						IFNg KO	5892.39	1143.81	10097
IFNg KO	535	161	189	628.043	6280.43				52	5200						IFNg KO	5892.39	939.191	9311.79
IFNg KO	494	147	159	534.327	5343.27				52	5200						IFNg KO	5892.39	924.055	11909.4
UT WT						628	168	258	964.429	96442.9				55	55000
UT WT						608	190	314	1004.8	100480				70	70000
UT WT						491	154	216	688.675	68867.5				70	70000
UT KO						613	153	242	969.582	96958.2				94	94000
UT KO						647	200	254	821.69	82169				85	85000
UT KO						651	182	248	887.077	88707.7				61	61000
IFNg + LPS WT									147	14700				14	14000
IFNg + LPS WT									157	15700				27	27000
IFNg + LPS WT									120	12000				11	11000
IFNg + LPS KO						586	176	86	286.341	28634.1				13	13000
IFNg + LPS KO						514	153	85	285.556	28555.6				20	20000
IFNg + LPS KO						564	190	90	267.158	26715.8				21	21000
IFNg WT						532	157	201	681.096	68109.6				56	56000
IFNg WT						643	227	203	575.018	57501.8				47	47000
IFNg WT						473	161	242	710.969	71096.9				35	35000
IFNg KO						528	170	217	673.976	67397.6				67	67000
IFNg KO						627	213	188	553.408	55340.8				63	63000
IFNg KO						628	188	163	544.489	54448.9				45	45000
UT WT											551	173	414	1318.58	1.31858e+06
UT WT											536	162	377	1247.36	1.24736e+06
UT WT											571	177	317	1022.64	1.02264e+06
UT KO											668	173	316	1220.16	1.22016e+06
UT KO											531	155	319	1092.83	1.09283e+06
UT KO											559	187	447	1336.22	1.33622e+06
IFNg + LPS WT						540	181	475	1417.13	141713				116	116000
IFNg + LPS WT						534	183	533	1555.31	155531				166	166000
IFNg + LPS WT						537	139	433	1672.81	167281				141	141000
IFNg + LPS KO						600	183	650	2131.15	213115				148	148000
IFNg + LPS KO						636	184	509	1759.37	175937				174	174000
IFNg + LPS KO						648	181	377	1349.7	134970				144	144000
IFNg WT						643	212	1196	3627.49	362749	468	141	139	461.362	461362
IFNg WT						497	150	1139	3773.89	377389	578	179	166	536.022	536022
IFNg WT						517	180	1300	3733.89	373389	591	172	157	539.459	539459
IFNg KO									#DIV/0!	#DIV/0!	542	174	191	594.954	594954
IFNg KO						614	185	1260	4181.84	418184	514	163	174	548.687	548687
IFNg KO						515	165	973	3036.94	303694	446	143	225	701.748	701748

## Sheet: README
	In the sheet are the number of Lm colonies organised by sample, treatment, length of infection and dilution
	in the green table are the value used for the table
