# Supplementary material for: The ion channel CALHM6 controls bacterial infection‐induced cellular cross‐talk at the immunological synapse
Source: EMBO J. 2023 Mar 2;42(7):e111450. doi: 10.15252/embj.2022111450 (PMC10068325; doi:10.15252/embj.2022111450)
Supplement: Supplementary file 9 — Source Data for Figure 5 [file EMBJ-42-e111450-s005.zip]

Archive with 33 entries (29 files):
- Source data Figure 5/
- __MACOSX/._Source data Figure 5
- Source data Figure 5/.DS_Store
- __MACOSX/Source data Figure 5/._.DS_Store
- Source data Figure 5/5A-C/
- __MACOSX/Source data Figure 5/._5A-C
- Source data Figure 5/5F&G/
- __MACOSX/Source data Figure 5/._5F&G
- Source data Figure 5/5D&E/
- __MACOSX/Source data Figure 5/._5D&E
- Source data Figure 5/5A-C/WT_PolyIC_vs_KO_PolyIC.Gene_Ontology_Enrichment.xlsx
- __MACOSX/Source data Figure 5/5A-C/._WT_PolyIC_vs_KO_PolyIC.Gene_Ontology_Enrichment.xlsx
- Source data Figure 5/5A-C/README.txt
- Source data Figure 5/5A-C/Appendix Table S2_WT vs Calhm6KO PolyIC DEGs based on Log2fold change and P value.xlsx
- __MACOSX/Source data Figure 5/5A-C/._Appendix Table S2_WT vs Calhm6KO PolyIC DEGs based on Log2fold change and P value.xlsx
- Source data Figure 5/5F&G/BMDM-opsonisedRBC polarisation count.xlsx
- __MACOSX/Source data Figure 5/5F&G/._BMDM-opsonisedRBC polarisation count.xlsx
- Source data Figure 5/5F&G/5F all colours.jpg
- Source data Figure 5/5F&G/5F opsSRBC PKH26.gif
- Source data Figure 5/5F&G/5F Phalloidin.gif
- Source data Figure 5/5F&G/5F DAPI.gif
- Source data Figure 5/5F&G/5F CALHM6-GFP.gif
- Source data Figure 5/5D&E/Thumbs.db
- Source data Figure 5/5D&E/5D DAPI.gif
- __MACOSX/Source data Figure 5/5D&E/._5D DAPI.gif
- Source data Figure 5/5D&E/5D Phalloidin.gif
- __MACOSX/Source data Figure 5/5D&E/._5D Phalloidin.gif
- Source data Figure 5/5D&E/5D all colours.gif
- __MACOSX/Source data Figure 5/5D&E/._5D all colours.gif
- Source data Figure 5/5D&E/5D CALHM6-GFP.gif
- __MACOSX/Source data Figure 5/5D&E/._5D CALHM6-GFP.gif
- Source data Figure 5/5D&E/BMDM-NK polarisation count.xlsx
- __MACOSX/Source data Figure 5/5D&E/._BMDM-NK polarisation count.xlsx
