# Supplementary material for: The ion channel CALHM6 controls bacterial infection‐induced cellular cross‐talk at the immunological synapse
Source: EMBO J. 2023 Mar 2;42(7):e111450. doi: 10.15252/embj.2022111450 (PMC10068325; doi:10.15252/embj.2022111450)
Supplement: Supplementary file 9 — Source Data for Figure 5 [file EMBJ-42-e111450-s005.zip › Source data Figure 5/5A-C/WT_PolyIC_vs_KO_PolyIC.Gene_Ontology_Enrichment.xlsx]

## Sheet: Sheet 1
Category	ID	Description	Count	GeneRatio	BgRatio	pvalue	p.adjust	geneID
BP	GO:0099537	trans-synaptic signaling	76	76/253	480/12857	1.96048e-48	5.63638e-45	Sez6/Slc1a3/Clstn3/Gabra1/Adcy1/Gria1/Gfap/Trim9/Fam107a/Jph4/Lynx1/Mapk8ip2/Shank3/Nrxn1/Syt4/Gabbr1/Camk2a/Syt7/Cplx2/Snca/Epha4/Grin1/Syt13/Map1a/Snap25/Itpka/Car2/Rimbp2/Grin2b/Atp2b2/Slc6a1/Slc8a2/Apba2/Stx1b/Nlgn3/Tmod2/Clstn2/Chrm1/Snap91/Cplx1/Gabrb3/Gria2/Dbn1/Adgrb1/Sncb/Syt1/Dgkb/Vgf/Shank2/Slc24a2/Ncam1/Erc2/Nrg3/Adora1/Cnr1/Tenm2/Grm5/Dlg2/Sv2b/Nrgn/Shisa7/Ppfia2/Ntrk2/Gnai1/Syt17/Gr…
BP	GO:0007268	chemical synaptic transmission	75	75/253	471/12857	6.13765e-48	5.63638e-45	Sez6/Slc1a3/Clstn3/Gabra1/Adcy1/Gria1/Gfap/Trim9/Fam107a/Jph4/Lynx1/Mapk8ip2/Shank3/Nrxn1/Syt4/Gabbr1/Camk2a/Syt7/Cplx2/Snca/Epha4/Grin1/Syt13/Map1a/Snap25/Itpka/Car2/Rimbp2/Grin2b/Atp2b2/Slc6a1/Slc8a2/Apba2/Stx1b/Nlgn3/Tmod2/Clstn2/Chrm1/Snap91/Cplx1/Gabrb3/Gria2/Dbn1/Adgrb1/Sncb/Syt1/Dgkb/Vgf/Shank2/Slc24a2/Ncam1/Erc2/Nrg3/Adora1/Cnr1/Grm5/Dlg2/Sv2b/Nrgn/Shisa7/Ppfia2/Ntrk2/Gnai1/Syt17/Grin2a/P…
BP	GO:0098916	anterograde trans-synaptic signaling	75	75/253	471/12857	6.13765e-48	5.63638e-45	Sez6/Slc1a3/Clstn3/Gabra1/Adcy1/Gria1/Gfap/Trim9/Fam107a/Jph4/Lynx1/Mapk8ip2/Shank3/Nrxn1/Syt4/Gabbr1/Camk2a/Syt7/Cplx2/Snca/Epha4/Grin1/Syt13/Map1a/Snap25/Itpka/Car2/Rimbp2/Grin2b/Atp2b2/Slc6a1/Slc8a2/Apba2/Stx1b/Nlgn3/Tmod2/Clstn2/Chrm1/Snap91/Cplx1/Gabrb3/Gria2/Dbn1/Adgrb1/Sncb/Syt1/Dgkb/Vgf/Shank2/Slc24a2/Ncam1/Erc2/Nrg3/Adora1/Cnr1/Grm5/Dlg2/Sv2b/Nrgn/Shisa7/Ppfia2/Ntrk2/Gnai1/Syt17/Grin2a/P…
BP	GO:0099536	synaptic signaling	76	76/253	488/12857	6.85274e-48	5.63638e-45	Sez6/Slc1a3/Clstn3/Gabra1/Adcy1/Gria1/Gfap/Trim9/Fam107a/Jph4/Lynx1/Mapk8ip2/Shank3/Nrxn1/Syt4/Gabbr1/Camk2a/Syt7/Cplx2/Snca/Epha4/Grin1/Syt13/Map1a/Snap25/Itpka/Car2/Rimbp2/Grin2b/Atp2b2/Slc6a1/Slc8a2/Apba2/Stx1b/Nlgn3/Tmod2/Clstn2/Chrm1/Snap91/Cplx1/Gabrb3/Gria2/Dbn1/Adgrb1/Sncb/Syt1/Dgkb/Vgf/Shank2/Slc24a2/Ncam1/Erc2/Nrg3/Adora1/Cnr1/Tenm2/Grm5/Dlg2/Sv2b/Nrgn/Shisa7/Ppfia2/Ntrk2/Gnai1/Syt17/Gr…
BP	GO:0099177	regulation of trans-synaptic signaling	56	56/253	363/12857	1.43985e-34	7.89519e-32	Slc1a3/Clstn3/Adcy1/Gria1/Gfap/Fam107a/Jph4/Mapk8ip2/Shank3/Nrxn1/Syt4/Gabbr1/Camk2a/Syt7/Cplx2/Snca/Epha4/Grin1/Map1a/Snap25/Itpka/Car2/Grin2b/Atp2b2/Slc6a1/Slc8a2/Apba2/Stx1b/Nlgn3/Clstn2/Cplx1/Gria2/Dbn1/Adgrb1/Syt1/Dgkb/Vgf/Shank2/Slc24a2/Ncam1/Nrg3/Adora1/Cnr1/Grm5/Nrgn/Shisa7/Ppfia2/Ntrk2/Gnai1/Grin2a/Grm4/Nlgn1/Nrxn3/Lgi1/Sept5/Mir124a-1hg
BP	GO:0050808	synapse organization	46	46/253	306/12857	7.99584e-28	3.75804e-25	Cttnbp2/Sez6/Ncan/Ndrg2/Bcan/Clstn3/Nefl/Shank3/Nrxn1/Cnksr2/Snca/Epha4/Nfasc/Grin1/Itpka/Adgrb2/Sparcl1/Add2/Grin2b/Atp2b2/Nlgn3/Gpm6a/Clstn2/Camkv/Arhgap44/Snap91/Dbn1/Adgrb1/Sncb/Dgkb/Shank2/Iqsec3/Dlgap3/Lrrc4b/Grm5/Six1/Lrrtm4/Shisa7/Ntrk2/Sez6l/Ntrk3/Pclo/Ctnna2/Nlgn1/Nrxn3/Ank3
BP	GO:0007610	behavior	52	52/253	424/12857	4.38279e-27	1.80242e-24	Sez6/Slc1a2/Slc1a3/Atp1a2/Ptgds/Adcy1/Gria1/Amph/Fezf2/Jph4/Mapk8ip2/Shank3/Scn8a/Nrxn1/Syt4/Snca/Epha4/Astn1/Slc4a10/Grin1/Map1a/Snap25/Dab1/Grin2b/Atp2b2/Slc6a1/Slc8a2/Apba2/Nlgn3/Gnao1/Tmod2/Dbn1/Ndrg4/Shank2/Slc24a2/Ncam1/Kcna2/Adora1/Cnr1/Grm5/Shisa7/Ntrk2/Sez6l/Grin2a/Kcnd2/Lsamp/Kcnma1/Grm4/Nlgn1/Ptprz1/Slc17a7/Gad1
BP	GO:0043269	regulation of ion transport	46	46/253	441/12857	5.48615e-21	1.64086e-18	Atp1a2/Kcnq2/Stc2/Ryr2/Jph4/Mapk8ip2/Shank3/Scn8a/Nrxn1/Syt4/Gabbr1/Camk2a/Syt7/Snca/Kcnj3/Grin1/Syt13/Car2/Hpca/Adcyap1r1/Grin2b/Atp2b2/Slc6a1/Nlgn3/Gnao1/Thy1/Chrm1/Syt1/Shank2/Cacna2d1/Kcna2/Atp1b2/Adora1/Cnr1/Grm5/Shisa7/Cntn1/Kcnq3/Syt17/Kcnd2/Kcnma1/Nlgn1/Ank3/Nkain2/Scn2b/Pcp4
BP	GO:0050890	cognition	32	32/253	206/12857	5.95873e-20	1.50802e-17	Atp1a2/Adcy1/Gria1/Amph/Fam107a/Jph4/Mapk8ip2/Shank3/Nrxn1/Syt4/Grin1/Map1a/Snap25/Grin2b/Slc6a1/Slc8a2/Nlgn3/Tmod2/Chrm1/Ndrg4/Shank2/Slc24a2/Ncam1/Adora1/Cnr1/Grm5/Shisa7/Ntrk2/Grin2a/Grm4/Ptprz1/Slc17a7
BP	GO:0050807	regulation of synapse organization	30	30/253	185/12857	2.6339e-19	6.18966e-17	Cttnbp2/Ncan/Clstn3/Shank3/Nrxn1/Snca/Epha4/Grin1/Itpka/Adgrb2/Sparcl1/Grin2b/Nlgn3/Gpm6a/Clstn2/Camkv/Arhgap44/Snap91/Dbn1/Adgrb1/Dgkb/Shank2/Lrrc4b/Six1/Lrrtm4/Shisa7/Ntrk2/Ntrk3/Ctnna2/Nlgn1
BP	GO:0042391	regulation of membrane potential	35	35/253	271/12857	4.5725e-19	1.0029e-16	Sez6/Gabra1/Kcnq2/Gria1/Ryr2/Mapk8ip2/Shank3/Scn8a/Nrxn1/Snca/Grin1/Pex5l/Grin2b/Stx1b/Nlgn3/Gabrb3/Dbn1/Shank2/Cacna2d1/Kcna2/Atp1b2/Adora1/Cnr1/Ntrk2/Kcnq3/Grin2a/Ntrk3/Kcnd2/Kcnma1/Nlgn1/Insyn1/Ank3/Scn2b/Slc17a7/Scn2a
BP	GO:0050803	regulation of synapse structure or activity	30	30/253	189/12857	4.94034e-19	1.01586e-16	Cttnbp2/Ncan/Clstn3/Shank3/Nrxn1/Snca/Epha4/Grin1/Itpka/Adgrb2/Sparcl1/Grin2b/Nlgn3/Gpm6a/Clstn2/Camkv/Arhgap44/Snap91/Dbn1/Adgrb1/Dgkb/Shank2/Lrrc4b/Six1/Lrrtm4/Shisa7/Ntrk2/Ntrk3/Ctnna2/Nlgn1
BP	GO:0007611	learning or memory	29	29/253	183/12857	2.07853e-18	3.79909e-16	Atp1a2/Adcy1/Gria1/Amph/Jph4/Mapk8ip2/Shank3/Nrxn1/Syt4/Grin1/Map1a/Snap25/Grin2b/Slc6a1/Slc8a2/Nlgn3/Tmod2/Ndrg4/Shank2/Slc24a2/Ncam1/Cnr1/Grm5/Shisa7/Ntrk2/Grin2a/Grm4/Ptprz1/Slc17a7
BP	GO:0001505	regulation of neurotransmitter levels	34	34/253	269/12857	3.03052e-18	5.24758e-16	Slc1a2/Slc1a3/Atp1a2/Adcy1/Gfap/Trim9/Clu/Nrxn1/Syt4/Camk2a/Syt7/Cplx2/Snca/Syt13/Snap25/Atp2b2/Slc6a1/Apba2/Stx1b/Snap91/Cplx1/Syt1/Erc2/Ppfia2/Ntrk2/Syt17/Grin2a/Pclo/Grm4/Nlgn1/Nrxn3/Slc17a7/Gad1/Sept5
BP	GO:0099003	vesicle-mediated transport in synapse	29	29/253	205/12857	4.99164e-17	7.82024e-15	Adcy1/Trim9/Amph/Syt4/Camk2a/Syt7/Cplx2/Snca/Syt13/Snap25/Sh3gl2/Dnajc6/Hpca/Apba2/Stx1b/Nlgn3/Snap91/Cplx1/Sncb/Syt1/Erc2/Ppfia2/Syt17/Pclo/Grm4/Nlgn1/Nrxn3/Slc17a7/Sept5
BP	GO:0007269	neurotransmitter secretion	24	24/253	141/12857	3.82125e-16	5.46605e-14	Adcy1/Trim9/Nrxn1/Syt4/Camk2a/Syt7/Cplx2/Snca/Syt13/Snap25/Apba2/Stx1b/Snap91/Cplx1/Syt1/Erc2/Ppfia2/Ntrk2/Syt17/Pclo/Grm4/Nlgn1/Nrxn3/Sept5
BP	GO:0099643	signal release from synapse	24	24/253	141/12857	3.82125e-16	5.46605e-14	Adcy1/Trim9/Nrxn1/Syt4/Camk2a/Syt7/Cplx2/Snca/Syt13/Snap25/Apba2/Stx1b/Snap91/Cplx1/Syt1/Erc2/Ppfia2/Ntrk2/Syt17/Pclo/Grm4/Nlgn1/Nrxn3/Sept5
BP	GO:0120039	plasma membrane bounded cell projection morphogenesis	41	41/253	481/12857	1.30671e-15	1.79128e-13	Nfib/Adcy1/Fezf2/Clu/Nefm/Nefl/Cpne6/Enpp2/Mapk8ip2/Shank3/Syt4/Camk2a/Epha4/Nfasc/Grin1/Map1a/Itpka/Sh3gl2/Dab1/Nlgn3/Gpm6a/Thy1/Arhgap44/Snap91/Dbn1/Syt1/Shank2/Ncam1/Plppr4/Tenm2/Robo2/Map1b/Ntrk2/Chn1/Syt17/Ntrk3/Ctnna2/Nlgn1/Lgi1/Ptprz1/Ank3
BP	GO:0097479	synaptic vesicle localization	24	24/253	149/12857	1.4071e-15	1.85175e-13	Adcy1/Trim9/Nrxn1/Syt4/Camk2a/Syt7/Cplx2/Snca/Syt13/Snap25/Apba2/Stx1b/Nlgn3/Snap91/Cplx1/Syt1/Erc2/Ppfia2/Syt17/Pclo/Grm4/Nlgn1/Nrxn3/Sept5
BP	GO:0048858	cell projection morphogenesis	41	41/253	484/12857	1.62149e-15	2.05181e-13	Nfib/Adcy1/Fezf2/Clu/Nefm/Nefl/Cpne6/Enpp2/Mapk8ip2/Shank3/Syt4/Camk2a/Epha4/Nfasc/Grin1/Map1a/Itpka/Sh3gl2/Dab1/Nlgn3/Gpm6a/Thy1/Arhgap44/Snap91/Dbn1/Syt1/Shank2/Ncam1/Plppr4/Tenm2/Robo2/Map1b/Ntrk2/Chn1/Syt17/Ntrk3/Ctnna2/Nlgn1/Lgi1/Ptprz1/Ank3
BP	GO:0051962	positive regulation of nervous system development	39	39/253	450/12857	4.06109e-15	4.60723e-13	Sez6/Clstn3/Rnf112/Gfap/Fezf2/Nefl/Cpne6/Enpp2/Shank3/Nrxn1/Syt4/Dpysl3/Epha4/Itpka/Stmn2/Dab1/Adgrb2/Nlgn3/Fez1/Clstn2/Snap91/Dbn1/Adgrb1/Syt1/Ndrg4/Shank2/Cnr1/Lrrc4b/Grm5/Robo2/Lrrtm4/Map1b/Cntn1/Ntrk2/Syt17/Ntrk3/Nlgn1/Ptprz1/Pcp4
BP	GO:0099565	chemical synaptic transmission, postsynaptic	17	17/253	68/12857	1.06729e-14	1.17047e-12	Sez6/Mapk8ip2/Shank3/Nrxn1/Snca/Grin1/Grin2b/Stx1b/Nlgn3/Gabrb3/Dbn1/Shank2/Adora1/Grin2a/Nlgn1/Insyn1/Slc17a7
BP	GO:0007416	synapse assembly	20	20/253	108/12857	2.24631e-14	2.17364e-12	Clstn3/Shank3/Nrxn1/Snca/Grin1/Adgrb2/Add2/Nlgn3/Gpm6a/Clstn2/Adgrb1/Shank2/Lrrc4b/Six1/Lrrtm4/Ntrk2/Ntrk3/Pclo/Nlgn1/Nrxn3
BP	GO:0048489	synaptic vesicle transport	22	22/253	141/12857	4.45575e-14	3.96201e-12	Adcy1/Trim9/Syt4/Camk2a/Syt7/Cplx2/Snca/Syt13/Snap25/Apba2/Stx1b/Snap91/Cplx1/Syt1/Erc2/Ppfia2/Syt17/Pclo/Grm4/Nlgn1/Nrxn3/Sept5
BP	GO:0097480	establishment of synaptic vesicle localization	22	22/253	141/12857	4.45575e-14	3.96201e-12	Adcy1/Trim9/Syt4/Camk2a/Syt7/Cplx2/Snca/Syt13/Snap25/Apba2/Stx1b/Snap91/Cplx1/Syt1/Erc2/Ppfia2/Syt17/Pclo/Grm4/Nlgn1/Nrxn3/Sept5
BP	GO:0010975	regulation of neuron projection development	37	37/253	463/12857	2.76154e-13	2.32961e-11	Sez6/Gfap/Fezf2/Nefm/Nefl/Cpne6/Shank3/Syt4/Dpysl3/Epha4/Grin1/Snap25/Itpka/Stmn2/Dab1/Nlgn3/Thy1/Fez1/Arhgap44/Snap91/Dbn1/Syt1/Ndrg4/Shank2/Cnr1/Robo2/Map1b/Cntn1/Ntrk2/Spock1/Chn1/Syt17/Ntrk3/Ntm/Nlgn1/Ptprz1/Pcp4
BP	GO:0098655	cation transmembrane transport	34	34/253	425/12857	2.73553e-12	1.9565e-10	Slc1a3/Atp1a2/Kcnq2/Ryr2/Mapk8ip2/Shank3/Scn8a/Nrxn1/Snca/Kcnj3/Slc4a10/Grin1/Hpca/Grin2b/Atp2b2/Slc8a2/Nlgn3/Thy1/Shank2/Slc24a2/Atp6v0e2/Cacna2d1/Kcna2/Atp1b2/Shisa7/Kcnq3/Grin2a/Kcnd2/Kcnma1/Nlgn1/Ank3/Scn2b/Slc17a7/Scn2a
BP	GO:0035418	protein localization to synapse	15	15/253	69/12857	3.73165e-12	2.61216e-10	Clstn3/Nrxn1/Camk2a/Grin1/Map1a/Snap25/Stx1b/Nlgn3/Arhgap44/Cplx1/Dlg2/Grin2a/Pclo/Nlgn1/Lgi1
BP	GO:0098693	regulation of synaptic vesicle cycle	18	18/253	114/12857	7.95393e-12	5.23369e-10	Adcy1/Nrxn1/Syt4/Camk2a/Syt7/Cplx2/Apba2/Stx1b/Nlgn3/Snap91/Cplx1/Syt1/Ppfia2/Grm4/Nlgn1/Nrxn3/Slc17a7/Sept5
BP	GO:0014059	regulation of dopamine secretion	10	10/253	24/12857	1.1226e-11	6.9686e-10	Syt4/Gabbr1/Syt7/Snca/Syt13/Syt1/Kcna2/Cnr1/Syt17/Pcp4
BP	GO:0051963	regulation of synapse assembly	14	14/253	69/12857	5.3771e-11	3.05011e-09	Clstn3/Nrxn1/Snca/Grin1/Adgrb2/Nlgn3/Clstn2/Adgrb1/Lrrc4b/Six1/Lrrtm4/Ntrk2/Ntrk3/Nlgn1
BP	GO:0035637	multicellular organismal signaling	14	14/253	71/12857	8.08411e-11	4.43279e-09	Kcnq2/Gria1/Ryr2/Scn8a/Nfasc/Cacna2d1/Kcna2/Ntrk2/Ntrk3/Kcnd2/Kcnma1/Ank3/Scn2b/Scn2a
BP	GO:0099173	postsynapse organization	19	19/253	150/12857	1.09344e-10	5.71019e-09	Ndrg2/Shank3/Nrxn1/Cnksr2/Epha4/Grin1/Itpka/Grin2b/Nlgn3/Arhgap44/Dbn1/Adgrb1/Dgkb/Shank2/Lrrc4b/Lrrtm4/Shisa7/Ntrk3/Nlgn1
BP	GO:0031346	positive regulation of cell projection organization	29	29/253	370/12857	2.05162e-10	1.00744e-08	Sez6/Nefl/Cpne6/Enpp2/Shank3/Syt4/Dpysl3/Epha4/Grin1/Itpka/Stmn2/Nlgn3/Gpm6a/Fez1/Snap91/Dbn1/Syt1/Ndrg4/Shank2/Cnr1/Robo2/Map1b/Cntn1/Ntrk2/Syt17/Ntrk3/Nlgn1/Ptprz1/Pcp4
BP	GO:0017158	regulation of calcium ion-dependent exocytosis	15	15/253	92/12857	2.88202e-10	1.37418e-08	Adcy1/Trim9/Syt4/Camk2a/Syt7/Cplx2/Apba2/Stx1b/Cplx1/Syt1/Ppfia2/Grm4/Nlgn1/Nrxn3/Sept5
BP	GO:0019226	transmission of nerve impulse	11	11/253	42/12857	3.44409e-10	1.51081e-08	Kcnq2/Gria1/Scn8a/Nfasc/Kcna2/Ntrk2/Ntrk3/Kcnd2/Kcnma1/Ank3/Scn2a
BP	GO:0060627	regulation of vesicle-mediated transport	31	31/253	436/12857	5.28248e-10	2.22812e-08	Clip3/Adcy1/Trim9/Rab3c/Clu/Syt4/Camk2a/Syt7/Cplx2/Snca/Snph/Sh3gl2/Dnajc6/Hpca/Apba2/Stx1b/Tub/Arhgap44/Snap91/Cplx1/Syt1/Ndrg4/Ncam1/Ppfia2/Vsnl1/Pclo/Grm4/Nlgn1/Nrxn3/Slc17a7/Sept5
BP	GO:0140238	presynaptic endocytosis	12	12/253	57/12857	8.38278e-10	3.36334e-08	Amph/Syt7/Snca/Sh3gl2/Dnajc6/Nlgn3/Snap91/Sncb/Syt1/Syt17/Nlgn1/Slc17a7
BP	GO:0140029	exocytic process	14	14/253	85/12857	9.98621e-10	3.86525e-08	Rab3c/Nrxn1/Camk2a/Syt7/Cplx2/Snap25/Stx1b/Cplx1/Syt1/Ncam1/Erc2/Pclo/Nlgn1/Sept5
BP	GO:0071248	cellular response to metal ion	15	15/253	105/12857	1.94968e-09	7.28914e-08	Cpne6/Nrxn1/Syt4/Syt7/Snca/Syt13/Hpca/Mt3/Cpne7/Syt1/Dlg2/Syt17/Grin2a/Nlgn1/Ank3
BP	GO:0099174	regulation of presynapse organization	8	8/253	22/12857	5.07283e-09	1.81409e-07	Clstn3/Nrxn1/Snca/Nlgn3/Snap91/Lrrc4b/Ntrk3/Nlgn1
BP	GO:0099175	regulation of postsynapse organization	14	14/253	96/12857	5.18783e-09	1.83526e-07	Shank3/Nrxn1/Epha4/Grin1/Itpka/Grin2b/Nlgn3/Arhgap44/Dbn1/Dgkb/Lrrc4b/Shisa7/Ntrk3/Nlgn1
BP	GO:0015800	acidic amino acid transport	10	10/253	47/12857	1.99046e-08	6.48377e-07	Slc1a2/Slc1a3/Syt4/Gabbr1/Snca/Grin2b/Slc6a1/Adora1/Ntrk2/Slc17a7
BP	GO:0030534	adult behavior	14	14/253	108/12857	2.45565e-08	7.92066e-07	Sez6/Slc1a2/Atp1a2/Shank3/Scn8a/Nrxn1/Snca/Epha4/Grin1/Dab1/Nlgn3/Shank2/Sez6l/Kcnma1
BP	GO:0010038	response to metal ion	18	18/253	188/12857	3.14681e-08	9.86e-07	Ryr2/Cpne6/Nrxn1/Syt4/Syt7/Snca/Syt13/Hpca/Mt3/Cpne7/Syt1/Ncam1/Dlg2/Syt17/Grin2a/Kcnma1/Nlgn1/Ank3
BP	GO:0015893	drug transport	14	14/253	118/12857	7.69724e-08	2.34481e-06	Slc1a2/Slc1a3/Syt4/Gabbr1/Syt7/Snca/Syt13/Car2/Syt1/Kcna2/Cnr1/Syt17/Slc17a7/Pcp4
BP	GO:0098698	postsynaptic specialization assembly	7	7/253	22/12857	1.39368e-07	4.06583e-06	Shank3/Nrxn1/Nlgn3/Shank2/Lrrc4b/Ntrk3/Nlgn1
BP	GO:0099084	postsynaptic specialization organization	8	8/253	33/12857	1.82602e-07	5.15295e-06	Shank3/Nrxn1/Nlgn3/Dbn1/Shank2/Lrrc4b/Ntrk3/Nlgn1
BP	GO:1903539	protein localization to postsynaptic membrane	9	9/253	45/12857	1.83251e-07	5.15295e-06	Camk2a/Grin1/Snap25/Stx1b/Arhgap44/Cplx1/Dlg2/Grin2a/Lgi1
BP	GO:0032409	regulation of transporter activity	16	16/253	169/12857	2.18714e-07	6.04679e-06	Atp1a2/Ryr2/Mapk8ip2/Shank3/Nrxn1/Snca/Hpca/Nlgn3/Shank2/Cacna2d1/Atp1b2/Grm5/Shisa7/Nlgn1/Ank3/Scn2b
BP	GO:0051668	localization within membrane	15	15/253	149/12857	2.36858e-07	6.49386e-06	Shank3/Nrxn1/Camk2a/Snap25/Hpca/Grin2b/Stx1b/Thy1/Arhgap44/Cplx1/Dlg2/Lrrtm4/Shisa7/Nlgn1/Lgi1
BP	GO:0010001	glial cell differentiation	15	15/253	150/12857	2.58608e-07	7.03156e-06	Nfib/Rnf112/Gfap/Clu/Enpp2/Epha4/Dab1/Nlgn3/Plp1/Mt3/Lingo1/Ntrk2/Ntrk3/Ptprz1/Miat
BP	GO:0099172	presynapse organization	8	8/253	35/12857	2.99176e-07	7.93782e-06	Clstn3/Nrxn1/Snca/Nlgn3/Snap91/Lrrc4b/Ntrk3/Nlgn1
BP	GO:0099068	postsynapse assembly	7	7/253	25/12857	3.73479e-07	9.75194e-06	Shank3/Nrxn1/Nlgn3/Shank2/Lrrc4b/Ntrk3/Nlgn1
BP	GO:0031646	positive regulation of neurological system process	9	9/253	51/12857	5.67562e-07	1.43637e-05	Shank3/Nrxn1/Grin1/Stx1b/Nlgn3/Dbn1/Shank2/Grin2a/Nlgn1
BP	GO:0106027	neuron projection organization	11	11/253	84/12857	7.20673e-07	1.74339e-05	Shank3/Epha4/Grin1/Map1a/Itpka/Grin2b/Nlgn3/Arhgap44/Dbn1/Shank2/Nlgn1
BP	GO:1905606	regulation of presynapse assembly	6	6/253	18/12857	8.33087e-07	1.97184e-05	Clstn3/Nrxn1/Snca/Lrrc4b/Ntrk3/Nlgn1
BP	GO:0060359	response to ammonium ion	9	9/253	54/12857	9.42333e-07	2.16803e-05	Gabra1/Ly6h/Snca/Grin1/Chrm1/Gabrb3/Ncam1/Cnr1/Kcnq3
BP	GO:0099054	presynapse assembly	7	7/253	29/12857	1.13373e-06	2.57239e-05	Clstn3/Nrxn1/Snca/Nlgn3/Lrrc4b/Ntrk3/Nlgn1
BP	GO:2001023	regulation of response to drug	10	10/253	77/12857	2.51194e-06	5.3318e-05	Syt4/Gabbr1/Syt7/Snca/Syt13/Syt1/Kcna2/Cnr1/Syt17/Pcp4
BP	GO:0010817	regulation of hormone levels	20	20/253	306/12857	2.68926e-06	5.67159e-05	Stc2/Rasl10b/Nell2/Nrxn1/Gabbr1/Syt7/Snap25/Pcsk2/Pex5l/Dkk3/Adm/Cplx1/Vgf/Pcsk1n/Adora1/Cnr1/Vsnl1/Pclo/Ttr/Kcnma1
BP	GO:0035176	social behavior	7	7/253	33/12857	2.90138e-06	5.96596e-05	Mapk8ip2/Shank3/Nrxn1/Grin1/Nlgn3/Shank2/Gad1
BP	GO:0051703	intraspecies interaction between organisms	7	7/253	33/12857	2.90138e-06	5.96596e-05	Mapk8ip2/Shank3/Nrxn1/Grin1/Nlgn3/Shank2/Gad1
BP	GO:0050795	regulation of behavior	8	8/253	48/12857	3.84532e-06	7.48587e-05	Ptgds/Shank3/Nrxn1/Dbn1/Kcna2/Adora1/Cnr1/Nlgn1
BP	GO:0097091	synaptic vesicle clustering	5	5/253	14/12857	4.91108e-06	9.33957e-05	Nrxn1/Nlgn3/Snap91/Pclo/Nlgn1
BP	GO:1990778	protein localization to cell periphery	18	18/253	274/12857	8.02501e-06	0.000146679	Clip3/Rab3c/Nrxn1/Camk2a/Nfasc/Grin1/Snap25/Mal/Stx1b/Tub/Arhgap44/Cplx1/Gpr158/Dlg2/Gnai1/Grin2a/Lgi1/Ank3
BP	GO:1901214	regulation of neuron death	18	18/253	275/12857	8.43776e-06	0.000153371	Clu/Nefl/Faim2/Snca/Grin1/Grin2b/Mt3/Gabrb3/Sncb/Egln3/Csf3/En2/Adora1/Six1/Ntrk2/Kcnma1/Ptprz1/Pcp4
BP	GO:1905114	cell surface receptor signaling pathway involved in cell-cell signaling	20	20/253	331/12857	8.75875e-06	0.000158331	Sez6/Ndrg2/Ryr2/Mapk8ip2/Shank3/Nrxn1/Snca/Grin1/Grin2b/Dkk3/Stx1b/Nlgn3/Gabrb3/Dbn1/Shank2/Adora1/Grin2a/Nlgn1/Insyn1/Slc17a7
BP	GO:0002087	regulation of respiratory gaseous exchange by neurological system process	4	4/253	8/12857	9.63312e-06	0.000170786	Atp1a2/Nlgn3/Adora1/Nlgn1
BP	GO:0007158	neuron cell-cell adhesion	4	4/253	8/12857	9.63312e-06	0.000170786	Nrxn1/Astn1/Nlgn3/Nlgn1
BP	GO:0070997	neuron death	19	19/253	306/12857	1.00568e-05	0.000176935	Clu/Nefl/Faim2/Snca/Grin1/Grin2b/Mt3/Gabrb3/Sncb/Egln3/Csf3/En2/Adora1/Six1/Ntrk2/Kcnma1/Ptprz1/Scn2a/Pcp4
BP	GO:0008090	retrograde axonal transport	5	5/253	17/12857	1.4462e-05	0.000241523	Kif1a/Nefl/Map1a/Mgarp/Dlg2
BP	GO:0071625	vocalization behavior	4	4/253	9/12857	1.70715e-05	0.000279429	Shank3/Nrxn1/Nlgn3/Shank2
BP	GO:0048511	rhythmic process	14	14/253	186/12857	1.8528e-05	0.000293063	Hlf/Ptgds/Adcy1/Enpp2/Grin1/Grin2b/Kcna2/Adora1/Ntrk2/Grin2a/Ntrk3/Kcnd2/Kcnma1/Nlgn1
BP	GO:0106030	neuron projection fasciculation	5	5/253	18/12857	1.97039e-05	0.000302925	Fezf2/Epha4/Ncam1/Cnr1/Ptprz1
BP	GO:0099072	regulation of postsynaptic membrane neurotransmitter receptor levels	9	9/253	79/12857	2.3771e-05	0.000358746	Camk2a/Snap25/Hpca/Stx1b/Arhgap44/Cplx1/Frrs1l/Dlg2/Lgi1
BP	GO:0030431	sleep	5	5/253	20/12857	3.45235e-05	0.000498168	Ptgds/Snap25/Kcna2/Adora1/Grin2a
BP	GO:0048512	circadian behavior	6	6/253	33/12857	3.87954e-05	0.000550159	Ptgds/Kcna2/Adora1/Kcnd2/Kcnma1/Nlgn1
BP	GO:0060134	prepulse inhibition	4	4/253	11/12857	4.33405e-05	0.000599118	Nrxn1/Grin1/Dbn1/Ctnna2
BP	GO:0098742	cell-cell adhesion via plasma-membrane adhesion molecules	10	10/253	107/12857	4.80073e-05	0.000649976	Clstn3/Nrxn1/Dab1/Sparcl1/Clstn2/Lrrc4b/Tenm2/Pcdh1/Robo2/Nlgn1
BP	GO:0140056	organelle localization by membrane tethering	8	8/253	68/12857	5.36636e-05	0.000717697	Rab3c/Nrxn1/Camk2a/Stx1b/Syt1/Ndrg4/Ncam1/Sept5
BP	GO:1902473	regulation of protein localization to synapse	5	5/253	22/12857	5.67803e-05	0.000756305	Clstn3/Camk2a/Nlgn3/Arhgap44/Nlgn1
BP	GO:0106020	regulation of vesicle docking	3	3/253	5/12857	7.31341e-05	0.000947288	Camk2a/Ncam1/Sept5
BP	GO:0022406	membrane docking	8	8/253	73/12857	8.96714e-05	0.00114348	Rab3c/Nrxn1/Camk2a/Stx1b/Syt1/Ndrg4/Ncam1/Sept5
BP	GO:0098917	retrograde trans-synaptic signaling	4	4/253	13/12857	9.1029e-05	0.00115187	Syt4/Cnr1/Tenm2/Nlgn1
BP	GO:1902904	negative regulation of supramolecular fiber organization	10	10/253	117/12857	0.000102637	0.00128394	Clip3/Clu/Shank3/Snca/Map1a/Stmn2/Add2/Tmod2/Dbn1/Map1b
BP	GO:0060402	calcium ion transport into cytosol	9	9/253	98/12857	0.000131423	0.00159551	Ryr2/Snca/Grin1/Adcyap1r1/Grin2b/Slc8a2/Thy1/Cacna2d1/Grin2a
BP	GO:0042749	regulation of circadian sleep/wake cycle	4	4/253	15/12857	0.000168468	0.00196546	Ptgds/Kcna2/Adora1/Nlgn1
BP	GO:1905874	regulation of postsynaptic density organization	4	4/253	15/12857	0.000168468	0.00196546	Nrxn1/Dbn1/Lrrc4b/Ntrk3
BP	GO:0044089	positive regulation of cellular component biogenesis	20	20/253	410/12857	0.000177487	0.00204888	Clstn3/Clu/Enpp2/Nrxn1/Dpysl3/Adgrb2/Nlgn3/Gpm6a/Thy1/Clstn2/Snap91/Adgrb1/Csf3/Lrrc4b/Lrrtm4/Map1b/Ntrk2/Ntrk3/Nlgn1/Wipf3
BP	GO:0071242	cellular response to ammonium ion	5	5/253	28/12857	0.00019242	0.00220579	Gabra1/Ly6h/Chrm1/Gabrb3/Kcnq3
BP	GO:0055080	cation homeostasis	22	22/253	483/12857	0.000224059	0.0025245	Atp1a2/Stc2/Ryr2/Slc22a17/Snca/Slc4a10/Grin1/Car2/Adcyap1r1/Grin2b/Atp2b2/Slc8a2/Adm/Mt3/Thy1/Slc24a2/Cacna2d1/Atp1b2/Adora1/Grin2a/Kcnma1/Ank3
BP	GO:0031223	auditory behavior	3	3/253	7/12857	0.000248573	0.00272602	Slc1a3/Shank3/Nrxn1
BP	GO:2000809	positive regulation of synaptic vesicle clustering	3	3/253	7/12857	0.000248573	0.00272602	Nlgn3/Snap91/Nlgn1
BP	GO:0044091	membrane biogenesis	5	5/253	30/12857	0.000270195	0.0029338	Clip3/Nrxn1/Nlgn3/Nlgn1/Ank3
BP	GO:0048284	organelle fusion	9	9/253	108/12857	0.000275515	0.00298173	Trim9/Syt4/Syt7/Cplx2/Snap25/Snph/Stx1b/Cplx1/Syt1
BP	GO:0061025	membrane fusion	9	9/253	109/12857	0.000295246	0.00312335	Trim9/Syt4/Syt7/Cplx2/Snap25/Snph/Stx1b/Cplx1/Syt1
BP	GO:0043200	response to amino acid	7	7/253	68/12857	0.000366594	0.00380471	Slc1a2/Slc1a3/Grin1/Col1a2/Six1/Ntrk2/Grin2a
BP	GO:0098930	axonal transport	6	6/253	49/12857	0.000376547	0.00381501	Kif1a/Nefl/Map1a/Fez1/Mgarp/Dlg2
BP	GO:0033693	neurofilament bundle assembly	2	2/253	2/12857	0.000385723	0.00381501	Nefm/Nefl
BP	GO:0099148	regulation of synaptic vesicle docking	2	2/253	2/12857	0.000385723	0.00381501	Camk2a/Sept5
BP	GO:0099183	trans-synaptic signaling by BDNF, modulating synaptic transmission	2	2/253	2/12857	0.000385723	0.00381501	Syt4/Ntrk2
BP	GO:0099191	trans-synaptic signaling by BDNF	2	2/253	2/12857	0.000385723	0.00381501	Syt4/Ntrk2
BP	GO:0099642	retrograde axonal protein transport	2	2/253	2/12857	0.000385723	0.00381501	Map1a/Dlg2
BP	GO:0098881	exocytic insertion of neurotransmitter receptor to plasma membrane	3	3/253	8/12857	0.000391937	0.00381501	Snap25/Stx1b/Cplx1
BP	GO:0098967	exocytic insertion of neurotransmitter receptor to postsynaptic membrane	3	3/253	8/12857	0.000391937	0.00381501	Snap25/Stx1b/Cplx1
BP	GO:0030048	actin filament-based movement	7	7/253	69/12857	0.000401245	0.00388264	Atp1a2/Ryr2/Dbn1/Cacna2d1/Adora1/Scn2b/Wipf3
BP	GO:0086003	cardiac muscle cell contraction	5	5/253	34/12857	0.000494816	0.00469149	Atp1a2/Ryr2/Cacna2d1/Adora1/Scn2b
BP	GO:0009636	response to toxic substance	13	13/253	225/12857	0.000516929	0.00488705	Atp1a2/Rnf112/Gria1/Nefl/Scn8a/Grin1/Grin2b/Slc6a1/Mt3/Cnr1/Grin2a/Kcnma1/Scn2b
BP	GO:0098969	neurotransmitter receptor transport to postsynaptic membrane	4	4/253	20/12857	0.000553389	0.00518704	Snap25/Stx1b/Arhgap44/Cplx1
BP	GO:0021700	developmental maturation	12	12/253	199/12857	0.000577991	0.0052948	Sez6/Bcan/Nefl/Nrxn1/Syt4/Nfasc/Grin1/Plp1/Dlg2/Sez6l/Kcnma1/Slc17a7
BP	GO:0030007	cellular potassium ion homeostasis	3	3/253	9/12857	0.00057937	0.0052948	Atp1a2/Atp1b2/Kcnma1
BP	GO:0098877	neurotransmitter receptor transport to plasma membrane	4	4/253	21/12857	0.000673107	0.00610061	Snap25/Stx1b/Arhgap44/Cplx1
BP	GO:0099010	modification of postsynaptic structure	4	4/253	22/12857	0.000810068	0.00706195	Cttnbp2/Camkv/Arhgap44/Ctnna2
BP	GO:0099632	protein transport within plasma membrane	4	4/253	22/12857	0.000810068	0.00706195	Snap25/Stx1b/Arhgap44/Cplx1
BP	GO:0099637	neurotransmitter receptor transport	4	4/253	22/12857	0.000810068	0.00706195	Snap25/Stx1b/Arhgap44/Cplx1
BP	GO:0010996	response to auditory stimulus	3	3/253	10/12857	0.000815666	0.00706195	Slc1a3/Shank3/Nrxn1
BP	GO:0051494	negative regulation of cytoskeleton organization	9	9/253	126/12857	0.000854334	0.00737732	Clip3/Shank3/Snca/Map1a/Stmn2/Add2/Tmod2/Dbn1/Map1b
BP	GO:0099151	regulation of postsynaptic density assembly	3	3/253	11/12857	0.00110529	0.00925292	Nrxn1/Lrrc4b/Ntrk3
BP	GO:0009449	gamma-aminobutyric acid biosynthetic process	2	2/253	3/12857	0.00114211	0.00927785	Slc1a3/Gad1
BP	GO:0061517	macrophage proliferation	2	2/253	3/12857	0.00114211	0.00927785	Clu/Il33
BP	GO:1990926	short-term synaptic potentiation	2	2/253	3/12857	0.00114211	0.00927785	Syt7/Snap25
BP	GO:0051259	protein complex oligomerization	19	19/253	449/12857	0.00143705	0.0115034	Slc1a2/Clu/Khdrbs3/Nell2/Shank3/Nrxn1/Dpysl3/Grin1/Col1a2/Grin2b/Slc6a1/Gria2/Syt1/Kcna2/Grin2a/Kcnd2/Kcnma1/Nlgn1/Lgi1
BP	GO:0007618	mating	4	4/253	26/12857	0.00155647	0.0122507	Mapk8ip2/Grin1/Vgf/Cnr1
BP	GO:1990089	response to nerve growth factor	4	4/253	26/12857	0.00155647	0.0122507	Stmn2/Sh3gl2/Ntrk2/Ntrk3
BP	GO:1990090	cellular response to nerve growth factor stimulus	4	4/253	26/12857	0.00155647	0.0122507	Stmn2/Sh3gl2/Ntrk2/Ntrk3
BP	GO:0045761	regulation of adenylate cyclase activity	3	3/253	13/12857	0.00186079	0.0142704	Cap2/Gabbr1/Hpca
BP	GO:1905475	regulation of protein localization to membrane	9	9/253	141/12857	0.00188248	0.0143697	Clip3/Shank3/Nrxn1/Camk2a/Hpca/Arhgap44/Dbn1/Shisa7/Ank3
BP	GO:0033239	negative regulation of cellular amine metabolic process	2	2/253	4/12857	0.00225453	0.0164465	Snca/Atcay
BP	GO:0098989	NMDA selective glutamate receptor signaling pathway	2	2/253	4/12857	0.00225453	0.0164465	Camk2a/Grin2b
BP	GO:1904714	regulation of chaperone-mediated autophagy	2	2/253	4/12857	0.00225453	0.0164465	Gfap/Snca
BP	GO:0099150	regulation of postsynaptic specialization assembly	3	3/253	14/12857	0.00233405	0.0167665	Nrxn1/Lrrc4b/Ntrk3
BP	GO:0150052	regulation of postsynapse assembly	3	3/253	14/12857	0.00233405	0.0167665	Nrxn1/Lrrc4b/Ntrk3
BP	GO:0072347	response to anesthetic	4	4/253	29/12857	0.00236115	0.0168465	Snca/Grin1/Ncam1/Cnr1
BP	GO:0051261	protein depolymerization	7	7/253	93/12857	0.00236567	0.0168465	Map1a/Stmn2/Sh3gl2/Dnajc6/Add2/Tmod2/Map1b
BP	GO:1903115	regulation of actin filament-based movement	4	4/253	30/12857	0.00268283	0.0187003	Atp1a2/Ryr2/Dbn1/Adora1
BP	GO:0099171	presynaptic modulation of chemical synaptic transmission	3	3/253	15/12857	0.00287545	0.0199163	Syt7/Syt1/Sept5
BP	GO:1905809	negative regulation of synapse organization	3	3/253	15/12857	0.00287545	0.0199163	Grin2b/Nlgn3/Nlgn1
BP	GO:0008217	regulation of blood pressure	7	7/253	97/12857	0.00300261	0.0207533	Atp1a2/Rasl10b/Col1a2/Adm/Adora1/Cnr1/Ncald
BP	GO:0031623	receptor internalization	7	7/253	98/12857	0.00318061	0.0218004	Gria1/Snca/Snap25/Sh3gl2/Hpca/Adm/Gria2
BP	GO:0021830	interneuron migration from the subpallium to the cortex	2	2/253	5/12857	0.00370879	0.0244038	Fezf2/Nrg3
BP	GO:0071420	cellular response to histamine	2	2/253	5/12857	0.00370879	0.0244038	Gabra1/Gabrb3
BP	GO:0098942	retrograde trans-synaptic signaling by trans-synaptic protein complex	2	2/253	5/12857	0.00370879	0.0244038	Tenm2/Nlgn1
BP	GO:0106104	regulation of glutamate receptor clustering	2	2/253	5/12857	0.00370879	0.0244038	Shank3/Shisa7
BP	GO:0006936	muscle contraction	9	9/253	157/12857	0.00388398	0.0254042	Atp1a2/Ryr2/Obsl1/Tmod2/Dbn1/Cacna2d1/Adora1/Kcnma1/Scn2b
BP	GO:0070050	neuron cellular homeostasis	3	3/253	17/12857	0.00417438	0.0271955	Nell2/Map1a/Slc17a7
BP	GO:1905244	regulation of modification of synaptic structure	3	3/253	17/12857	0.00417438	0.0271955	Cttnbp2/Epha4/Camkv
BP	GO:0042552	myelination	7	7/253	103/12857	0.00419445	0.0272722	Clu/Mal2/Nfasc/Mal/Plp1/Ntrk2/Ntrk3
BP	GO:0060560	developmental growth involved in morphogenesis	10	10/253	190/12857	0.0043939	0.0284007	Cpne6/Syt4/Sh3gl2/Nlgn3/Dbn1/Syt1/Six1/Map1b/Syt17/Ntrk3
BP	GO:0099118	microtubule-based protein transport	3	3/253	18/12857	0.00493716	0.0311173	Kif1a/Map1a/Dlg2
BP	GO:0008212	mineralocorticoid metabolic process	2	2/253	6/12857	0.00549111	0.0332703	Dkk3/Kcnma1
BP	GO:0032341	aldosterone metabolic process	2	2/253	6/12857	0.00549111	0.0332703	Dkk3/Kcnma1
BP	GO:0032344	regulation of aldosterone metabolic process	2	2/253	6/12857	0.00549111	0.0332703	Dkk3/Kcnma1
BP	GO:0045794	negative regulation of cell volume	2	2/253	6/12857	0.00549111	0.0332703	Shank3/Kcnma1
BP	GO:0061684	chaperone-mediated autophagy	2	2/253	6/12857	0.00549111	0.0332703	Gfap/Snca
BP	GO:0099111	microtubule-based transport	8	8/253	139/12857	0.00620179	0.037098	Kif1a/Nefm/Nefl/Map1a/Fez1/Mgarp/Dlg2/Map1b
BP	GO:0040013	negative regulation of locomotion	11	11/253	232/12857	0.00627085	0.037443	Dpysl3/Il33/Igfbp5/Thy1/Dbn1/Adgrb1/Ndrg4/Nrg3/Adora1/Grm5/Robo2
BP	GO:0043084	penile erection	2	2/253	7/12857	0.00758813	0.0441077	Vgf/Cnr1
BP	GO:0008015	blood circulation	12	12/253	272/12857	0.00767898	0.0444742	Atp1a2/Rasl10b/Ryr2/Col1a2/Adm/Gnao1/Cacna2d1/Adora1/Cnr1/Ncald/Kcnma1/Scn2b
BP	GO:0031279	regulation of cyclase activity	3	3/253	21/12857	0.00770525	0.0444742	Cap2/Gabbr1/Hpca
BP	GO:0099633	protein localization to postsynaptic specialization membrane	3	3/253	22/12857	0.00879397	0.0502294	Camk2a/Dlg2/Lgi1
BP	GO:0099645	neurotransmitter receptor localization to postsynaptic specialization membrane	3	3/253	22/12857	0.00879397	0.0502294	Camk2a/Dlg2/Lgi1
BP	GO:0030307	positive regulation of cell growth	8	8/253	148/12857	0.00893274	0.0509336	Cpne6/Syt4/Dbn1/Syt1/Map1b/Syt17/Ntrk3/Lgi1
BP	GO:0010812	negative regulation of cell-substrate adhesion	4	4/253	42/12857	0.00911873	0.0516362	Fam107a/Enpp2/Spock1/Ptprz1
BP	GO:0048639	positive regulation of developmental growth	8	8/253	150/12857	0.00964555	0.0540611	Cpne6/Syt4/Dbn1/Syt1/Ncam1/Map1b/Syt17/Ntrk3
BP	GO:0042417	dopamine metabolic process	3	3/253	23/12857	0.00996823	0.0543087	Snca/Sncb/Grin2a
BP	GO:0099641	anterograde axonal protein transport	2	2/253	8/12857	0.00998686	0.0543087	Map1a/Dlg2
BP	GO:1902004	positive regulation of amyloid-beta formation	2	2/253	8/12857	0.00998686	0.0543087	Clu/Epha4
BP	GO:1905383	protein localization to presynapse	2	2/253	8/12857	0.00998686	0.0543087	Map1a/Dlg2
BP	GO:0045471	response to ethanol	4	4/253	44/12857	0.0107275	0.0573879	Grin1/Grin2b/Cnr1/Grin2a
BP	GO:0090066	regulation of anatomical structure size	15	15/253	395/12857	0.0115859	0.0613374	Atp1a2/Nefm/Nefl/Shank3/Add2/Atp2b2/Adm/Tmod2/Dbn1/Csf3/Adora1/Map1b/Ntrk3/Kcnma1/Wipf3
BP	GO:0001759	organ induction	2	2/253	9/12857	0.0126747	0.0641535	Six1/Robo2
BP	GO:0010644	cell communication by electrical coupling	2	2/253	9/12857	0.0126747	0.0641535	Dbn1/Ank3
BP	GO:0095500	acetylcholine receptor signaling pathway	2	2/253	9/12857	0.0126747	0.0641535	Ly6h/Chrm1
BP	GO:0099004	calmodulin dependent kinase signaling pathway	2	2/253	9/12857	0.0126747	0.0641535	Camk2a/Pcp4
BP	GO:1902074	response to salt	2	2/253	9/12857	0.0126747	0.0641535	Nefl/Hpca
BP	GO:1905144	response to acetylcholine	2	2/253	9/12857	0.0126747	0.0641535	Ly6h/Chrm1
BP	GO:1905145	cellular response to acetylcholine	2	2/253	9/12857	0.0126747	0.0641535	Ly6h/Chrm1
BP	GO:0050731	positive regulation of peptidyl-tyrosine phosphorylation	7	7/253	127/12857	0.0127532	0.0643529	Enpp2/Epha4/Csf3/Adora1/Grm5/Cntn1/Ptprz1
BP	GO:0001774	microglial cell activation	3	3/253	26/12857	0.0140158	0.0693411	Clu/Il33/Snca
BP	GO:0002269	leukocyte activation involved in inflammatory response	3	3/253	26/12857	0.0140158	0.0693411	Clu/Il33/Snca
BP	GO:0032958	inositol phosphate biosynthetic process	3	3/253	26/12857	0.0140158	0.0693411	Snca/Itpka/Adcyap1r1
BP	GO:0048678	response to axon injury	4	4/253	49/12857	0.0155182	0.073928	Nefl/Dpysl3/Epha4/Ntrk3
BP	GO:0001919	regulation of receptor recycling	3	3/253	27/12857	0.0155428	0.073928	Gria1/Snca/Gria2
BP	GO:0042428	serotonin metabolic process	2	2/253	10/12857	0.0156395	0.073928	Atp2b2/Grin2a
BP	GO:0060732	positive regulation of inositol phosphate biosynthetic process	2	2/253	10/12857	0.0156395	0.073928	Snca/Adcyap1r1
BP	GO:1902993	positive regulation of amyloid precursor protein catabolic process	2	2/253	10/12857	0.0156395	0.073928	Clu/Epha4
BP	GO:0001662	behavioral fear response	3	3/253	28/12857	0.0171599	0.0798531	Mapk8ip2/Shank3/Grin2b
BP	GO:0002209	behavioral defense response	3	3/253	28/12857	0.0171599	0.0798531	Mapk8ip2/Shank3/Grin2b
BP	GO:0042596	fear response	3	3/253	28/12857	0.0171599	0.0798531	Mapk8ip2/Shank3/Grin2b
BP	GO:0009895	negative regulation of catabolic process	10	10/253	236/12857	0.018513	0.0849247	Timp3/Snca/Epha4/Map1a/Mt3/Fez1/Adgrb1/Adora1/Cnr1/Grin2a
BP	GO:0042752	regulation of circadian rhythm	5	5/253	78/12857	0.0186973	0.0849247	Ptgds/Adcy1/Kcna2/Adora1/Nlgn1
BP	GO:0034308	primary alcohol metabolic process	3	3/253	29/12857	0.0188675	0.0849247	Dkk3/Ttr/Kcnma1
BP	GO:0000921	septin ring assembly	2	2/253	11/12857	0.0188693	0.0849247	Sept3/Sept5
BP	GO:0010092	specification of animal organ identity	2	2/253	11/12857	0.0188693	0.0849247	Six1/Robo2
BP	GO:0016486	peptide hormone processing	2	2/253	11/12857	0.0188693	0.0849247	Pcsk2/Pcsk1n
BP	GO:1901160	primary amino compound metabolic process	2	2/253	11/12857	0.0188693	0.0849247	Atp2b2/Grin2a
BP	GO:0042177	negative regulation of protein catabolic process	6	6/253	109/12857	0.0206163	0.0917549	Timp3/Snca/Epha4/Map1a/Adgrb1/Grin2a
BP	GO:0061900	glial cell activation	3	3/253	31/12857	0.0225549	0.0978968	Clu/Il33/Snca
BP	GO:0098876	vesicle-mediated transport to the plasma membrane	5	5/253	83/12857	0.0237806	0.10281	Snap25/Stx1b/Arhgap44/Cplx1/Ank3
BP	GO:0150076	neuroinflammatory response	3	3/253	32/12857	0.0245351	0.105517	Clu/Il33/Snca
BP	GO:0031106	septin ring organization	2	2/253	13/12857	0.0260785	0.110422	Sept3/Sept5
BP	GO:0032185	septin cytoskeleton organization	2	2/253	13/12857	0.0260785	0.110422	Sept3/Sept5
BP	GO:0099159	regulation of modification of postsynaptic structure	2	2/253	13/12857	0.0260785	0.110422	Cttnbp2/Camkv
BP	GO:2001014	regulation of skeletal muscle cell differentiation	2	2/253	13/12857	0.0260785	0.110422	Rbfox1/Six1
BP	GO:0009410	response to xenobiotic stimulus	6	6/253	116/12857	0.0270099	0.113927	Ryr2/Snca/Grin1/Ncam1/Cnr1/Grin2a
BP	GO:0051271	negative regulation of cellular component movement	9	9/253	217/12857	0.0279536	0.117479	Dpysl3/Il33/Igfbp5/Thy1/Dbn1/Adgrb1/Ndrg4/Nrg3/Adora1
BP	GO:0010565	regulation of cellular ketone metabolic process	5	5/253	87/12857	0.0284331	0.118863	Snca/Dkk3/Atcay/Cnr1/Kcnma1
BP	GO:0070372	regulation of ERK1 and ERK2 cascade	9	9/253	218/12857	0.0286768	0.119577	Ndrg2/Timp3/Nrxn1/Epha4/Mt3/Ndrg4/Camk2n1/Ntrk2/Ntrk3
BP	GO:0031128	developmental induction	2	2/253	14/12857	0.0300359	0.123061	Six1/Robo2
BP	GO:0098885	modification of postsynaptic actin cytoskeleton	2	2/253	14/12857	0.0300359	0.123061	Cttnbp2/Ctnna2
BP	GO:0045927	positive regulation of growth	9	9/253	221/12857	0.0309251	0.126305	Cpne6/Syt4/Dbn1/Syt1/Ncam1/Map1b/Syt17/Ntrk3/Lgi1
BP	GO:0010923	negative regulation of phosphatase activity	4	4/253	61/12857	0.0318871	0.129677	Rimbp2/Dlg2/Lmtk3/Slc7a14
BP	GO:0006935	chemotaxis	13	13/253	373/12857	0.0333684	0.134394	Nfib/Fezf2/Enpp2/Epha4/Nfasc/Ncam1/Nrg3/Tenm2/Robo2/Chn1/Ntrk3/Lgi1/Ank3
BP	GO:0098974	postsynaptic actin cytoskeleton organization	2	2/253	15/12857	0.0342144	0.134394	Dbn1/Adgrb1
BP	GO:0099188	postsynaptic cytoskeleton organization	2	2/253	15/12857	0.0342144	0.134394	Dbn1/Adgrb1
BP	GO:0099640	axo-dendritic protein transport	2	2/253	15/12857	0.0342144	0.134394	Map1a/Dlg2
BP	GO:0042330	taxis	13	13/253	375/12857	0.0346122	0.134394	Nfib/Fezf2/Enpp2/Epha4/Nfasc/Ncam1/Nrg3/Tenm2/Robo2/Chn1/Ntrk3/Lgi1/Ank3
BP	GO:0048662	negative regulation of smooth muscle cell proliferation	3	3/253	38/12857	0.0383126	0.134394	Ndrg2/Igfbp5/Ndrg4
BP	GO:0002021	response to dietary excess	2	2/253	16/12857	0.0386039	0.134394	Vgf/Pcsk1n
BP	GO:0007617	mating behavior	2	2/253	16/12857	0.0386039	0.134394	Mapk8ip2/Grin1
BP	GO:0140115	export across plasma membrane	2	2/253	16/12857	0.0386039	0.134394	Atp1a2/Atp1b2
BP	GO:0062014	negative regulation of small molecule metabolic process	4	4/253	65/12857	0.0389589	0.134394	Hpca/Dkk3/Atcay/Cnr1
BP	GO:0002282	microglial cell activation involved in immune response	1	1/253	2/12857	0.0389703	0.134394	Il33
BP	GO:0003220	left ventricular cardiac muscle tissue morphogenesis	1	1/253	2/12857	0.0389703	0.134394	Ryr2
BP	GO:0010726	positive regulation of hydrogen peroxide metabolic process	1	1/253	2/12857	0.0389703	0.134394	Snca
BP	GO:0014734	skeletal muscle hypertrophy	1	1/253	2/12857	0.0389703	0.134394	Igfbp5
BP	GO:0030910	olfactory placode formation	1	1/253	2/12857	0.0389703	0.134394	Six1
BP	GO:0032899	regulation of neurotrophin production	1	1/253	2/12857	0.0389703	0.134394	Adora1
BP	GO:0032971	regulation of muscle filament sliding	1	1/253	2/12857	0.0389703	0.134394	Dbn1
BP	GO:0033058	directional locomotion	1	1/253	2/12857	0.0389703	0.134394	Grin2a
BP	GO:0050923	regulation of negative chemotaxis	1	1/253	2/12857	0.0389703	0.134394	Robo2
BP	GO:0060486	Clara cell differentiation	1	1/253	2/12857	0.0389703	0.134394	Nfib
BP	GO:0060605	tube lumen cavitation	1	1/253	2/12857	0.0389703	0.134394	Nfib
BP	GO:0060662	salivary gland cavitation	1	1/253	2/12857	0.0389703	0.134394	Nfib
BP	GO:0060676	ureteric bud formation	1	1/253	2/12857	0.0389703	0.134394	Six1
BP	GO:0060677	ureteric bud elongation	1	1/253	2/12857	0.0389703	0.134394	Six1
BP	GO:0061055	myotome development	1	1/253	2/12857	0.0389703	0.134394	Six1
BP	GO:0070256	negative regulation of mucus secretion	1	1/253	2/12857	0.0389703	0.134394	Adora1
BP	GO:0071699	olfactory placode morphogenesis	1	1/253	2/12857	0.0389703	0.134394	Six1
BP	GO:0072172	mesonephric tubule formation	1	1/253	2/12857	0.0389703	0.134394	Six1
BP	GO:0090360	platelet-derived growth factor production	1	1/253	2/12857	0.0389703	0.134394	Ndrg2
BP	GO:0090361	regulation of platelet-derived growth factor production	1	1/253	2/12857	0.0389703	0.134394	Ndrg2
BP	GO:0097214	positive regulation of lysosomal membrane permeability	1	1/253	2/12857	0.0389703	0.134394	Mt3
BP	GO:0097401	synaptic vesicle lumen acidification	1	1/253	2/12857	0.0389703	0.134394	Slc17a7
BP	GO:0097749	membrane tubulation	1	1/253	2/12857	0.0389703	0.134394	Sh3gl2
BP	GO:0097753	membrane bending	1	1/253	2/12857	0.0389703	0.134394	Sh3gl2
BP	GO:0098883	synapse pruning	1	1/253	2/12857	0.0389703	0.134394	Epha4
BP	GO:0098886	modification of dendritic spine	1	1/253	2/12857	0.0389703	0.134394	Arhgap44
BP	GO:0140009	L-aspartate import across plasma membrane	1	1/253	2/12857	0.0389703	0.134394	Slc1a3
BP	GO:1902988	neurofibrillary tangle assembly	1	1/253	2/12857	0.0389703	0.134394	Clu
BP	GO:1904009	cellular response to monosodium glutamate	1	1/253	2/12857	0.0389703	0.134394	Hpca
BP	GO:1904204	regulation of skeletal muscle hypertrophy	1	1/253	2/12857	0.0389703	0.134394	Igfbp5
BP	GO:1905429	response to glycine	1	1/253	2/12857	0.0389703	0.134394	Grin1
BP	GO:1905907	negative regulation of amyloid fibril formation	1	1/253	2/12857	0.0389703	0.134394	Clu
BP	GO:1990443	peptidyl-threonine autophosphorylation	1	1/253	2/12857	0.0389703	0.134394	Camk2a
BP	GO:2000295	regulation of hydrogen peroxide catabolic process	1	1/253	2/12857	0.0389703	0.134394	Snca
BP	GO:2000376	positive regulation of oxygen metabolic process	1	1/253	2/12857	0.0389703	0.134394	Mt3
BP	GO:2000790	regulation of mesenchymal cell proliferation involved in lung development	1	1/253	2/12857	0.0389703	0.134394	Nfib
BP	GO:2000791	negative regulation of mesenchymal cell proliferation involved in lung development	1	1/253	2/12857	0.0389703	0.134394	Nfib
BP	GO:0016049	cell growth	13	13/253	382/12857	0.0392282	0.135142	Clstn3/Fam107a/Cpne6/Syt4/Igfbp5/Sh3gl2/Nlgn3/Dbn1/Syt1/Map1b/Syt17/Ntrk3/Lgi1
BP	GO:0009187	cyclic nucleotide metabolic process	2	2/253	17/12857	0.0431945	0.146053	Adcy1/Atp2b2
BP	GO:0099170	postsynaptic modulation of chemical synaptic transmission	2	2/253	17/12857	0.0431945	0.146053	Grm5/Nrgn
BP	GO:1902043	positive regulation of extrinsic apoptotic signaling pathway via death domain receptors	2	2/253	17/12857	0.0431945	0.146053	Timp3/Mal
BP	GO:0051606	detection of stimulus	5	5/253	98/12857	0.044051	0.148188	Ryr2/Grin2b/Atp2b2/Syt1/Adora1
BP	GO:0032886	regulation of microtubule-based process	8	8/253	203/12857	0.047655	0.159172	Clip3/Fam107a/Snca/Map1a/Stmn2/Fez1/Map1b/Gnai1
BP	GO:0050995	negative regulation of lipid catabolic process	2	2/253	18/12857	0.0479767	0.159438	Adora1/Cnr1
BP	GO:0042982	amyloid precursor protein metabolic process	3	3/253	42/12857	0.0492659	0.163392	Clu/Epha4/Necab1
BP	GO:0110111	negative regulation of animal organ morphogenesis	2	2/253	19/12857	0.0529411	0.173243	Nfib/Six1
BP	GO:0050906	detection of stimulus involved in sensory perception	3	3/253	44/12857	0.0552541	0.175625	Grin2b/Atp2b2/Adora1
BP	GO:0042133	neurotransmitter metabolic process	5	5/253	105/12857	0.0562157	0.175625	Slc1a3/Clu/Atp2b2/Grin2a/Gad1
BP	GO:0060083	smooth muscle contraction involved in micturition	1	1/253	3/12857	0.0578844	0.175625	Kcnma1
BP	GO:0098928	presynaptic signal transduction	1	1/253	3/12857	0.0578844	0.175625	Pclo
BP	GO:0098953	receptor diffusion trapping	1	1/253	3/12857	0.0578844	0.175625	Camk2a
BP	GO:0098970	postsynaptic neurotransmitter receptor diffusion trapping	1	1/253	3/12857	0.0578844	0.175625	Camk2a
BP	GO:0099152	regulation of neurotransmitter receptor transport, endosome to postsynaptic membrane	1	1/253	3/12857	0.0578844	0.175625	Arhgap44
BP	GO:0099628	neurotransmitter receptor diffusion trapping	1	1/253	3/12857	0.0578844	0.175625	Camk2a
BP	GO:1905443	regulation of clathrin coat assembly	1	1/253	3/12857	0.0578844	0.175625	Snap91
BP	GO:1905445	positive regulation of clathrin coat assembly	1	1/253	3/12857	0.0578844	0.175625	Snap91
BP	GO:2000065	negative regulation of cortisol biosynthetic process	1	1/253	3/12857	0.0578844	0.175625	Dkk3
BP	GO:0035305	negative regulation of dephosphorylation	4	4/253	74/12857	0.0578844	0.175625	Rimbp2/Dlg2/Lmtk3/Slc7a14
BP	GO:0097755	positive regulation of blood vessel diameter	3	3/253	46/12857	0.0615723	0.184829	Adm/Adora1/Kcnma1
BP	GO:0001101	response to acid chemical	7	7/253	178/12857	0.0622453	0.186509	Slc1a2/Slc1a3/Grin1/Col1a2/Six1/Ntrk2/Grin2a
BP	GO:1901615	organic hydroxy compound metabolic process	10	10/253	296/12857	0.0681019	0.20254	Snca/Itpka/Adcyap1r1/Atp2b2/Dkk3/Mt3/Sncb/Grin2a/Ttr/Kcnma1
BP	GO:0042311	vasodilation	2	2/253	22/12857	0.0688402	0.202761	Adora1/Kcnma1
BP	GO:0090314	positive regulation of protein targeting to membrane	2	2/253	22/12857	0.0688402	0.202761	Hpca/Ank3
BP	GO:1905477	positive regulation of protein localization to membrane	4	4/253	79/12857	0.0701778	0.204928	Clip3/Nrxn1/Hpca/Ank3
BP	GO:0009416	response to light stimulus	8	8/253	222/12857	0.072417	0.204928	Slc1a2/Slc1a3/Atp1a2/Slc4a10/Grin1/Nlgn3/Ndrg4/Grin2a
BP	GO:0097164	ammonium ion metabolic process	5	5/253	114/12857	0.0744251	0.204928	Enpp2/Snca/Atp2b2/Sncb/Grin2a
BP	GO:0007588	excretion	2	2/253	23/12857	0.0744471	0.204928	Adora1/Kcnma1
BP	GO:0019098	reproductive behavior	2	2/253	23/12857	0.0744471	0.204928	Mapk8ip2/Grin1
BP	GO:0034205	amyloid-beta formation	2	2/253	23/12857	0.0744471	0.204928	Clu/Epha4
BP	GO:0046885	regulation of hormone biosynthetic process	2	2/253	23/12857	0.0744471	0.204928	Stc2/Dkk3
BP	GO:0050654	chondroitin sulfate proteoglycan metabolic process	2	2/253	23/12857	0.0744471	0.204928	B3gat1/Spock2
BP	GO:0051894	positive regulation of focal adhesion assembly	2	2/253	23/12857	0.0744471	0.204928	Enpp2/Thy1
BP	GO:0030240	skeletal muscle thin filament assembly	1	1/253	4/12857	0.0764276	0.204928	Obsl1
BP	GO:0050812	regulation of acyl-CoA biosynthetic process	1	1/253	4/12857	0.0764276	0.204928	Snca
BP	GO:0051694	pointed-end actin filament capping	1	1/253	4/12857	0.0764276	0.204928	Tmod2
BP	GO:0060988	lipid tube assembly	1	1/253	4/12857	0.0764276	0.204928	Sh3gl2
BP	GO:0061792	secretory granule maturation	1	1/253	4/12857	0.0764276	0.204928	Syt4
BP	GO:0072592	oxygen metabolic process	1	1/253	4/12857	0.0764276	0.204928	Mt3
BP	GO:0098957	anterograde axonal transport of mitochondrion	1	1/253	4/12857	0.0764276	0.204928	Fez1
BP	GO:1900825	regulation of membrane depolarization during cardiac muscle cell action potential	1	1/253	4/12857	0.0764276	0.204928	Ank3
BP	GO:1904426	positive regulation of GTP binding	1	1/253	4/12857	0.0764276	0.204928	Epha4
BP	GO:1904475	regulation of Ras GTPase binding	1	1/253	4/12857	0.0764276	0.204928	Epha4
BP	GO:1904684	negative regulation of metalloendopeptidase activity	1	1/253	4/12857	0.0764276	0.204928	Timp3
BP	GO:1905749	regulation of endosome to plasma membrane protein transport	1	1/253	4/12857	0.0764276	0.204928	Arhgap44
BP	GO:1905937	negative regulation of germ cell proliferation	1	1/253	4/12857	0.0764276	0.204928	Ptgds
BP	GO:2000255	negative regulation of male germ cell proliferation	1	1/253	4/12857	0.0764276	0.204928	Ptgds
BP	GO:2000324	positive regulation of glucocorticoid receptor signaling pathway	1	1/253	4/12857	0.0764276	0.204928	Ntrk2
BP	GO:0090109	regulation of cell-substrate junction assembly	3	3/253	51/12857	0.0787482	0.210464	Fam107a/Enpp2/Thy1
BP	GO:0032232	negative regulation of actin filament bundle assembly	2	2/253	24/12857	0.0801941	0.212431	Shank3/Dbn1
BP	GO:0050974	detection of mechanical stimulus involved in sensory perception	2	2/253	24/12857	0.0801941	0.212431	Grin2b/Atp2b2
BP	GO:0099131	ATP hydrolysis coupled ion transmembrane transport	2	2/253	24/12857	0.0801941	0.212431	Atp1a2/Atp6v0e2
BP	GO:0099132	ATP hydrolysis coupled cation transmembrane transport	2	2/253	24/12857	0.0801941	0.212431	Atp1a2/Atp6v0e2
BP	GO:0051235	maintenance of location	8	8/253	235/12857	0.0931647	0.232978	Clmn/Ryr2/Snca/Pex5l/Thy1/Dbn1/Ank3/Slc17a7
BP	GO:0006707	cholesterol catabolic process	1	1/253	5/12857	0.0946073	0.232978	Mt3
BP	GO:0010649	regulation of cell communication by electrical coupling	1	1/253	5/12857	0.0946073	0.232978	Ank3
BP	GO:0016127	sterol catabolic process	1	1/253	5/12857	0.0946073	0.232978	Mt3
BP	GO:0034112	positive regulation of homotypic cell-cell adhesion	1	1/253	5/12857	0.0946073	0.232978	Ank3
BP	GO:0035814	negative regulation of renal sodium excretion	1	1/253	5/12857	0.0946073	0.232978	Adora1
BP	GO:0043490	malate-aspartate shuttle	1	1/253	5/12857	0.0946073	0.232978	Slc1a3
BP	GO:0044849	estrous cycle	1	1/253	5/12857	0.0946073	0.232978	Enpp2
BP	GO:0051666	actin cortical patch localization	1	1/253	5/12857	0.0946073	0.232978	Wipf3
BP	GO:0150003	regulation of spontaneous synaptic transmission	1	1/253	5/12857	0.0946073	0.232978	Stx1b
BP	GO:1902961	positive regulation of aspartic-type endopeptidase activity involved in amyloid precursor protein catabolic process	1	1/253	5/12857	0.0946073	0.232978	Epha4
BP	GO:1903935	response to sodium arsenite	1	1/253	5/12857	0.0946073	0.232978	Nefl
BP	GO:1905247	positive regulation of aspartic-type peptidase activity	1	1/253	5/12857	0.0946073	0.232978	Epha4
BP	GO:1905906	regulation of amyloid fibril formation	1	1/253	5/12857	0.0946073	0.232978	Clu
BP	GO:0001666	response to hypoxia	6	6/253	160/12857	0.096289	0.236588	Ryr2/Grin2b/Mgarp/Adora1/Kcnd2/Kcnma1
BP	GO:0002931	response to ischemia	2	2/253	27/12857	0.0982015	0.240032	Faim2/Camk2a
BP	GO:0007097	nuclear migration	2	2/253	27/12857	0.0982015	0.240032	Kif1a/Clmn
BP	GO:0009409	response to cold	2	2/253	27/12857	0.0982015	0.240032	Vgf/Pcsk1n
BP	GO:1903391	regulation of adherens junction organization	3	3/253	57/12857	0.101768	0.247645	Fam107a/Enpp2/Thy1
BP	GO:0010463	mesenchymal cell proliferation	2	2/253	28/12857	0.104435	0.252828	Nfib/Six1
BP	GO:0045494	photoreceptor cell maintenance	2	2/253	28/12857	0.104435	0.252828	Map1a/Tub
BP	GO:0097746	regulation of blood vessel diameter	4	4/253	93/12857	0.110961	0.257588	Atp1a2/Adm/Adora1/Kcnma1
BP	GO:0002826	negative regulation of T-helper 1 type immune response	1	1/253	6/12857	0.112431	0.257588	Il33
BP	GO:0006798	polyphosphate catabolic process	1	1/253	6/12857	0.112431	0.257588	Atcay
BP	GO:0030913	paranodal junction assembly	1	1/253	6/12857	0.112431	0.257588	Nfasc
BP	GO:0031999	negative regulation of fatty acid beta-oxidation	1	1/253	6/12857	0.112431	0.257588	Cnr1
BP	GO:0032241	positive regulation of nucleobase-containing compound transport	1	1/253	6/12857	0.112431	0.257588	Adora1
BP	GO:0034638	phosphatidylcholine catabolic process	1	1/253	6/12857	0.112431	0.257588	Enpp2
BP	GO:0042048	olfactory behavior	1	1/253	6/12857	0.112431	0.257588	Grin1
BP	GO:0098920	retrograde trans-synaptic signaling by lipid	1	1/253	6/12857	0.112431	0.257588	Cnr1
BP	GO:0098921	retrograde trans-synaptic signaling by endocannabinoid	1	1/253	6/12857	0.112431	0.257588	Cnr1
BP	GO:0099011	neuronal dense core vesicle exocytosis	1	1/253	6/12857	0.112431	0.257588	Syt4
BP	GO:1905049	negative regulation of metallopeptidase activity	1	1/253	6/12857	0.112431	0.257588	Timp3
BP	GO:1905936	regulation of germ cell proliferation	1	1/253	6/12857	0.112431	0.257588	Ptgds
BP	GO:0097756	negative regulation of blood vessel diameter	3	3/253	62/12857	0.122741	0.278303	Atp1a2/Adm/Adora1
BP	GO:0010559	regulation of glycoprotein biosynthetic process	2	2/253	31/12857	0.123738	0.2796	Mt3/Necab1
BP	GO:0062012	regulation of small molecule metabolic process	8	8/253	252/12857	0.124922	0.281502	Snca/Igfbp5/Hpca/Adcyap1r1/Dkk3/Atcay/Cnr1/Kcnma1
BP	GO:0009725	response to hormone	13	13/253	464/12857	0.127727	0.281957	Atp1a2/Timp3/Fam107a/Ly6h/Camk2a/Car2/Mt3/Chrm1/Mgarp/Vgf/Six1/Ntrk2/Kcnma1
BP	GO:0031987	locomotion involved in locomotory behavior	1	1/253	7/12857	0.129904	0.281957	Dbn1
BP	GO:0042572	retinol metabolic process	1	1/253	7/12857	0.129904	0.281957	Ttr
BP	GO:0097067	cellular response to thyroid hormone stimulus	1	1/253	7/12857	0.129904	0.281957	Six1
BP	GO:0097264	self proteolysis	1	1/253	7/12857	0.129904	0.281957	Tenm2
BP	GO:0098880	maintenance of postsynaptic specialization structure	1	1/253	7/12857	0.129904	0.281957	Shank2
BP	GO:1905245	regulation of aspartic-type peptidase activity	1	1/253	7/12857	0.129904	0.281957	Epha4
BP	GO:0048041	focal adhesion assembly	3	3/253	65/12857	0.136018	0.293057	Fam107a/Enpp2/Thy1
BP	GO:0002866	positive regulation of acute inflammatory response to antigenic stimulus	1	1/253	8/12857	0.147035	0.306169	Cnr1
BP	GO:0031622	positive regulation of fever generation	1	1/253	8/12857	0.147035	0.306169	Cnr1
BP	GO:0046543	development of secondary female sexual characteristics	1	1/253	8/12857	0.147035	0.306169	Nell2
BP	GO:1905274	regulation of modification of postsynaptic actin cytoskeleton	1	1/253	8/12857	0.147035	0.306169	Cttnbp2
BP	GO:1905331	negative regulation of morphogenesis of an epithelium	1	1/253	8/12857	0.147035	0.306169	Six1
BP	GO:1901861	regulation of muscle tissue development	4	4/253	106/12857	0.156243	0.322686	Rbfox1/Igfbp5/Ncam1/Six1
BP	GO:0031589	cell-substrate adhesion	7	7/253	227/12857	0.161029	0.325092	Fam107a/Enpp2/Thy1/Dbn1/Spock1/Spock2/Ptprz1
BP	GO:0002638	negative regulation of immunoglobulin production	1	1/253	9/12857	0.16383	0.325092	Il33
BP	GO:0048739	cardiac muscle fiber development	1	1/253	9/12857	0.16383	0.325092	Obsl1
BP	GO:0050965	detection of temperature stimulus involved in sensory perception of pain	1	1/253	9/12857	0.16383	0.325092	Adora1
BP	GO:0051775	response to redox state	1	1/253	9/12857	0.16383	0.325092	Ryr2
BP	GO:0060602	branch elongation of an epithelium	1	1/253	9/12857	0.16383	0.325092	Six1
BP	GO:0098962	regulation of postsynaptic neurotransmitter receptor activity	1	1/253	9/12857	0.16383	0.325092	Shisa7
BP	GO:1900221	regulation of amyloid-beta clearance	1	1/253	9/12857	0.16383	0.325092	Clu
BP	GO:0120032	regulation of plasma membrane bounded cell projection assembly	5	5/253	150/12857	0.173909	0.343433	Nrxn1/Dpysl3/Gpm6a/Dbn1/Nlgn1
BP	GO:0043030	regulation of macrophage activation	2	2/253	39/12857	0.178575	0.343869	Il33/Snca
BP	GO:0046850	regulation of bone remodeling	2	2/253	39/12857	0.178575	0.343869	Syt7/Car2
BP	GO:0002674	negative regulation of acute inflammatory response	1	1/253	10/12857	0.180296	0.343869	Adora1
BP	GO:0014841	skeletal muscle satellite cell proliferation	1	1/253	10/12857	0.180296	0.343869	Six1
BP	GO:0014842	regulation of skeletal muscle satellite cell proliferation	1	1/253	10/12857	0.180296	0.343869	Six1
BP	GO:0016188	synaptic vesicle maturation	1	1/253	10/12857	0.180296	0.343869	Slc17a7
BP	GO:0033004	negative regulation of mast cell activation	1	1/253	10/12857	0.180296	0.343869	Cnr1
BP	GO:0051451	myoblast migration	1	1/253	10/12857	0.180296	0.343869	Six1
BP	GO:0060670	branching involved in labyrinthine layer morphogenesis	1	1/253	10/12857	0.180296	0.343869	Adm
BP	GO:0090196	regulation of chemokine secretion	1	1/253	10/12857	0.180296	0.343869	Il33
BP	GO:0098887	neurotransmitter receptor transport, endosome to postsynaptic membrane	1	1/253	10/12857	0.180296	0.343869	Arhgap44
BP	GO:1902894	negative regulation of pri-miRNA transcription by RNA polymerase II	1	1/253	10/12857	0.180296	0.343869	Nfib
BP	GO:1905097	regulation of guanyl-nucleotide exchange factor activity	1	1/253	10/12857	0.180296	0.343869	Epha4
BP	GO:0060537	muscle tissue development	8	8/253	278/12857	0.182921	0.348673	Hlf/Rbfox1/Meg3/Ryr2/Igfbp5/Obsl1/Ncam1/Six1
BP	GO:0050886	endocrine process	2	2/253	40/12857	0.185678	0.352295	Rasl10b/Pex5l
BP	GO:0035264	multicellular organism growth	5	5/253	156/12857	0.193986	0.361052	Slc1a2/Stc2/Meg3/Slc4a10/Apba2
BP	GO:0001660	fever generation	1	1/253	11/12857	0.196439	0.361052	Cnr1
BP	GO:0006020	inositol metabolic process	1	1/253	11/12857	0.196439	0.361052	Itpka
BP	GO:0031652	positive regulation of heat generation	1	1/253	11/12857	0.196439	0.361052	Cnr1
BP	GO:0032095	regulation of response to food	1	1/253	11/12857	0.196439	0.361052	Mt3
BP	GO:0099639	neurotransmitter receptor transport, endosome to plasma membrane	1	1/253	11/12857	0.196439	0.361052	Arhgap44
BP	GO:0140058	neuron projection arborization	1	1/253	11/12857	0.196439	0.361052	Nlgn1
BP	GO:1905276	regulation of epithelial tube formation	1	1/253	11/12857	0.196439	0.361052	Six1
BP	GO:0000281	mitotic cytokinesis	3	3/253	78/12857	0.198392	0.364438	Sept3/Ank3/Sept5
BP	GO:0002830	positive regulation of type 2 immune response	1	1/253	12/12857	0.212265	0.38078	Il33
BP	GO:0014850	response to muscle activity	1	1/253	12/12857	0.212265	0.38078	Ryr2
BP	GO:0042744	hydrogen peroxide catabolic process	1	1/253	12/12857	0.212265	0.38078	Snca
BP	GO:0044062	regulation of excretion	1	1/253	12/12857	0.212265	0.38078	Adora1
BP	GO:1902902	negative regulation of autophagosome assembly	1	1/253	12/12857	0.212265	0.38078	Fez1
BP	GO:0006414	translational elongation	2	2/253	44/12857	0.214443	0.383224	Eef1a2/Grm5
BP	GO:0010676	positive regulation of cellular carbohydrate metabolic process	2	2/253	44/12857	0.214443	0.383224	Snca/Adcyap1r1
BP	GO:0110053	regulation of actin filament organization	6	6/253	206/12857	0.220561	0.392878	Shank3/Add2/Tmod2/Dbn1/Csf3/Wipf3
BP	GO:0098696	regulation of neurotransmitter receptor localization to postsynaptic specialization membrane	1	1/253	13/12857	0.22778	0.398828	Camk2a
BP	GO:1905048	regulation of metallopeptidase activity	1	1/253	13/12857	0.22778	0.398828	Timp3
BP	GO:1990000	amyloid fibril formation	1	1/253	13/12857	0.22778	0.398828	Clu
BP	GO:2000811	negative regulation of anoikis	1	1/253	13/12857	0.22778	0.398828	Ntrk2
BP	GO:0110110	positive regulation of animal organ morphogenesis	2	2/253	46/12857	0.22898	0.399652	Six1/Robo2
BP	GO:0071229	cellular response to acid chemical	4	4/253	125/12857	0.232117	0.404912	Col1a2/Six1/Ntrk2/Grin2a
BP	GO:0048024	regulation of mRNA splicing, via spliceosome	3	3/253	86/12857	0.239634	0.413201	Rbfox1/Khdrbs3/Rbfox3
BP	GO:0010666	positive regulation of cardiac muscle cell apoptotic process	1	1/253	14/12857	0.242991	0.413201	Camk2a
BP	GO:0035809	regulation of urine volume	1	1/253	14/12857	0.242991	0.413201	Adm
BP	GO:0050860	negative regulation of T cell receptor signaling pathway	1	1/253	14/12857	0.242991	0.413201	Thy1
BP	GO:0060004	reflex	1	1/253	14/12857	0.242991	0.413201	Kcnma1
BP	GO:0061162	establishment of monopolar cell polarity	1	1/253	14/12857	0.242991	0.413201	Map1b
BP	GO:0099638	endosome to plasma membrane protein transport	1	1/253	14/12857	0.242991	0.413201	Arhgap44
BP	GO:1901741	positive regulation of myoblast fusion	1	1/253	14/12857	0.242991	0.413201	Adgrb1
BP	GO:1905314	semi-lunar valve development	1	1/253	14/12857	0.242991	0.413201	Robo2
BP	GO:0006029	proteoglycan metabolic process	2	2/253	49/12857	0.250898	0.422877	B3gat1/Spock2
BP	GO:0061951	establishment of protein localization to plasma membrane	2	2/253	49/12857	0.250898	0.422877	Arhgap44/Ank3
BP	GO:0120034	positive regulation of plasma membrane bounded cell projection assembly	3	3/253	89/12857	0.255465	0.427458	Dpysl3/Gpm6a/Nlgn1
BP	GO:1901617	organic hydroxy compound biosynthetic process	4	4/253	131/12857	0.25776	0.427458	Snca/Itpka/Adcyap1r1/Dkk3
BP	GO:0031069	hair follicle morphogenesis	1	1/253	15/12857	0.257904	0.427458	Igfbp5
BP	GO:0035067	negative regulation of histone acetylation	1	1/253	15/12857	0.257904	0.427458	Snca
BP	GO:0060045	positive regulation of cardiac muscle cell proliferation	1	1/253	15/12857	0.257904	0.427458	Ncam1
BP	GO:0016311	dephosphorylation	8	8/253	307/12857	0.258706	0.42814	Ppp2r2c/Rimbp2/Adora1/Plppr4/Dlg2/Lmtk3/Ptprz1/Slc7a14
BP	GO:0042593	glucose homeostasis	5	5/253	175/12857	0.262163	0.433207	Nrxn1/Igfbp5/Vgf/Cnr1/Vsnl1
BP	GO:0002438	acute inflammatory response to antigenic stimulus	1	1/253	16/12857	0.272524	0.442458	Cnr1
BP	GO:0046597	negative regulation of viral entry into host cell	1	1/253	16/12857	0.272524	0.442458	Ifitm7
BP	GO:1905332	positive regulation of morphogenesis of an epithelium	1	1/253	16/12857	0.272524	0.442458	Six1
BP	GO:0150063	visual system development	6	6/253	222/12857	0.272754	0.442458	Tub/Gpm6a/Thy1/Ntrk2/Ntrk3/Miat
BP	GO:0006970	response to osmotic stress	2	2/253	52/12857	0.272871	0.442458	Kcnma1/Scn2a
BP	GO:0006448	regulation of translational elongation	1	1/253	17/12857	0.286857	0.458581	Grm5
BP	GO:0033194	response to hydroperoxide	1	1/253	17/12857	0.286857	0.458581	Rnf112
BP	GO:0090559	regulation of membrane permeability	2	2/253	55/12857	0.29482	0.46926	Camk2a/Mt3
BP	GO:0032094	response to food	1	1/253	18/12857	0.300909	0.474361	Mt3
BP	GO:0044342	type B pancreatic cell proliferation	1	1/253	18/12857	0.300909	0.474361	Igfbp5
BP	GO:0043011	myeloid dendritic cell differentiation	1	1/253	19/12857	0.314685	0.487665	Ubd
BP	GO:0048311	mitochondrion distribution	1	1/253	19/12857	0.314685	0.487665	Atcay
BP	GO:0035384	thioester biosynthetic process	1	1/253	21/12857	0.341431	0.515077	Snca
BP	GO:0071616	acyl-CoA biosynthetic process	1	1/253	21/12857	0.341431	0.515077	Snca
BP	GO:0099149	regulation of postsynaptic neurotransmitter receptor internalization	1	1/253	21/12857	0.341431	0.515077	Hpca
BP	GO:1902230	negative regulation of intrinsic apoptotic signaling pathway in response to DNA damage	1	1/253	21/12857	0.341431	0.515077	Clu
BP	GO:0050878	regulation of body fluid levels	5	5/253	197/12857	0.346594	0.521302	Atp2b2/Adm/Chrm1/Adora1/Kcnma1
BP	GO:0035455	response to interferon-alpha	1	1/253	22/12857	0.354412	0.526893	Ifitm7
BP	GO:0045672	positive regulation of osteoclast differentiation	1	1/253	22/12857	0.354412	0.526893	Car2
BP	GO:0046685	response to arsenic-containing substance	1	1/253	22/12857	0.354412	0.526893	Nefl
BP	GO:0051788	response to misfolded protein	1	1/253	22/12857	0.354412	0.526893	Clu
BP	GO:0070584	mitochondrion morphogenesis	1	1/253	22/12857	0.354412	0.526893	Fez1
BP	GO:0120033	negative regulation of plasma membrane bounded cell projection assembly	1	1/253	22/12857	0.354412	0.526893	Nrxn1
BP	GO:0017001	antibiotic catabolic process	1	1/253	23/12857	0.367137	0.540923	Snca
BP	GO:0071470	cellular response to osmotic stress	1	1/253	23/12857	0.367137	0.540923	Scn2a
BP	GO:0071236	cellular response to antibiotic	3	3/253	111/12857	0.373741	0.549859	Rnf112/Clu/Gnai1
BP	GO:0061351	neural precursor cell proliferation	3	3/253	113/12857	0.384443	0.561143	Kif1a/Dbn1/Ptprz1
BP	GO:0034341	response to interferon-gamma	3	3/253	114/12857	0.389779	0.567165	Snca/Ubd/Ifitm7
BP	GO:0071466	cellular response to xenobiotic stimulus	2	2/253	70/12857	0.402004	0.580181	Ryr2/Grin1
BP	GO:0009268	response to pH	1	1/253	27/12857	0.41559	0.592409	Kcnma1
BP	GO:0071456	cellular response to hypoxia	2	2/253	72/12857	0.415767	0.592409	Mgarp/Kcnd2
BP	GO:1905039	carboxylic acid transmembrane transport	2	2/253	72/12857	0.415767	0.592409	Slc1a2/Slc1a3
BP	GO:0098884	postsynaptic neurotransmitter receptor internalization	1	1/253	28/12857	0.427114	0.603351	Hpca
BP	GO:0140239	postsynaptic endocytosis	1	1/253	28/12857	0.427114	0.603351	Hpca
BP	GO:0043255	regulation of carbohydrate biosynthetic process	2	2/253	75/12857	0.436108	0.612994	Snca/Adcyap1r1
BP	GO:0006270	DNA replication initiation	1	1/253	29/12857	0.438412	0.612994	Rny3
BP	GO:0022904	respiratory electron transport chain	2	2/253	76/12857	0.442804	0.618347	Slc1a3/Snca
BP	GO:0042092	type 2 immune response	1	1/253	31/12857	0.460346	0.632375	Il33
BP	GO:0071514	genetic imprinting	1	1/253	31/12857	0.460346	0.632375	Meg3
BP	GO:0046660	female sex differentiation	2	2/253	79/12857	0.462624	0.63418	Vgf/Mir124a-1hg
BP	GO:0045668	negative regulation of osteoblast differentiation	1	1/253	32/12857	0.470991	0.638306	Igfbp5
BP	GO:0071158	positive regulation of cell cycle arrest	1	1/253	32/12857	0.470991	0.638306	Rnf112
BP	GO:0036474	cell death in response to hydrogen peroxide	1	1/253	33/12857	0.481427	0.649669	Rnf112
BP	GO:1905710	positive regulation of membrane permeability	1	1/253	33/12857	0.481427	0.649669	Mt3
BP	GO:0031647	regulation of protein stability	5	5/253	232/12857	0.482246	0.649975	Fam107a/Clu/Snca/Epha4/Atp1b2
BP	GO:0035690	cellular response to drug	5	5/253	234/12857	0.489781	0.658345	Rnf112/Ryr2/Ly6h/Chrm1/Gnai1
BP	GO:1901616	organic hydroxy compound catabolic process	1	1/253	34/12857	0.491657	0.658345	Mt3
BP	GO:1902108	regulation of mitochondrial membrane permeability involved in apoptotic process	1	1/253	34/12857	0.491657	0.658345	Camk2a
BP	GO:2000242	negative regulation of reproductive process	1	1/253	34/12857	0.491657	0.658345	Ptgds
BP	GO:0097720	calcineurin-mediated signaling	1	1/253	35/12857	0.501687	0.667159	Adgrb2
BP	GO:0002448	mast cell mediated immunity	1	1/253	37/12857	0.521159	0.684203	Cplx2
BP	GO:0043303	mast cell degranulation	1	1/253	37/12857	0.521159	0.684203	Cplx2
BP	GO:1904888	cranial skeletal system development	1	1/253	37/12857	0.521159	0.684203	Six1
BP	GO:0050829	defense response to Gram-negative bacterium	1	1/253	38/12857	0.530609	0.692739	Adgrb1
BP	GO:1901570	fatty acid derivative biosynthetic process	1	1/253	38/12857	0.530609	0.692739	Ptgds
BP	GO:1903573	negative regulation of response to endoplasmic reticulum stress	1	1/253	38/12857	0.530609	0.692739	Clu
BP	GO:0007006	mitochondrial membrane organization	2	2/253	90/12857	0.531598	0.693206	Camk2a/Snca
BP	GO:0061614	pri-miRNA transcription by RNA polymerase II	1	1/253	39/12857	0.539873	0.700663	Nfib
BP	GO:0071333	cellular response to glucose stimulus	2	2/253	95/12857	0.560904	0.720568	Nrxn1/Vsnl1
BP	GO:0044283	small molecule biosynthetic process	9	9/253	464/12857	0.565567	0.724499	Slc1a3/Ptgds/Enpp5/Snca/Itpka/Adcyap1r1/Dkk3/Plp1/Gad1
BP	GO:0071331	cellular response to hexose stimulus	2	2/253	96/12857	0.566606	0.724499	Nrxn1/Vsnl1
BP	GO:0140253	cell-cell fusion	1	1/253	44/12857	0.583532	0.737824	Adgrb1
BP	GO:1903510	mucopolysaccharide metabolic process	1	1/253	45/12857	0.591755	0.745643	Spock2
BP	GO:0044262	cellular carbohydrate metabolic process	4	4/253	213/12857	0.607039	0.755916	Snca/Igfbp5/Itpka/Adcyap1r1
BP	GO:1903036	positive regulation of response to wounding	1	1/253	47/12857	0.60772	0.755916	Ntrk3
BP	GO:0062013	positive regulation of small molecule metabolic process	2	2/253	104/12857	0.610299	0.757978	Snca/Adcyap1r1
BP	GO:0032103	positive regulation of response to external stimulus	4	4/253	215/12857	0.614408	0.761006	Il33/Snca/Cnr1/Ntrk3
BP	GO:0048146	positive regulation of fibroblast proliferation	1	1/253	49/12857	0.623062	0.767744	Ptprz1
BP	GO:0099024	plasma membrane invagination	1	1/253	49/12857	0.623062	0.767744	Adgrb1
BP	GO:1905268	negative regulation of chromatin organization	1	1/253	50/12857	0.630508	0.773009	Snca
BP	GO:1990830	cellular response to leukemia inhibitory factor	2	2/253	108/12857	0.63086	0.773009	Egln3/Spock2
BP	GO:0006900	vesicle budding from membrane	1	1/253	51/12857	0.637807	0.779769	Snap91
BP	GO:2000134	negative regulation of G1/S transition of mitotic cell cycle	1	1/253	51/12857	0.637807	0.779769	Fam107a
BP	GO:0008544	epidermis development	3	3/253	166/12857	0.638036	0.779769	Igfbp5/Atp2b2/Kcnma1
BP	GO:0061077	chaperone-mediated protein folding	1	1/253	52/12857	0.644963	0.784447	Clu
BP	GO:0030968	endoplasmic reticulum unfolded protein response	1	1/253	53/12857	0.651978	0.789767	Stc2
BP	GO:0060021	roof of mouth development	1	1/253	53/12857	0.651978	0.789767	Gabrb3
BP	GO:0120031	plasma membrane bounded cell projection assembly	7	7/253	392/12857	0.656125	0.793913	Sept3/Nrxn1/Dpysl3/Gpm6a/Dbn1/Nlgn1/Sept5
BP	GO:0030279	negative regulation of ossification	1	1/253	54/12857	0.658855	0.794878	Igfbp5
BP	GO:0042775	mitochondrial ATP synthesis coupled electron transport	1	1/253	55/12857	0.665596	0.800662	Snca
BP	GO:1905330	regulation of morphogenesis of an epithelium	1	1/253	55/12857	0.665596	0.800662	Six1
BP	GO:0060249	anatomical structure homeostasis	5	5/253	293/12857	0.687812	0.819206	Nell2/Map1a/Car2/Tub/Slc17a7
BP	GO:0051865	protein autoubiquitination	1	1/253	60/12857	0.697364	0.827978	Rnf112
BP	GO:0006809	nitric oxide biosynthetic process	1	1/253	62/12857	0.709212	0.836011	Clu
BP	GO:1901655	cellular response to ketone	1	1/253	63/12857	0.714962	0.83978	Gnai1
BP	GO:1905897	regulation of response to endoplasmic reticulum stress	1	1/253	64/12857	0.720599	0.84369	Clu
BP	GO:0048609	multicellular organismal reproductive process	8	8/253	476/12857	0.724586	0.846245	Ptgds/Enpp2/Mapk8ip2/Grin1/Adcyap1r1/Vgf/Cnr1/Wipf3
BP	GO:0071496	cellular response to external stimulus	3	3/253	194/12857	0.739014	0.85849	Slc1a2/Atp1a2/Fam107a
BP	GO:0034620	cellular response to unfolded protein	1	1/253	68/12857	0.742056	0.860241	Stc2
BP	GO:2001057	reactive nitrogen species metabolic process	1	1/253	68/12857	0.742056	0.860241	Clu
BP	GO:0035194	posttranscriptional gene silencing by RNA	1	1/253	72/12857	0.761872	0.874584	Mir124a-1hg
BP	GO:0043901	negative regulation of multi-organism process	2	2/253	142/12857	0.772675	0.881144	Ptgds/Ifitm7
BP	GO:0031349	positive regulation of defense response	4	4/253	269/12857	0.77959	0.885396	Il33/Snca/Cnr1/Ptgs2os
BP	GO:0006486	protein glycosylation	2	2/253	145/12857	0.782581	0.887213	Slc4a10/Mt3
BP	GO:0043413	macromolecule glycosylation	2	2/253	145/12857	0.782581	0.887213	Slc4a10/Mt3
BP	GO:0007565	female pregnancy	1	1/253	79/12857	0.79297	0.896519	Igfbp5
BP	GO:0019882	antigen processing and presentation	1	1/253	79/12857	0.79297	0.896519	Rab3c
BP	GO:0000082	G1/S transition of mitotic cell cycle	2	2/253	150/12857	0.798254	0.900636	Fam107a/Camk2a
BP	GO:0046434	organophosphate catabolic process	2	2/253	154/12857	0.810066	0.905578	Enpp2/Enpp5
BP	GO:0048144	fibroblast proliferation	1	1/253	84/12857	0.812673	0.907259	Ptprz1
BP	GO:0000045	autophagosome assembly	1	1/253	86/12857	0.82002	0.911134	Fez1
BP	GO:1905037	autophagosome organization	1	1/253	89/12857	0.830507	0.916595	Fez1
BP	GO:0002377	immunoglobulin production	1	1/253	90/12857	0.833866	0.91876	Il33
BP	GO:0044706	multi-multicellular organism process	1	1/253	90/12857	0.833866	0.91876	Igfbp5
BP	GO:0044282	small molecule catabolic process	3	3/253	230/12857	0.834595	0.919256	Mt3/Faah/Cnr1
BP	GO:0031668	cellular response to extracellular stimulus	2	2/253	168/12857	0.846702	0.928241	Slc1a2/Fam107a
BP	GO:0040017	positive regulation of locomotion	6	6/253	430/12857	0.854554	0.933629	Fam107a/Enpp2/Igfbp5/Thy1/Ntrk3/Ptprz1
BP	GO:0019079	viral genome replication	1	1/253	98/12857	0.858454	0.935513	Ifitm7
BP	GO:0008637	apoptotic mitochondrial changes	1	1/253	100/12857	0.864012	0.939081	Camk2a
BP	GO:0046390	ribose phosphate biosynthetic process	2	2/253	178/12857	0.868821	0.941509	Adcy1/Snca
BP	GO:0051701	interaction with host	1	1/253	103/12857	0.871944	0.94396	Ifitm7
BP	GO:1901137	carbohydrate derivative biosynthetic process	6	6/253	455/12857	0.888219	0.954568	Adcy1/Snca/Slc4a10/Mt3/Necab1/B3gat1
BP	GO:0006979	response to oxidative stress	4	4/253	328/12857	0.890477	0.955692	Rnf112/Stc2/Snca/Mt3
BP	GO:0104004	cellular response to environmental stimulus	2	2/253	191/12857	0.893206	0.95628	Atp1a2/Scn2a
BP	GO:0061919	process utilizing autophagic mechanism	4	4/253	332/12857	0.895838	0.957228	Gfap/Snca/Mt3/Fez1
BP	GO:0098727	maintenance of cell number	1	1/253	115/12857	0.899322	0.958772	Miat
BP	GO:0198738	cell-cell signaling by wnt	3	3/253	269/12857	0.902678	0.961104	Ndrg2/Ryr2/Dkk3
BP	GO:0034976	response to endoplasmic reticulum stress	2	2/253	199/12857	0.906052	0.962205	Stc2/Clu
BP	GO:0045926	negative regulation of growth	2	2/253	199/12857	0.906052	0.962205	Stc2/Igfbp5
BP	GO:0009896	positive regulation of catabolic process	4	4/253	350/12857	0.917216	0.969348	Clu/Il33/Snca/Adora1
BP	GO:0031331	positive regulation of cellular catabolic process	3	3/253	295/12857	0.932834	0.976153	Clu/Il33/Snca
BP	GO:0009108	coenzyme biosynthetic process	1	1/253	148/12857	0.948103	0.982134	Snca
BP	GO:0050870	positive regulation of T cell activation	1	1/253	148/12857	0.948103	0.982134	Thy1
BP	GO:0040029	regulation of gene expression, epigenetic	1	1/253	189/12857	0.977274	0.99457	Mir124a-1hg
BP	GO:0060326	cell chemotaxis	1	1/253	206/12857	0.983875	0.997212	Enpp2
BP	GO:0043414	macromolecule methylation	1	1/253	241/12857	0.992057	0.999507	Meg3
BP	GO:0010876	lipid localization	1	1/253	249/12857	0.993245	0.999522	Syt7
BP	GO:1901361	organic cyclic compound catabolic process	2	2/253	381/12857	0.995925	0.999522	Enpp5/Mt3
BP	GO:0032259	methylation	1	1/253	288/12857	0.99694	0.999522	Meg3
BP	GO:0044270	cellular nitrogen compound catabolic process	1	1/253	356/12857	0.999235	0.999522	Enpp5
BP	GO:0046700	heterocycle catabolic process	1	1/253	360/12857	0.999295	0.999522	Enpp5
BP	GO:0042110	T cell activation	1	1/253	362/12857	0.999323	0.999522	Thy1
BP	GO:0019439	aromatic compound catabolic process	1	1/253	366/12857	0.999377	0.999522	Enpp5
BP	GO:0016569	covalent chromatin modification	1	1/253	379/12857	0.999522	0.999522	Snca
CC	GO:0097060	synaptic membrane	67	67/258	343/13042	2.32841e-48	1.02217e-45	Slc1a2/Clstn3/Rnf112/Gabra1/Adcy1/Gria1/Sept3/Shank3/Faim2/Scn8a/Nrxn1/Gabbr1/Camk2a/Syt7/Cnksr2/Epha4/Kcnj3/Grin1/Snap25/Snph/Grin2b/Atp2b2/Slc6a1/Slc8a2/Stx1b/Nlgn3/Gpm6a/Clstn2/Chrm1/Snap91/Gabrb3/Gria2/Dbn1/Adgrb1/Syt1/Shank2/Ncam1/Cacna2d1/Erc2/Kcna2/Iqsec3/Dlgap3/Adora1/Cnr1/Plppr4/Camk2n1/Lrrc4b/Tenm2/Grm5/Dlg2/Lrrtm4/Nrgn/Shisa7/Cntn1/Ntrk2/Grin2a/Ntrk3/Kcnd2/Ctnna2/Kcnma1/Grm4/Nlgn1/Nrxn…
CC	GO:0098978	glutamatergic synapse	66	66/258	390/13042	2.05263e-43	4.50553e-41	Cttnbp2/Ndrg2/Bcan/Slc1a2/Clstn3/Adcy1/Gria1/Amph/Shank3/Scn8a/Nrxn1/Syt4/Gabbr1/Mal2/Camk2a/Syt7/Cnksr2/Cplx2/Epha4/Grin1/Snap25/Sh3gl2/Hpca/Sparcl1/Add2/Grin2b/Atp2b2/Nlgn3/Gpm6a/Clstn2/Chrm1/Camkv/Arhgap44/Cplx1/Gria2/Dbn1/Adgrb1/Syt1/Dgkb/Shank2/Ncam1/Cacna2d1/Erc2/Nrg3/Dlgap3/Cnr1/Plppr4/Lrrc4b/Tenm2/Grm5/Dlg2/Lrrtm4/Nrgn/Shisa7/Ppfia2/Ntrk2/Grin2a/Ntrk3/Kcnd2/Pclo/Kcnma1/Grm4/Nlgn1/Lgi1/Ptp…
CC	GO:0098793	presynapse	65	65/258	406/13042	3.65769e-41	5.35242e-39	Cttnbp2/Slc1a2/Rnf112/Kif1a/Gria1/Trim9/Amph/Rab3c/Nefm/Nefl/Sept3/Scn8a/Nrxn1/Syt4/Gabbr1/Mal2/Camk2a/Syt7/Cplx2/Snca/Epha4/Kcnj3/Grin1/Snap25/Snph/Sh3gl2/Rimbp2/Rph3a/Grin2b/Atp2b2/Slc6a1/Apba2/Stx1b/Gpm6a/Mt3/Chrm1/Arhgap44/Snap91/Cplx1/Gabrb3/Gria2/Sncb/Syt1/Shank2/Ncam1/Cacna2d1/Erc2/Kcna2/Svop/Adora1/Cnr1/Sv2b/Ppfia2/Cntn1/Ntrk2/Grin2a/Pclo/Ctnna2/Kcnma1/Grm4/Nrxn3/Slc17a7/Gad1/Sept5/Scn2a
CC	GO:0099240	intrinsic component of synaptic membrane	43	43/258	142/13042	1.36562e-39	1.49877e-37	Slc1a2/Clstn3/Gabra1/Adcy1/Gria1/Scn8a/Nrxn1/Gabbr1/Epha4/Kcnj3/Grin1/Snap25/Grin2b/Atp2b2/Slc6a1/Slc8a2/Nlgn3/Gpm6a/Clstn2/Chrm1/Gabrb3/Gria2/Adgrb1/Ncam1/Cacna2d1/Kcna2/Adora1/Cnr1/Plppr4/Lrrc4b/Grm5/Dlg2/Lrrtm4/Shisa7/Cntn1/Grin2a/Ntrk3/Kcnd2/Kcnma1/Grm4/Nlgn1/Ptprz1/Scn2a
CC	GO:0099699	integral component of synaptic membrane	39	39/258	130/13042	9.52413e-36	6.96849e-34	Slc1a2/Clstn3/Gabra1/Adcy1/Gria1/Scn8a/Nrxn1/Gabbr1/Epha4/Kcnj3/Grin1/Grin2b/Atp2b2/Slc6a1/Slc8a2/Nlgn3/Gpm6a/Clstn2/Chrm1/Gabrb3/Gria2/Adgrb1/Ncam1/Kcna2/Adora1/Cnr1/Plppr4/Lrrc4b/Grm5/Lrrtm4/Shisa7/Grin2a/Ntrk3/Kcnd2/Kcnma1/Grm4/Nlgn1/Ptprz1/Scn2a
CC	GO:0033267	axon part	53	53/258	341/13042	1.07909e-32	6.76745e-31	Slc1a2/Kcnq2/Gria1/Amph/Clu/Nefl/Scn8a/Nrxn1/Gabbr1/Dpysl3/Syt7/Cplx2/Snca/Epha4/Nfasc/Grin1/Map1a/Snap25/Stmn2/Grin2b/Gpm6a/Thy1/Fez1/Tmod2/Chrm1/Snap91/Cplx1/Gabrb3/Gria2/Dbn1/Sncb/Shank2/Ncam1/Erc2/Kcna2/Adora1/Cnr1/Nrsn1/Robo2/Dlg2/Map1b/Ntrk2/Spock1/Kcnq3/Grin2a/Pclo/Kcnma1/Grm4/Ptprz1/Ank3/Gad1/Sept5/Scn2a
CC	GO:0098936	intrinsic component of postsynaptic membrane	33	33/258	97/13042	2.16586e-32	1.18852e-30	Clstn3/Gabra1/Adcy1/Gria1/Scn8a/Gabbr1/Epha4/Grin1/Grin2b/Atp2b2/Slc6a1/Slc8a2/Nlgn3/Clstn2/Chrm1/Gabrb3/Gria2/Adgrb1/Ncam1/Cacna2d1/Adora1/Plppr4/Lrrc4b/Grm5/Dlg2/Lrrtm4/Shisa7/Cntn1/Grin2a/Ntrk3/Kcnd2/Nlgn1/Ptprz1
CC	GO:0099572	postsynaptic specialization	51	51/258	341/13042	1.30628e-30	6.37173e-29	Clstn3/Rnf112/Gabra1/Adcy1/Gria1/Cap2/Nefm/Mapk8ip2/Shank3/Scn8a/Camk2a/Cnksr2/Epha4/Grin1/Map1a/Dab1/Dnajc6/Add2/Grin2b/Atp2b2/Nlgn3/Clstn2/Chrm1/Arhgap44/Snap91/Gabrb3/Gria2/Dbn1/Adgrb1/Shank2/Erc2/Iqsec3/Dlgap3/Adora1/Plppr4/Camk2n1/Lrrc4b/Grm5/Dlg2/Lrrtm4/Map1b/Nrgn/Shisa7/Ntrk2/Grin2a/Kcnd2/Pclo/Ctnna2/Nlgn1/Insyn1/Ptprz1
CC	GO:0098984	neuron to neuron synapse	50	50/258	341/13042	1.37907e-29	6.05414e-28	Clstn3/Rnf112/Adcy1/Gria1/Cap2/Nefm/Mapk8ip2/Shank3/Scn8a/Mal2/Camk2a/Cnksr2/Epha4/Grin1/Map1a/Sh3gl2/Dab1/Dnajc6/Add2/Grin2b/Atp2b2/Clstn2/Chrm1/Arhgap44/Snap91/Gria2/Dbn1/Adgrb1/Syt1/Shank2/Erc2/Iqsec3/Adora1/Plppr4/Camk2n1/Lrrc4b/Grm5/Dlg2/Lrrtm4/Map1b/Nrgn/Shisa7/Ntrk2/Grin2a/Kcnd2/Pclo/Ctnna2/Nlgn1/Insyn1/Ptprz1
CC	GO:0099055	integral component of postsynaptic membrane	30	30/258	89/13042	2.25926e-29	9.01649e-28	Clstn3/Gabra1/Adcy1/Gria1/Scn8a/Gabbr1/Epha4/Grin1/Grin2b/Atp2b2/Slc6a1/Slc8a2/Nlgn3/Clstn2/Chrm1/Gabrb3/Gria2/Adgrb1/Ncam1/Adora1/Plppr4/Lrrc4b/Grm5/Lrrtm4/Shisa7/Grin2a/Ntrk3/Kcnd2/Nlgn1/Ptprz1
CC	GO:0032279	asymmetric synapse	47	47/258	325/13042	1.56491e-27	4.90712e-26	Clstn3/Rnf112/Adcy1/Gria1/Cap2/Nefm/Mapk8ip2/Shank3/Scn8a/Camk2a/Cnksr2/Epha4/Grin1/Map1a/Dab1/Dnajc6/Add2/Grin2b/Atp2b2/Clstn2/Chrm1/Arhgap44/Snap91/Gria2/Dbn1/Adgrb1/Shank2/Erc2/Iqsec3/Adora1/Plppr4/Camk2n1/Lrrc4b/Grm5/Dlg2/Lrrtm4/Map1b/Nrgn/Shisa7/Ntrk2/Grin2a/Kcnd2/Pclo/Ctnna2/Nlgn1/Insyn1/Ptprz1
CC	GO:0098889	intrinsic component of presynaptic membrane	25	25/258	77/13042	3.69125e-24	1.08031e-22	Slc1a2/Gria1/Scn8a/Nrxn1/Gabbr1/Epha4/Kcnj3/Grin1/Snap25/Grin2b/Atp2b2/Slc6a1/Gpm6a/Chrm1/Gria2/Ncam1/Cacna2d1/Kcna2/Adora1/Cnr1/Cntn1/Grin2a/Kcnma1/Grm4/Scn2a
CC	GO:0150034	distal axon	40	40/258	277/13042	1.91695e-23	5.25964e-22	Amph/Clu/Nefl/Nrxn1/Dpysl3/Syt7/Cplx2/Snca/Epha4/Grin1/Snap25/Stmn2/Grin2b/Gpm6a/Thy1/Fez1/Tmod2/Chrm1/Snap91/Cplx1/Gabrb3/Gria2/Dbn1/Sncb/Shank2/Ncam1/Erc2/Kcna2/Adora1/Cnr1/Nrsn1/Map1b/Ntrk2/Grin2a/Pclo/Kcnma1/Grm4/Ptprz1/Gad1/Sept5
CC	GO:0098948	intrinsic component of postsynaptic specialization membrane	22	22/258	58/13042	3.99824e-23	1.03249e-21	Clstn3/Gabra1/Adcy1/Gria1/Scn8a/Grin1/Grin2b/Atp2b2/Nlgn3/Clstn2/Chrm1/Gabrb3/Gria2/Plppr4/Lrrc4b/Dlg2/Lrrtm4/Shisa7/Grin2a/Kcnd2/Nlgn1/Ptprz1
CC	GO:0099060	integral component of postsynaptic specialization membrane	21	21/258	53/13042	1.33115e-22	3.11469e-21	Clstn3/Gabra1/Adcy1/Gria1/Scn8a/Grin1/Grin2b/Atp2b2/Nlgn3/Clstn2/Chrm1/Gabrb3/Gria2/Plppr4/Lrrc4b/Lrrtm4/Shisa7/Grin2a/Kcnd2/Nlgn1/Ptprz1
CC	GO:0099634	postsynaptic specialization membrane	24	24/258	78/13042	1.34804e-22	3.11469e-21	Clstn3/Gabra1/Adcy1/Gria1/Scn8a/Cnksr2/Grin1/Grin2b/Atp2b2/Nlgn3/Clstn2/Chrm1/Gabrb3/Gria2/Plppr4/Lrrc4b/Grm5/Dlg2/Lrrtm4/Shisa7/Grin2a/Kcnd2/Nlgn1/Ptprz1
CC	GO:0043197	dendritic spine	30	30/258	155/13042	1.55254e-21	3.40783e-20	Sez6/Slc1a2/Slc1a3/Atp1a2/Gria1/Shank3/Gabbr1/Camk2a/Epha4/Grin1/Itpka/Hpca/Grin2b/Slc8a2/Apba2/Arhgap44/Gria2/Dbn1/Shank2/Dlgap3/Adora1/Tenm2/Grm5/Nrgn/Shisa7/Ntrk2/Grin2a/Kcnd2/Nlgn1/Ptprz1
CC	GO:0099056	integral component of presynaptic membrane	22	22/258	70/13042	4.948e-21	9.87351e-20	Slc1a2/Gria1/Scn8a/Nrxn1/Gabbr1/Epha4/Kcnj3/Grin1/Grin2b/Atp2b2/Slc6a1/Gpm6a/Chrm1/Gria2/Ncam1/Kcna2/Adora1/Cnr1/Grin2a/Kcnma1/Grm4/Scn2a
CC	GO:0060076	excitatory synapse	20	20/258	57/13042	2.53622e-20	4.84087e-19	Gria1/Shank3/Scn8a/Kcnj3/Grin1/Grin2b/Atp2b2/Nlgn3/Snap91/Dbn1/Syt1/Shisa7/Ntrk2/Grin2a/Ntm/Pclo/Ctnna2/Grm4/Nlgn1/Slc17a7
CC	GO:1902495	transmembrane transporter complex	29	29/258	159/13042	4.31956e-20	7.9012e-19	Atp1a2/Gabra1/Kcnq2/Gria1/Ryr2/Shank3/Scn8a/Kcnj3/Grin1/Snap25/Pex5l/Grin2b/Gabrb3/Gria2/Shank2/Cacna2d1/Kcna2/Atp1b2/Dlgap3/Dlg2/Lrrtm4/Shisa7/Kcnq3/Grin2a/Kcnd2/Kcnma1/Nlgn1/Scn2b/Scn2a
CC	GO:0070382	exocytic vesicle	31	31/258	194/13042	1.19886e-19	2.10519e-18	Cttnbp2/Rnf112/Kif1a/Gria1/Trim9/Amph/Rab3c/Syt4/Gabbr1/Mal2/Dpysl3/Syt7/Snca/Grin1/Syt13/Snap25/Sh3gl2/Rph3a/Grin2b/Apba2/Stx1b/Mt3/Snap91/Gria2/Syt1/Svop/Sv2b/Syt17/Grin2a/Slc17a7/Sept5
CC	GO:1990351	transporter complex	29	29/258	166/13042	1.50866e-19	2.54732e-18	Atp1a2/Gabra1/Kcnq2/Gria1/Ryr2/Shank3/Scn8a/Kcnj3/Grin1/Snap25/Pex5l/Grin2b/Gabrb3/Gria2/Shank2/Cacna2d1/Kcna2/Atp1b2/Dlgap3/Dlg2/Lrrtm4/Shisa7/Kcnq3/Grin2a/Kcnd2/Kcnma1/Nlgn1/Scn2b/Scn2a
CC	GO:0099146	intrinsic component of postsynaptic density membrane	16	16/258	46/13042	2.01681e-16	2.52966e-15	Clstn3/Adcy1/Gria1/Scn8a/Grin1/Grin2b/Atp2b2/Clstn2/Chrm1/Gria2/Plppr4/Lrrc4b/Dlg2/Lrrtm4/Grin2a/Ptprz1
CC	GO:0099061	integral component of postsynaptic density membrane	15	15/258	41/13042	7.42284e-16	9.05175e-15	Clstn3/Adcy1/Gria1/Scn8a/Grin1/Grin2b/Atp2b2/Clstn2/Chrm1/Gria2/Plppr4/Lrrc4b/Lrrtm4/Grin2a/Ptprz1
CC	GO:0030427	site of polarized growth	25	25/258	178/13042	1.0945e-14	1.20121e-13	Clu/Nefl/Nrxn1/Dpysl3/Snca/Epha4/Grin1/Snap25/Stmn2/Gpm6a/Thy1/Fez1/Tmod2/Gria2/Dbn1/Sncb/Shank2/Ncam1/Erc2/Cnr1/Nrsn1/Map1b/Ntrk2/Pclo/Ptprz1
CC	GO:0098982	GABA-ergic synapse	15	15/258	57/13042	1.94641e-13	2.03446e-12	Bcan/Clstn3/Gabra1/Nrxn1/Gabbr1/Syt7/Atp2b2/Slc6a1/Nlgn3/Gabrb3/Erc2/Iqsec3/Cnr1/Kcnd2/Nrxn3
CC	GO:0098878	neurotransmitter receptor complex	12	12/258	35/13042	1.55088e-12	1.54735e-11	Gria1/Shank3/Grin1/Grin2b/Gria2/Shank2/Dlgap3/Dlg2/Lrrtm4/Shisa7/Grin2a/Nlgn1
CC	GO:0098688	parallel fiber to Purkinje cell synapse	10	10/258	26/13042	3.10171e-11	2.96011e-10	Scn8a/Kcnj3/Grin1/Grin2b/Atp2b2/Snap91/Grin2a/Pclo/Ctnna2/Grm4
CC	GO:0098685	Schaffer collateral - CA1 synapse	15	15/258	94/13042	4.27025e-10	3.9055e-09	Adcy1/Nefl/Nrxn1/Gabbr1/Camk2a/Epha4/Sh3gl2/Apba2/Chrm1/Snap91/Cplx1/Gria2/Dgkb/Ncam1/Grm5
CC	GO:0031256	leading edge membrane	14	14/258	115/13042	5.9344e-08	4.82445e-07	Slc1a2/Gabra1/Gria1/Amph/Fam107a/Gabbr1/Grin1/Hpca/Thy1/Arhgap44/Adora1/Robo2/Shisa7/Ptprz1
CC	GO:0098945	intrinsic component of presynaptic active zone membrane	7	7/258	20/13042	6.80104e-08	5.42847e-07	Scn8a/Nrxn1/Atp2b2/Gpm6a/Cacna2d1/Kcnma1/Grm4
CC	GO:0031225	anchored component of membrane	13	13/258	101/13042	9.12015e-08	7.06808e-07	Bcan/Rab3c/Ly6h/Lynx1/Snap25/Thy1/Ncam1/Cacna2d1/Sprn/Dlg2/Cntn1/Ntm/Lsamp
CC	GO:0043235	receptor complex	20	20/258	246/13042	9.17723e-08	7.06808e-07	Gabra1/Gria1/Shank3/Gabbr1/Epha4/Grin1/Pex5l/Adcyap1r1/Grin2b/Gabrb3/Gria2/Shank2/Dlgap3/Dlg2/Lrrtm4/Shisa7/Ntrk2/Grin2a/Ntrk3/Nlgn1
CC	GO:0031594	neuromuscular junction	11	11/258	72/13042	1.52694e-07	1.15573e-06	Gria1/Nefm/Nefl/Epha4/Rph3a/Stx1b/Dlgap3/Dlg2/Spock1/Pclo/Ank3
CC	GO:0060077	inhibitory synapse	6	6/258	15/13042	2.43722e-07	1.81346e-06	Nrxn1/Nlgn3/Gabrb3/Iqsec3/Pclo/Gad1
CC	GO:0098686	hippocampal mossy fiber to CA3 synapse	8	8/258	37/13042	4.94434e-07	3.61761e-06	Adcy1/Mal2/Grin1/Sh3gl2/Grin2b/Syt1/Shank2/Ctnna2
CC	GO:0099059	integral component of presynaptic active zone membrane	6	6/258	17/13042	5.82905e-07	4.19501e-06	Scn8a/Nrxn1/Atp2b2/Gpm6a/Kcnma1/Grm4
CC	GO:0031252	cell leading edge	20	20/258	325/13042	7.2648e-06	4.714e-05	Slc1a2/Gabra1/Gria1/Amph/Fam107a/Gabbr1/Dpysl3/Grin1/Snap25/Stmn2/Hpca/Thy1/Arhgap44/Dbn1/Kcna2/Adora1/Robo2/Shisa7/Ctnna2/Ptprz1
CC	GO:0005883	neurofilament	4	4/258	8/13042	9.83991e-06	5.81525e-05	Nefm/Nefl/Shank2/Pcp4
CC	GO:0098981	cholinergic synapse	4	4/258	8/13042	9.83991e-06	5.81525e-05	Nefl/Rph3a/Chrm1/Dlgap3
CC	GO:0043204	perikaryon	10	10/258	89/13042	9.93494e-06	5.81525e-05	Nefm/Nell2/Rbfox3/Epha4/Pcsk2/Hpca/Gria2/Kcna2/Map1b/Ntrk2
CC	GO:0043209	myelin sheath	14	14/258	190/13042	2.50232e-05	0.000138225	Atp1a2/Eef1a2/Gfap/Nefm/Nefl/Nfasc/Snap25/Car2/Plp1/Gnao1/Thy1/Mobp/Ncam1/Cntn1
CC	GO:0045121	membrane raft	17	17/258	269/13042	2.55039e-05	0.000138225	Atp1a2/Clip3/Faim2/Gabbr1/Mal2/Snap25/Mal/Adcyap1r1/Add2/Atp2b2/Thy1/Cnr1/Cntn1/Kcnq3/Gnai1/Kcnd2/Kcnma1
CC	GO:0098857	membrane microdomain	17	17/258	269/13042	2.55039e-05	0.000138225	Atp1a2/Clip3/Faim2/Gabbr1/Mal2/Snap25/Mal/Adcyap1r1/Add2/Atp2b2/Thy1/Cnr1/Cntn1/Kcnq3/Gnai1/Kcnd2/Kcnma1
CC	GO:0012506	vesicle membrane	16	16/258	243/13042	2.68631e-05	0.000143816	Nsg2/Ryr2/Amph/Rab3c/Syt4/Mal2/Snca/Sh3gl2/Rph3a/Snap91/Gria2/Syt1/Vgf/Sv2b/Nrgn/Slc17a7
CC	GO:0099144	anchored component of synaptic membrane	4	4/258	12/13042	6.53585e-05	0.000337557	Snap25/Cacna2d1/Dlg2/Cntn1
CC	GO:0099523	presynaptic cytosol	5	5/258	23/13042	7.324e-05	0.000366527	Trim9/Camk2a/Sh3gl2/Sncb/Ppfia2
CC	GO:0099535	synapse-associated extracellular matrix	3	3/258	5/13042	7.43073e-05	0.000366527	Bcan/Sparcl1/Ptprz1
CC	GO:0043083	synaptic cleft	4	4/258	14/13042	0.000128103	0.000617989	Grin1/Sparcl1/Grin2b/Lgi1
CC	GO:0099026	anchored component of presynaptic membrane	3	3/258	7/13042	0.00025252	0.00117932	Snap25/Cacna2d1/Cntn1
CC	GO:0019898	extrinsic component of membrane	14	14/258	244/13042	0.000359956	0.00161246	Rnf112/Ryr2/Amph/Shank3/Cnksr2/Snap25/Mal/Hpca/Rph3a/Gnao1/Snap91/Tenm2/Gnai1/Ctnna2
CC	GO:0099182	presynaptic intermediate filament cytoskeleton	2	2/258	2/13042	0.00038985	0.00171144	Nefm/Nefl
CC	GO:0099025	anchored component of postsynaptic membrane	3	3/258	8/13042	0.000398128	0.00171351	Cacna2d1/Dlg2/Cntn1
CC	GO:0097386	glial cell projection	4	4/258	22/13042	0.000826452	0.00345535	Gfap/Syt4/Nfasc/Grm5
CC	GO:0099243	extrinsic component of synaptic membrane	4	4/258	22/13042	0.000826452	0.00345535	Cnksr2/Snap91/Tenm2/Ctnna2
CC	GO:0046658	anchored component of plasma membrane	5	5/258	38/13042	0.000857742	0.00355235	Snap25/Thy1/Cacna2d1/Dlg2/Cntn1
CC	GO:0099160	postsynaptic intermediate filament cytoskeleton	2	2/258	3/13042	0.00115424	0.00464874	Nefm/Nefl
CC	GO:0031201	SNARE complex	5	5/258	42/13042	0.00136322	0.00539149	Cplx2/Snap25/Stx1b/Cplx1/Syt1
CC	GO:0098966	perisynaptic extracellular matrix	2	2/258	4/13042	0.00227832	0.00813157	Bcan/Ptprz1
CC	GO:0099544	perisynaptic space	2	2/258	4/13042	0.00227832	0.00813157	Bcan/Ptprz1
CC	GO:0044420	extracellular matrix component	4	4/258	29/13042	0.00240746	0.00845501	Bcan/Sparcl1/Col1a2/Ptprz1
CC	GO:0098890	extrinsic component of postsynaptic membrane	3	3/258	15/13042	0.00291922	0.0101709	Cnksr2/Tenm2/Ctnna2
CC	GO:0030175	filopodium	6	6/258	75/13042	0.00364227	0.0124919	Epha4/Snap25/Gpm6a/Dbn1/Nlgn1/Ptprz1
CC	GO:0030016	myofibril	8	8/258	130/13042	0.00429449	0.0145022	Arhgef25/Ryr2/Scn8a/Sphkap/Obsl1/Grin2b/Tmod2/Ank3
CC	GO:0016528	sarcoplasm	5	5/258	57/13042	0.00527951	0.0172963	Ryr2/Jph4/Cacna2d1/Spock1/Ank3
CC	GO:0031300	intrinsic component of organelle membrane	10	10/258	208/13042	0.00848014	0.0262168	Rab3c/Slc22a17/Syt4/Mal2/Slc8a2/Syt1/Mgarp/Cnr1/Sv2b/Slc17a7
CC	GO:0097470	ribbon synapse	3	3/258	22/13042	0.00892289	0.0272024	Amph/Sh3gl2/Pclo
CC	GO:0014704	intercalated disc	4	4/258	44/13042	0.0109242	0.0328474	Atp1a2/Tjp1/Ank3/Scn2a
CC	GO:0098888	extrinsic component of presynaptic membrane	2	2/258	9/13042	0.012804	0.0374729	Snap91/Ctnna2
CC	GO:0032588	trans-Golgi network membrane	3	3/258	26/13042	0.0142168	0.0410603	Clip3/Nsg2/Caln1
CC	GO:0098684	photoreceptor ribbon synapse	2	2/258	11/13042	0.019059	0.0516476	Amph/Sh3gl2
CC	GO:0005640	nuclear outer membrane	2	2/258	13/13042	0.026337	0.0684139	Clmn/Snca
CC	GO:0098833	presynaptic endocytic zone	2	2/258	13/13042	0.026337	0.0684139	Amph/Snap91
CC	GO:0098871	postsynaptic actin cytoskeleton	2	2/258	14/13042	0.0303316	0.0778688	Cttnbp2/Dbn1
CC	GO:0099513	polymeric cytoskeletal fiber	16	16/258	491/13042	0.0349898	0.088279	Kif1a/Gfap/Nefm/Nefl/Kif21a/Dpysl3/Map1a/Snph/Slc8a2/Fez1/Dbn1/Ttll7/Shank2/Map1b/Wipf3/Pcp4
CC	GO:0098552	side of membrane	13	13/258	379/13042	0.0385869	0.0886478	Gfap/Ryr2/Shank3/Astn1/Kcnj3/Snap25/Gnao1/Thy1/Ncam1/Plppr4/Gnai1/Kcnma1/Nlgn1
CC	GO:0005584	collagen type I trimer	1	1/258	2/13042	0.0391746	0.0886478	Col1a2
CC	GO:0016942	insulin-like growth factor binding protein complex	1	1/258	2/13042	0.0391746	0.0886478	Igfbp5
CC	GO:0036454	growth factor complex	1	1/258	2/13042	0.0391746	0.0886478	Igfbp5
CC	GO:0042567	insulin-like growth factor ternary complex	1	1/258	2/13042	0.0391746	0.0886478	Igfbp5
CC	GO:0098675	intrinsic component of neuronal dense core vesicle membrane	1	1/258	2/13042	0.0391746	0.0886478	Syt4
CC	GO:0098894	extrinsic component of presynaptic endocytic zone membrane	1	1/258	2/13042	0.0391746	0.0886478	Snap91
CC	GO:0098956	intrinsic component of dense core granule membrane	1	1/258	2/13042	0.0391746	0.0886478	Syt4
CC	GO:0099066	integral component of neuronal dense core vesicle membrane	1	1/258	2/13042	0.0391746	0.0886478	Syt4
CC	GO:0099629	postsynaptic specialization of symmetric synapse	1	1/258	2/13042	0.0391746	0.0886478	Iqsec3
CC	GO:0150001	primary dendrite	1	1/258	2/13042	0.0391746	0.0886478	Map1a
CC	GO:1990742	microvesicle	1	1/258	2/13042	0.0391746	0.0886478	Syt4
CC	GO:0005791	rough endoplasmic reticulum	4	4/258	69/13042	0.0476187	0.105579	Ptgds/Snca/Adcyap1r1/Ntrk2
CC	GO:0016234	inclusion body	4	4/258	69/13042	0.0476187	0.105579	Clu/Snca/Sncb/Ubd
CC	GO:0120111	neuron projection cytoplasm	3	3/258	42/13042	0.0499117	0.110107	Camk2a/Hpca/Gria2
CC	GO:0045177	apical part of cell	9	9/258	244/13042	0.0537961	0.116913	Mal/Car2/Dab1/Atp2b2/Tjp1/Thy1/Shank2/Atp1b2/Kcnma1
CC	GO:0099029	anchored component of presynaptic active zone membrane	1	1/258	3/13042	0.0581848	0.121634	Cacna2d1
CC	GO:0062023	collagen-containing extracellular matrix	7	7/258	176/13042	0.0606812	0.126251	Bcan/Timp3/Sparcl1/Col1a2/Lad1/Spock2/Ptprz1
CC	GO:0001750	photoreceptor outer segment	3	3/258	48/13042	0.0690745	0.142365	Map1a/Shank2/Map1b
CC	GO:0031312	extrinsic component of organelle membrane	3	3/258	49/13042	0.0725492	0.14677	Amph/Rph3a/Snap91
CC	GO:0032280	symmetric synapse	1	1/258	4/13042	0.0768203	0.147267	Iqsec3
CC	GO:0034366	spherical high-density lipoprotein particle	1	1/258	4/13042	0.0768203	0.147267	Clu
CC	GO:0099012	neuronal dense core vesicle membrane	1	1/258	4/13042	0.0768203	0.147267	Syt4
CC	GO:0099030	anchored component of postsynaptic specialization membrane	1	1/258	5/13042	0.0950885	0.173211	Dlg2
CC	GO:0099031	anchored component of postsynaptic density membrane	1	1/258	5/13042	0.0950885	0.173211	Dlg2
CC	GO:1905360	GTPase complex	2	2/258	28/13042	0.105365	0.18957	Gnao1/Gnai1
CC	GO:0099092	postsynaptic density, intracellular component	2	2/258	29/13042	0.111752	0.196069	Shank3/Ctnna2
CC	GO:0098690	glycinergic synapse	1	1/258	6/13042	0.112997	0.196069	Iqsec3
CC	GO:0098992	neuronal dense core vesicle	1	1/258	6/13042	0.112997	0.196069	Syt4
CC	GO:0099147	extrinsic component of postsynaptic density membrane	1	1/258	6/13042	0.112997	0.196069	Cnksr2
CC	GO:0051286	cell tip	1	1/258	7/13042	0.130552	0.22214	Pex5l
CC	GO:0099091	postsynaptic specialization, intracellular component	2	2/258	34/13042	0.145035	0.24204	Shank3/Ctnna2
CC	GO:0032592	integral component of mitochondrial membrane	3	3/258	67/13042	0.146769	0.24204	Slc8a2/Mgarp/Cnr1
CC	GO:0033179	proton-transporting V-type ATPase, V0 domain	1	1/258	8/13042	0.14776	0.24204	Atp6v0e2
CC	GO:0098892	extrinsic component of postsynaptic specialization membrane	1	1/258	8/13042	0.14776	0.24204	Cnksr2
CC	GO:0106083	nuclear membrane protein complex	1	1/258	9/13042	0.16463	0.257198	Clmn
CC	GO:0106094	nuclear membrane microtubule tethering complex	1	1/258	9/13042	0.16463	0.257198	Clmn
CC	GO:0005687	U4 snRNP	1	1/258	10/13042	0.181167	0.281033	Snrpn
CC	GO:0097733	photoreceptor cell cilium	3	3/258	75/13042	0.185371	0.285536	Map1a/Shank2/Map1b
CC	GO:0097731	9+0 non-motile cilium	3	3/258	76/13042	0.190374	0.291199	Map1a/Shank2/Map1b
CC	GO:0019867	outer membrane	5	5/258	160/13042	0.210783	0.314178	Clmn/Snca/Epha4/Mgarp/Cnr1
CC	GO:0005652	nuclear lamina	1	1/258	13/13042	0.228846	0.333766	Stx1b
CC	GO:0097730	non-motile cilium	3	3/258	92/13042	0.274043	0.384361	Map1a/Shank2/Map1b
CC	GO:0033017	sarcoplasmic reticulum membrane	1	1/258	17/13042	0.288144	0.399039	Ryr2
CC	GO:0098993	anchored component of synaptic vesicle membrane	1	1/258	17/13042	0.288144	0.399039	Rab3c
CC	GO:0000159	protein phosphatase type 2A complex	1	1/258	19/13042	0.316067	0.428251	Ppp2r2c
CC	GO:1990777	lipoprotein particle	1	1/258	21/13042	0.342898	0.448013	Clu
CC	GO:0005604	basement membrane	2	2/258	63/13042	0.355107	0.460909	Timp3/Lad1
CC	GO:0005913	cell-cell adherens junction	2	2/258	69/13042	0.397606	0.506872	Tjp1/Ctnna2
CC	GO:0032154	cleavage furrow	1	1/258	35/13042	0.503534	0.617462	Sept5
CC	GO:0005581	collagen trimer	1	1/258	36/13042	0.513382	0.626041	Col1a2
CC	GO:0005903	brush border	2	2/258	88/13042	0.522343	0.633449	Dab1/Shank2
CC	GO:1904949	ATPase complex	2	2/258	88/13042	0.522343	0.633449	Atp1a2/Atp1b2
CC	GO:0001917	photoreceptor inner segment	1	1/258	38/13042	0.532497	0.643984	Shank2
CC	GO:0045178	basal part of cell	1	1/258	42/13042	0.568513	0.676361	Ank3
CC	GO:0042175	nuclear outer membrane-endoplasmic reticulum membrane network	7	7/258	420/13042	0.729685	0.802836	Clmn/Ryr2/Jph4/Gabbr1/Snca/Ndrg4/B3gat1
CC	GO:0005929	cilium	7	7/258	426/13042	0.743001	0.812376	Shank3/Map1a/Atp2b2/Tub/Ttll7/Shank2/Map1b
CC	GO:0120114	Sm-like protein family complex	1	1/258	71/13042	0.758884	0.820567	Snrpn
CC	GO:0030055	cell-substrate junction	2	2/258	146/13042	0.78824	0.837863	Fam107a/Adgrb1
CC	GO:0048475	coated membrane	1	1/258	97/13042	0.857063	0.891589	Snap91
CC	GO:0030496	midbody	1	1/258	127/13042	0.921918	0.945612	Gnai1
CC	GO:0097223	sperm part	1	1/258	129/13042	0.925006	0.946568	Capn11
MF	GO:0046873	metal ion transmembrane transporter activity	29	29/252	235/12763	2.23725e-15	1.27747e-12	Slc1a2/Slc1a3/Atp1a2/Kcnq2/Ryr2/Jph4/Scn8a/Kcnj3/Slc4a10/Grin1/Snap25/Grin2b/Atp2b2/Slc6a1/Slc8a2/Gpm6a/Gria2/Slc24a2/Cacna2d1/Kcna2/Atp1b2/Cnr1/Kcnq3/Grin2a/Kcnd2/Kcnma1/Scn2b/Slc17a7/Scn2a
MF	GO:0022839	ion gated channel activity	23	23/252	149/12763	1.56335e-14	4.46337e-12	Gabra1/Kcnq2/Gria1/Ryr2/Jph4/Scn8a/Kcnj3/Grin1/Snap25/Pex5l/Grin2b/Gabrb3/Gria2/Cacna2d1/Kcna2/Cnr1/Kcnq3/Grin2a/Kcnd2/Kcnma1/Scn2b/Slc17a7/Scn2a
MF	GO:0098960	postsynaptic neurotransmitter receptor activity	9	9/252	16/12763	4.01204e-12	2.08261e-10	Gabra1/Gria1/Gabbr1/Grin1/Grin2b/Chrm1/Gabrb3/Gria2/Grm5
MF	GO:0005509	calcium ion binding	31	31/252	370/12763	9.02484e-12	4.29432e-10	Ncan/Bcan/Clstn3/Ryr2/Enpp2/Nell2/Nrxn1/Syt4/Syt7/Snca/Grin1/Syt13/Hpca/Sparcl1/Rph3a/Atp2b2/Clstn2/Sncb/Syt1/Dgkb/Necab1/Hpcal4/Ncald/Vsnl1/Spock1/Spock2/Syt17/Capn11/Caln1/Pclo/Pcp4
MF	GO:0015318	inorganic molecular entity transmembrane transporter activity	34	34/252	447/12763	1.21693e-11	5.34515e-10	Slc1a2/Slc1a3/Atp1a2/Gabra1/Kcnq2/Gria1/Ryr2/Jph4/Scn8a/Kcnj3/Slc4a10/Grin1/Snap25/Pex5l/Grin2b/Atp2b2/Slc6a1/Slc8a2/Gpm6a/Gabrb3/Gria2/Slc24a2/Atp6v0e2/Cacna2d1/Kcna2/Atp1b2/Cnr1/Kcnq3/Grin2a/Kcnd2/Kcnma1/Scn2b/Slc17a7/Scn2a
MF	GO:0030594	neurotransmitter receptor activity	11	11/252	33/12763	1.88604e-11	7.69235e-10	Gabra1/Gria1/Gabbr1/Grin1/Grin2b/Chrm1/Gabrb3/Gria2/Adora1/Grm5/Grin2a
MF	GO:0005516	calmodulin binding	18	18/252	138/12763	2.21745e-10	7.44803e-09	Kcnq2/Adcy1/Ryr2/Camk2a/Syt7/Grin1/Itpka/Add2/Atp2b2/Slc8a2/Tjp1/Arpp21/Camkv/Syt1/Nrgn/Kcnq3/Grm4/Pcp4
MF	GO:0000149	SNARE binding	14	14/252	97/12763	6.20836e-09	1.36345e-07	Trim9/Syt4/Syt7/Cplx2/Syt13/Snap25/Snph/Stx1b/Snap91/Cplx1/Gria2/Syt1/Syt17/Sept5
MF	GO:0005544	calcium-dependent phospholipid binding	9	9/252	39/12763	4.99664e-08	9.51026e-07	Cpne6/Syt4/Syt7/Syt13/Rph3a/Cpne7/Syt1/Syt17/Pclo
MF	GO:0035254	glutamate receptor binding	10	10/252	56/12763	1.20781e-07	2.15519e-06	Shank3/Camk2a/Grin1/Map1a/Grin2b/Atp2b2/Shank2/Dlg2/Shisa7/Grin2a
MF	GO:0030276	clathrin binding	9	9/252	44/12763	1.53355e-07	2.50188e-06	Nsg2/Syt4/Syt7/Syt13/Dnajc6/Snap91/Syt1/Ncald/Syt17
MF	GO:0098918	structural constituent of synapse	7	7/252	26/12763	5.13861e-07	7.93013e-06	Nefl/Shank3/Shank2/Erc2/Dlg2/Ppfia2/Pclo
MF	GO:0099094	ligand-gated cation channel activity	9	9/252	51/12763	5.83376e-07	8.76599e-06	Gria1/Ryr2/Jph4/Kcnj3/Grin1/Pex5l/Grin2b/Gria2/Grin2a
MF	GO:0016595	glutamate binding	5	5/252	10/12763	6.70427e-07	9.81574e-06	Slc1a3/Grin1/Grin2b/Grin2a/Gad1
MF	GO:0005198	structural molecule activity	24	24/252	449/12763	9.36923e-06	0.000106997	Gfap/Nefm/Nefl/Sept3/Mapk8ip2/Shank3/Mal2/Obsl1/Mal/Col1a2/Add2/Plp1/Mobp/Shank2/Erc2/Lad1/Dlgap3/Dlg2/Ppfia2/Spock2/Pclo/Ctnna2/Ank3/Sept5
MF	GO:0097110	scaffold protein binding	8	8/252	58/12763	1.6881e-05	0.000185366	Gria1/Ryr2/Shank3/Grin2b/Nlgn3/Dlgap3/Grin2a/Nlgn1
MF	GO:0043177	organic acid binding	12	12/252	149/12763	3.91668e-05	0.000406623	Ncan/Bcan/Slc1a3/Hapln4/Ptgds/Ryr2/Snca/Grin1/Grin2b/Egln3/Grin2a/Gad1
MF	GO:0099095	ligand-gated anion channel activity	3	3/252	5/12763	7.38682e-05	0.000714894	Gabra1/Gabrb3/Slc17a7
MF	GO:0005326	neurotransmitter transporter activity	5	5/252	26/12763	0.000135086	0.00128557	Slc1a2/Slc1a3/Slc6a1/Cplx1/Slc17a7
MF	GO:0003779	actin binding	17	17/252	319/12763	0.000202451	0.00180624	Clmn/Cap2/Fam107a/Shank3/Snca/Obsl1/Map1a/Hpca/Add2/Tmod2/Mobp/Dbn1/Ncald/Map1b/Ctnna2/Kcnma1/Wipf3
MF	GO:0072341	modified amino acid binding	7	7/252	64/12763	0.000256223	0.00218363	Cpne6/Syt4/Syt7/Syt13/Adgrb1/Syt1/Syt17
MF	GO:0099186	structural constituent of postsynapse	4	4/252	17/12763	0.000288419	0.00238678	Nefl/Shank3/Shank2/Dlg2
MF	GO:0030165	PDZ domain binding	8	8/252	87/12763	0.000314655	0.00256669	Gria1/Atp2b2/Gria2/Adgrb1/Erc2/Dlgap3/Dlg2/Nlgn1
MF	GO:0098988	G protein-coupled glutamate receptor activity	2	2/252	2/12763	0.000388332	0.00293519	Grm5/Grm4
MF	GO:0098919	structural constituent of postsynaptic density	3	3/252	8/12763	0.000395813	0.00293519	Shank3/Shank2/Dlg2
MF	GO:0099181	structural constituent of presynapse	3	3/252	8/12763	0.000395813	0.00293519	Erc2/Ppfia2/Pclo
MF	GO:0098879	structural constituent of postsynaptic specialization	3	3/252	9/12763	0.000585071	0.00417595	Shank3/Shank2/Dlg2
MF	GO:0008022	protein C-terminus binding	12	12/252	204/12763	0.00074116	0.00522472	Rbfox1/Gria1/Amph/Nefl/Shank3/Sh3gl2/Atp2b2/Tjp1/Syt1/Shank2/Hpcal4/Dlg2
MF	GO:0050839	cell adhesion molecule binding	10	10/252	151/12763	0.000825744	0.00554705	Gfap/Nrxn1/Grin2b/Nlgn3/Thy1/Tenm2/Grin2a/Ctnna2/Nlgn1/Ank3
MF	GO:0048306	calcium-dependent protein binding	6	6/252	60/12763	0.00114546	0.00676829	Nrxn1/Cplx2/Snap25/Stmn2/Syt1/Grm4
MF	GO:0005004	GPI-linked ephrin receptor activity	2	2/252	3/12763	0.00114978	0.00676829	Epha4/Ntrk3
MF	GO:0030160	GKAP/Homer scaffold activity	2	2/252	3/12763	0.00114978	0.00676829	Shank3/Shank2
MF	GO:0030550	acetylcholine receptor inhibitor activity	2	2/252	3/12763	0.00114978	0.00676829	Ly6h/Lynx1
MF	GO:0001540	amyloid-beta binding	5	5/252	42/12763	0.00135095	0.00787132	Gria1/Clu/Apba2/Gria2/Dlgap3
MF	GO:0042165	neurotransmitter binding	4	4/252	28/12763	0.00209237	0.0115994	Grin1/Grin2b/Slc6a1/Grin2a
MF	GO:0008179	adenylate cyclase binding	3	3/252	14/12763	0.00235645	0.0126937	Gria1/Cap2/Adcyap1r1
MF	GO:0030547	receptor inhibitor activity	3	3/252	14/12763	0.00235645	0.0126937	Ly6h/Lynx1/Dkk3
MF	GO:0005540	hyaluronic acid binding	3	3/252	15/12763	0.0029029	0.0150687	Ncan/Bcan/Hapln4
MF	GO:0032794	GTPase activating protein binding	3	3/252	16/12763	0.0035211	0.0181131	Camk2a/Gnao1/Gnai1
MF	GO:0043121	neurotrophin binding	2	2/252	5/12763	0.00373338	0.0188651	Ntrk2/Ntrk3
MF	GO:0046982	protein heterodimerization activity	17	17/252	418/12763	0.00392318	0.0196503	Amph/Nefm/Nefl/Syt4/Gabbr1/Grin1/Add2/Grin2b/Syt1/Adora1/Syt16/Tenm2/Dlg2/Grin2a/Kcnd2/Ttr/Gad1
MF	GO:0022804	active transmembrane transporter activity	11	11/252	219/12763	0.0041938	0.0208231	Slc1a2/Slc1a3/Atp1a2/Slc4a10/Atp2b2/Slc6a1/Slc8a2/Slc24a2/Atp6v0e2/Atp1b2/Slc17a7
MF	GO:0098882	structural constituent of presynaptic active zone	2	2/252	6/12763	0.00552727	0.0256887	Erc2/Pclo
MF	GO:1903136	cuprous ion binding	2	2/252	6/12763	0.00552727	0.0256887	Snca/Sncb
MF	GO:0031683	G-protein beta/gamma-subunit complex binding	3	3/252	20/12763	0.006763	0.0304069	Gnao1/Adora1/Gnai1
MF	GO:0005391	sodium:potassium-exchanging ATPase activity	2	2/252	7/12763	0.00763777	0.0335474	Atp1a2/Atp1b2
MF	GO:0008556	potassium-transporting ATPase activity	2	2/252	7/12763	0.00763777	0.0335474	Atp1a2/Atp1b2
MF	GO:0005246	calcium channel regulator activity	3	3/252	22/12763	0.00887493	0.0383908	Nrxn1/Hpcal4/Nrxn3
MF	GO:0004683	calmodulin-dependent protein kinase activity	3	3/252	24/12763	0.0113316	0.0479284	Camk2a/Itpka/Camkv
MF	GO:0008191	metalloendopeptidase inhibitor activity	2	2/252	9/12763	0.0127565	0.0531677	Timp3/Spock1
MF	GO:0005522	profilin binding	2	2/252	12/12763	0.022494	0.0839483	Dbn1/Pclo
MF	GO:0051861	glycolipid binding	2	2/252	13/12763	0.0262423	0.0960534	Clip3/Thy1
MF	GO:0060090	molecular adaptor activity	6	6/252	117/12763	0.0284181	0.103355	Nefl/Mapk8ip2/Map1a/Col1a2/Snap91/Ank3
MF	GO:0047485	protein N-terminus binding	6	6/252	120/12763	0.0316347	0.113606	Kcnq2/Clu/Snca/Snap25/Fez1/Gad1
MF	GO:0050840	extracellular matrix binding	3	3/252	36/12763	0.0336463	0.11813	Sparcl1/Spock1/Spock2
MF	GO:0004551	nucleotide diphosphatase activity	2	2/252	15/12763	0.0344264	0.11813	Enpp2/Enpp5
MF	GO:0099106	ion channel regulator activity	4	4/252	63/12763	0.0356909	0.11813	Lynx1/Nrxn1/Hpcal4/Nrxn3
MF	GO:0004040	amidase activity	1	1/252	2/12763	0.0391008	0.11813	Faah
MF	GO:0004351	glutamate decarboxylase activity	1	1/252	2/12763	0.0391008	0.11813	Gad1
MF	GO:0051430	corticotropin-releasing hormone receptor 1 binding	1	1/252	2/12763	0.0391008	0.11813	Gnao1
MF	GO:0099184	structural constituent of postsynaptic intermediate filament cytoskeleton	1	1/252	2/12763	0.0391008	0.11813	Nefl
MF	GO:1905030	voltage-gated ion channel activity involved in regulation of postsynaptic membrane potential	1	1/252	2/12763	0.0391008	0.11813	Kcnd2
MF	GO:0051018	protein kinase A binding	3	3/252	43/12763	0.0526475	0.149377	Gria1/Ryr2/Sphkap
MF	GO:0004667	prostaglandin-D synthase activity	1	1/252	3/12763	0.0580763	0.149377	Ptgds
MF	GO:0008427	calcium-dependent protein kinase inhibitor activity	1	1/252	3/12763	0.0580763	0.149377	Camk2n1
MF	GO:0015018	galactosylgalactosylxylosylprotein 3-beta-glucuronosyltransferase activity	1	1/252	3/12763	0.0580763	0.149377	B3gat1
MF	GO:0030899	calcium-dependent ATPase activity	1	1/252	3/12763	0.0580763	0.149377	Atp2b2
MF	GO:0044323	retinoic acid-responsive element binding	1	1/252	3/12763	0.0580763	0.149377	Myt1l
MF	GO:0070740	tubulin-glutamic acid ligase activity	1	1/252	3/12763	0.0580763	0.149377	Ttll7
MF	GO:0140161	monocarboxylate:sodium symporter activity	1	1/252	3/12763	0.0580763	0.149377	Slc6a1
MF	GO:1905056	calcium-transporting ATPase activity involved in regulation of presynaptic cytosolic calcium ion concentration	1	1/252	3/12763	0.0580763	0.149377	Atp2b2
MF	GO:1990430	extracellular matrix protein binding	1	1/252	3/12763	0.0580763	0.149377	Gabbr1
MF	GO:0042562	hormone binding	3	3/252	49/12763	0.072217	0.17851	Atp1a2/Adcyap1r1/Ttr
MF	GO:0000822	inositol hexakisphosphate binding	1	1/252	4/12763	0.0766786	0.180179	Snap91
MF	GO:0004064	arylesterase activity	1	1/252	4/12763	0.0766786	0.180179	Car2
MF	GO:0008294	calcium- and calmodulin-responsive adenylate cyclase activity	1	1/252	4/12763	0.0766786	0.180179	Adcy1
MF	GO:0008440	inositol-1,4,5-trisphosphate 3-kinase activity	1	1/252	4/12763	0.0766786	0.180179	Itpka
MF	GO:0010858	calcium-dependent protein kinase regulator activity	1	1/252	4/12763	0.0766786	0.180179	Camk2n1
MF	GO:0001883	purine nucleoside binding	10	10/252	303/12763	0.078217	0.183041	Rnf112/Eef1a2/Rasl10b/Rab3c/Sept3/Gnao1/Adora1/Diras2/Gnai1/Sept5
MF	GO:0048018	receptor ligand activity	7	7/252	188/12763	0.0793363	0.18415	Stc2/Il33/Adm/Vgf/Csf3/Nrg3/Ttr
MF	GO:0008499	UDP-galactose:beta-N-acetylglucosamine beta-1,3-galactosyltransferase activity	1	1/252	5/12763	0.0949149	0.200727	B3gat1
MF	GO:0039706	co-receptor binding	1	1/252	5/12763	0.0949149	0.200727	Dkk3
MF	GO:0086080	protein binding involved in heterotypic cell-cell adhesion	1	1/252	5/12763	0.0949149	0.200727	Nfasc
MF	GO:0099635	voltage-gated calcium channel activity involved in positive regulation of presynaptic cytosolic calcium levels	1	1/252	5/12763	0.0949149	0.200727	Cnr1
MF	GO:0043621	protein self-association	3	3/252	56/12763	0.0985072	0.206035	Rnf112/Ryr2/Shank3
MF	GO:0004528	phosphodiesterase I activity	1	1/252	6/12763	0.112792	0.21981	Enpp2
MF	GO:0035374	chondroitin sulfate binding	1	1/252	6/12763	0.112792	0.21981	Dpysl3
MF	GO:0047391	alkylglycerophosphoethanolamine phosphodiesterase activity	1	1/252	6/12763	0.112792	0.21981	Enpp2
MF	GO:0071253	connexin binding	1	1/252	6/12763	0.112792	0.21981	Tjp1
MF	GO:1990239	steroid hormone binding	1	1/252	6/12763	0.112792	0.21981	Atp1a2
MF	GO:0005484	SNAP receptor activity	2	2/252	30/12763	0.117863	0.228135	Snap25/Stx1b
MF	GO:0015238	drug transmembrane transporter activity	3	3/252	63/12763	0.128043	0.23548	Slc1a2/Slc1a3/Slc17a7
MF	GO:0005525	GTP binding	9	9/252	294/12763	0.12868	0.23548	Rnf112/Eef1a2/Rasl10b/Rab3c/Sept3/Gnao1/Diras2/Gnai1/Sept5
MF	GO:0004089	carbonate dehydratase activity	1	1/252	7/12763	0.130318	0.23548	Car2
MF	GO:0008430	selenium binding	1	1/252	7/12763	0.130318	0.23548	Rph3a
MF	GO:0015643	toxic substance binding	1	1/252	7/12763	0.130318	0.23548	Nefm
MF	GO:0042301	phosphate ion binding	1	1/252	7/12763	0.130318	0.23548	Rph3a
MF	GO:0099626	voltage-gated calcium channel activity involved in regulation of presynaptic cytosolic calcium levels	1	1/252	7/12763	0.130318	0.23548	Cnr1
MF	GO:0048019	receptor antagonist activity	1	1/252	8/12763	0.147499	0.256774	Dkk3
MF	GO:1901681	sulfur compound binding	5	5/252	146/12763	0.16256	0.271998	Ryr2/Nell2/Dpysl3/Ncam1/Lrrtm4
MF	GO:0005078	MAP-kinase scaffold activity	1	1/252	9/12763	0.164342	0.271998	Mapk8ip2
MF	GO:0031545	peptidyl-proline 4-dioxygenase activity	1	1/252	9/12763	0.164342	0.271998	Egln3
MF	GO:0031681	G-protein beta-subunit binding	1	1/252	9/12763	0.164342	0.271998	Gria1
MF	GO:0016805	dipeptidase activity	1	1/252	10/12763	0.180853	0.292542	Scrn1
MF	GO:0043395	heparan sulfate proteoglycan binding	1	1/252	10/12763	0.180853	0.292542	Lrrtm4
MF	GO:0001871	pattern binding	1	1/252	11/12763	0.19704	0.313397	Enpp2
MF	GO:0004198	calcium-dependent cysteine-type endopeptidase activity	1	1/252	11/12763	0.19704	0.313397	Capn11
MF	GO:0005501	retinoid binding	1	1/252	11/12763	0.19704	0.313397	Ptgds
MF	GO:0030247	polysaccharide binding	1	1/252	11/12763	0.19704	0.313397	Enpp2
MF	GO:1990782	protein tyrosine kinase binding	3	3/252	78/12763	0.199719	0.316776	Epha4/Grm5/Ntrk2
MF	GO:0001221	transcription cofactor binding	2	2/252	42/12763	0.201018	0.317953	Six1/Pclo
MF	GO:0009975	cyclase activity	1	1/252	12/12763	0.212907	0.328568	Adcy1
MF	GO:0034236	protein kinase A catalytic subunit binding	1	1/252	13/12763	0.228463	0.346948	Ryr2
MF	GO:0051219	phosphoprotein binding	3	3/252	87/12763	0.246441	0.371287	Dpysl3/Snca/Gprin1
MF	GO:0005086	ARF guanyl-nucleotide exchange factor activity	1	1/252	16/12763	0.273316	0.397108	Iqsec3
MF	GO:0043178	alcohol binding	2	2/252	53/12763	0.281507	0.407971	Rph3a/Snap91
MF	GO:0045499	chemorepellent activity	1	1/252	17/12763	0.287682	0.414814	Nrg3
MF	GO:0044325	ion channel binding	3	3/252	96/12763	0.294638	0.423774	Snap25/Kcnq3/Ank3
MF	GO:0003746	translation elongation factor activity	1	1/252	18/12763	0.301765	0.429695	Eef1a2
MF	GO:0001968	fibronectin binding	1	1/252	19/12763	0.315571	0.438421	Igfbp5
MF	GO:0051787	misfolded protein binding	1	1/252	20/12763	0.329105	0.45391	Clu
MF	GO:0038024	cargo receptor activity	2	2/252	62/12763	0.347067	0.471846	Enpp2/Snap91
MF	GO:0030742	GTP-dependent protein binding	1	1/252	23/12763	0.368128	0.491124	Rab3c
MF	GO:0001671	ATPase activator activity	1	1/252	24/12763	0.380626	0.500778	Atp1b2
MF	GO:0001965	G-protein alpha-subunit binding	1	1/252	24/12763	0.380626	0.500778	Gria1
MF	GO:0008146	sulfotransferase activity	1	1/252	25/12763	0.392879	0.514527	Sult4a1
MF	GO:0001205	distal enhancer DNA-binding transcription activator activity, RNA polymerase II-specific	1	1/252	26/12763	0.40489	0.529043	Six1
MF	GO:1901567	fatty acid derivative binding	1	1/252	27/12763	0.416664	0.537054	Snca
MF	GO:0043028	cysteine-type endopeptidase regulator activity involved in apoptotic process	1	1/252	32/12763	0.472144	0.592515	Snca
MF	GO:0043548	phosphatidylinositol 3-kinase binding	1	1/252	33/12763	0.482592	0.604299	Dab1
MF	GO:0030170	pyridoxal phosphate binding	1	1/252	36/12763	0.512718	0.635058	Gad1
MF	GO:0005178	integrin binding	2	2/252	87/12763	0.515206	0.636759	Gfap/Thy1
MF	GO:0070279	vitamin B6 binding	1	1/252	37/12763	0.522366	0.642826	Gad1
MF	GO:0019842	vitamin binding	2	2/252	91/12763	0.539402	0.659526	Egln3/Gad1
MF	GO:0030544	Hsp70 protein binding	1	1/252	40/12763	0.550184	0.668209	Snca
MF	GO:1990939	ATP-dependent microtubule motor activity	1	1/252	41/12763	0.559094	0.673582	Kif1a
MF	GO:0020037	heme binding	1	1/252	49/12763	0.624322	0.735027	Stc2
MF	GO:0019888	protein phosphatase regulator activity	1	1/252	50/12763	0.631769	0.739221	Ppp2r2c
MF	GO:0008013	beta-catenin binding	1	1/252	58/12763	0.686281	0.786881	Grin2b
MF	GO:0005089	Rho guanyl-nucleotide exchange factor activity	1	1/252	61/12763	0.704582	0.793765	Arhgef25
MF	GO:0002039	p53 binding	1	1/252	62/12763	0.710443	0.793861	Ntrk3
MF	GO:0046332	SMAD binding	1	1/252	69/12763	0.748351	0.823331	Col1a2
MF	GO:0051087	chaperone binding	1	1/252	86/12763	0.82108	0.885089	Atp1a2
MF	GO:0000978	RNA polymerase II proximal promoter sequence-specific DNA binding	5	5/252	349/12763	0.823362	0.885089	Nfib/Fezf2/Six1/Ddn/Myt1l
MF	GO:0017171	serine hydrolase activity	1	1/252	88/12763	0.828123	0.885502	Pcsk2
MF	GO:0003729	mRNA binding	2	2/252	211/12763	0.923555	0.964077	Rbfox1/Rbfox3
MF	GO:0050662	coenzyme binding	2	2/252	227/12763	0.941284	0.97545	Egln3/Gad1
MF	GO:0003714	transcription corepressor activity	1	1/252	148/12763	0.948632	0.97598	Nfib
MF	GO:0042393	histone binding	1	1/252	166/12763	0.964285	0.986751	Snca
MF	GO:0061630	ubiquitin protein ligase activity	1	1/252	192/12763	0.978892	0.991684	Rnf112
MF	GO:0061659	ubiquitin-like protein ligase activity	1	1/252	196/12763	0.980535	0.991684	Rnf112
MF	GO:0003682	chromatin binding	2	2/252	454/12763	0.998961	0.998961	Fezf2/Six1
