# Supplementary material for: The ion channel CALHM6 controls bacterial infection‐induced cellular cross‐talk at the immunological synapse
Source: EMBO J. 2023 Mar 2;42(7):e111450. doi: 10.15252/embj.2022111450 (PMC10068325; doi:10.15252/embj.2022111450)
Supplement: Supplementary file 9 — Source Data for Figure 5 [file EMBJ-42-e111450-s005.zip › Source data Figure 5/5A-C/README.txt]

RNAseq results 

>WT_PolyIC_vs_KO_PolyIC.Differential_Expression.anno
List of genes differentially expressed by WT and CALHM6 KO BMDM stimulated with PolyIC. 

>WT_PolyIC_vs_KO_PolyIC.Gene_Ontology_Enrichment
Gene ontology analysis of genes differentially expressed between WT and CALHM6 KO BMDM stimulated with PolyIC
