# Supplementary material for: The ion channel CALHM6 controls bacterial infection‐induced cellular cross‐talk at the immunological synapse
Source: EMBO J. 2023 Mar 2;42(7):e111450. doi: 10.15252/embj.2022111450 (PMC10068325; doi:10.15252/embj.2022111450)
Supplement: Supplementary file 9 — Source Data for Figure 5 [file EMBJ-42-e111450-s005.zip › Source data Figure 5/5A-C/Appendix Table S2_WT vs Calhm6KO PolyIC DEGs based on Log2fold change and P value.xlsx]

## Sheet: WT_PolyIC_vs_KO_PolyIC_DE_merge
Id	baseMean	FC	log2FoldChange	pvalue	padj	gene_name	gene_description	gene_biotype	ENTREZID	TF_family
ENSMUSG00000046031	2424.5	0.025	-5.331	4.198e-62	7.91323e-58	Calhm6	calcium homeostasis modulator family member 6	protein_coding	215900	-
ENSMUSG00000068680	133.52	18.791	4.232	4.02848e-32	3.79684e-28	Gm10248	predicted gene 10248	antisense_RNA	791307	-
ENSMUSG00000024743	355.92	0.038	-4.717	6.6899e-12	3.15261e-08	Syt7	synaptotagmin VII	protein_coding	54525	-
ENSMUSG00000014602	283.05	0.033	-4.933	8.31909e-11	2.61358e-07	Kif1a	kinesin family member 1A	protein_coding	16560	-
ENSMUSG00000047842	194.04	0.07	-3.835	1.38222e-10	3.72211e-07	Diras2	DIRAS family, GTP-binding RAS-like 2	protein_coding	68203	-
ENSMUSG00000081957	94.22	0.01	-6.637	3.89623e-10	8.16045e-07	Ak3l2-ps	-	processed_pseudogene	-	-
ENSMUSG00000094526	34.9	18.038	4.173	7.04692e-10	1.20759e-06	Gm21451	predicted gene, 21451	unprocessed_pseudogene	100862072	-
ENSMUSG00000093954	55.96	8.357	3.063	2.84207e-09	4.46443e-06	Gm16867	predicted gene, 16867	protein_coding	100862085	-
ENSMUSG00000035105	542.5	0.168	-2.574	6.17344e-09	8.95148e-06	Egln3	egl-9 family hypoxia-inducible factor 3	protein_coding	112407	-
ENSMUSG00000095562	261.08	0.016	-5.925	2.08714e-08	2.81018e-05	Gm21887	-	protein_coding	-	-
ENSMUSG00000037428	58.87	0.08	-3.64	9.13446e-08	0.000107615	Vgf	VGF nerve growth factor inducible	protein_coding	381677	-
ENSMUSG00000029608	32.56	0.021	-5.563	1.97264e-07	0.000195706	Rph3a	rabphilin 3A	protein_coding	19894	-
ENSMUSG00000025867	133.19	0.004	-7.883	2.61345e-07	0.000246317	Cplx2	complexin 2	protein_coding	12890	-
ENSMUSG00000099315	15.14	34.535	5.11	2.8159e-07	0.00025276	Gm27175	-	antisense_RNA	-	-
ENSMUSG00000102611	15.06	34.535	5.11	3.15965e-07	0.000270725	Gm37847	-	TEC	-	-
ENSMUSG00000033615	59.04	0.015	-6.094	3.9494e-07	0.000323679	Cplx1	complexin 1	protein_coding	12889	-
ENSMUSG00000037161	123.38	0.153	-2.707	5.31723e-07	0.000417624	Mgarp	mitochondria localized glutamic acid rich protein	protein_coding	67749	-
ENSMUSG00000032773	34.17	0.027	-5.213	4.84812e-06	0.00268786	Chrm1	cholinergic receptor, muscarinic 1, CNS	protein_coding	12669	-
ENSMUSG00000027254	136.18	0.145	-2.787	1.096e-05	0.00506518	Map1a	microtubule-associated protein 1 A	protein_coding	17754	-
ENSMUSG00000052516	45.41	0.16	-2.648	1.87427e-05	0.00706601	Robo2	roundabout guidance receptor 2	protein_coding	268902	-
ENSMUSG00000036564	156.97	0.08	-3.645	1.91916e-05	0.00709338	Ndrg4	N-myc downstream regulated gene 4	protein_coding	234593	-
ENSMUSG00000097156	43.3	0.032	-4.961	2.37739e-05	0.00845545	Gm3764	-	lincRNA	-	-
ENSMUSG00000097986	27.58	0.002	-9.078	2.76319e-05	0.00947019	Gm26953	-	lincRNA	-	-
ENSMUSG00000059213	131.37	0.004	-8.061	2.81573e-05	0.00947795	Ddn	dendrin	protein_coding	13199	-
ENSMUSG00000020524	99.82	0.001	-10.327	2.97837e-05	0.00984951	Gria1	glutamate receptor, ionotropic, AMPA1 (alpha 1)	protein_coding	14799	-
ENSMUSG00000022425	56.43	0.026	-5.29	3.95497e-05	0.0124252	Enpp2	ectonucleotide pyrophosphatase/phosphodiesterase 2	protein_coding	18606	-
ENSMUSG00000021071	28.87	0.017	-5.91	4.1074e-05	0.0126925	Trim9	tripartite motif-containing 9	protein_coding	94090	-
ENSMUSG00000004558	46.29	0.002	-9.138	4.37635e-05	0.0133055	Ndrg2	N-myc downstream regulated gene 2	protein_coding	29811	-
ENSMUSG00000021750	20.99	0.003	-8.345	5.14381e-05	0.014917	Fam107a	family with sequence similarity 107, member A	protein_coding	268709	-
ENSMUSG00000055254	40.99	0.011	-6.547	5.51888e-05	0.0157086	Ntrk2	neurotrophic tyrosine kinase, receptor, type 2	protein_coding	18212	-
ENSMUSG00000027562	121.51	0.064	-3.957	5.59749e-05	0.0157086	Car2	carbonic anhydrase 2	protein_coding	12349	-
ENSMUSG00000027457	38.73	0.013	-6.226	5.73469e-05	0.0157086	Snph	syntaphilin	protein_coding	241727	-
ENSMUSG00000024810	28.4	0.016	-5.957	5.75012e-05	0.0157086	Il33	interleukin 33	protein_coding	77125	-
ENSMUSG00000097767	49.65	0.001	-9.788	6.10346e-05	0.0162137	Miat	myocardial infarction associated transcript (non-protein coding)	lincRNA	330166	-
ENSMUSG00000069227	12.94	0.006	-7.456	6.10702e-05	0.0162137	Gprin1	G protein-regulated inducer of neurite outgrowth 1	protein_coding	26913	-
ENSMUSG00000030519	19.92	0.005	-7.607	6.20787e-05	0.0162525	Apba2	amyloid beta (A4) precursor protein-binding, family A, member 2	protein_coding	11784	-
ENSMUSG00000026959	49.51	0.048	-4.388	6.36066e-05	0.0164245	Grin1	glutamate receptor, ionotropic, NMDA1 (zeta 1)	protein_coding	14810	-
ENSMUSG00000049336	49.14	0.026	-5.264	7.01915e-05	0.0169518	Tenm2	teneurin transmembrane protein 2	protein_coding	23964	-
ENSMUSG00000025092	82.52	0.091	-3.462	7.04759e-05	0.0169518	Hspa12a	heat shock protein 12A	protein_coding	73442	-
ENSMUSG00000039095	30.76	39.206	5.293	7.06284e-05	0.0169518	En2	engrailed 2	protein_coding	13799	Homeobox
ENSMUSG00000028488	25.21	0.004	-8.141	7.17566e-05	0.0169518	Sh3gl2	SH3-domain GRB2-like 2	protein_coding	20404	-
ENSMUSG00000003469	35.5	0.002	-8.791	7.19439e-05	0.0169518	Phyhip	phytanoyl-CoA hydroxylase interacting protein	protein_coding	105653	-
ENSMUSG00000046093	66.88	0.001	-9.527	7.28922e-05	0.0169632	Hpcal4	hippocalcin-like 4	protein_coding	170638	-
ENSMUSG00000032452	22.02	0.004	-8.094	8.22066e-05	0.0182305	Clstn2	calsyntenin 2	protein_coding	64085	-
ENSMUSG00000007097	78.64	0.006	-7.357	9.07483e-05	0.0194387	Atp1a2	ATPase, Na+/K+ transporting, alpha 2 polypeptide	protein_coding	98660	-
ENSMUSG00000044667	33.5	0.003	-8.548	9.41532e-05	0.0199414	Plppr4	phospholipid phosphatase related 4	protein_coding	229791	-
ENSMUSG00000090223	41.37	0.011	-6.566	0.000116948	0.024225	Pcp4	Purkinje cell protein 4	protein_coding	18546	-
ENSMUSG00000055022	27.92	0.003	-8.478	0.000119209	0.0244248	Cntn1	contactin 1	protein_coding	12805	-
ENSMUSG00000028785	103.1	0.005	-7.654	0.000121939	0.0244526	Hpca	hippocalcin	protein_coding	15444	-
ENSMUSG00000026211	29.93	0.2	-2.321	0.000130264	0.0255562	Obsl1	obscurin-like 1	protein_coding	98733	-
ENSMUSG00000069072	25.5	0.127	-2.974	0.000134139	0.0255733	Slc7a14	solute carrier family 7 (cationic amino acid transporter, y+ system), member 14	protein_coding	241919	-
ENSMUSG00000047085	21.69	0.052	-4.263	0.000147527	0.0275425	Lrrc4b	leucine rich repeat containing 4B	protein_coding	272381	-
ENSMUSG00000029120	34.35	0.013	-6.276	0.000150498	0.0275425	Ppp2r2c	protein phosphatase 2, regulatory subunit B, gamma	protein_coding	269643	-
ENSMUSG00000016346	38.81	0.002	-9.088	0.000158998	0.0288183	Kcnq2	potassium voltage-gated channel, subfamily Q, member 2	protein_coding	16536	-
ENSMUSG00000022456	45.48	0.035	-4.827	0.000165893	0.0297817	Sept3	septin 3	protein_coding	24050	-
ENSMUSG00000030000	25.89	0.003	-8.322	0.000177598	0.0315823	Add2	adducin 2 (beta)	protein_coding	11519	-
ENSMUSG00000044349	185.91	0.045	-4.476	0.000197744	0.0348362	Snhg11	small nucleolar RNA host gene 11	protein_coding	319317	-
ENSMUSG00000061911	24.82	0.003	-8.232	0.000216233	0.0370544	Myt1l	myelin transcription factor 1-like	protein_coding	17933	zf-C2HC
ENSMUSG00000101671	17.83	0.004	-7.954	0.000218374	0.0370843	Gm28221	-	antisense_RNA	-	-
ENSMUSG00000098975	13.78	7.23	2.854	0.000233854	0.0390102	Gm27177	-	antisense_RNA	-	-
ENSMUSG00000025576	28.99	0.016	-5.924	0.000245268	0.0399466	Rbfox3	RNA binding protein, fox-1 homolog (C. elegans) 3	protein_coding	52897	-
ENSMUSG00000052727	171.09	0.139	-2.843	0.000248076	0.0399466	Map1b	microtubule-associated protein 1B	protein_coding	17755	-
ENSMUSG00000027350	50.41	0.022	-5.482	0.000248728	0.0399466	Chgb	chromogranin B	protein_coding	12653	-
ENSMUSG00000020044	24.1	0.157	-2.674	0.000250064	0.0399466	Timp3	tissue inhibitor of metalloproteinase 3	protein_coding	21859	-
ENSMUSG00000031302	37.89	0.235	-2.09	0.000260124	0.0409137	Nlgn3	neuroligin 3	protein_coding	245537	-
ENSMUSG00000075318	23.63	0.004	-8.088	0.000283511	0.0437779	Scn2a	sodium channel, voltage-gated, type II, alpha	protein_coding	110876	-
ENSMUSG00000030310	32.09	0.031	-5.005	0.000327818	0.0486564	Slc6a1	solute carrier family 6 (neurotransmitter transporter, GABA), member 1	protein_coding	232333	-
ENSMUSG00000034730	38.37	0.018	-5.764	0.000338629	0.049643	Adgrb1	adhesion G protein-coupled receptor B1	protein_coding	107831	-
ENSMUSG00000021373	25.62	0.026	-5.253	0.000342366	0.049643	Cap2	CAP, adenylate cyclase-associated protein, 2 (yeast)	protein_coding	67252	-
ENSMUSG00000005089	227.87	0.039	-4.666	0.000351406	0.0505649	Slc1a2	solute carrier family 1 (glial high affinity glutamate transporter), member 2	protein_coding	20511	-
ENSMUSG00000058297	59.07	0.066	-3.926	0.000368388	0.0521742	Spock2	sparc/osteonectin, cwcv and kazal-like domains proteoglycan 2	protein_coding	94214	-
ENSMUSG00000034796	20.66	0.004	-7.921	0.000370894	0.0521742	Cpne7	copine VII	protein_coding	102278	-
ENSMUSG00000010086	31.57	0.002	-8.86	0.000374995	0.052198	Rnf112	ring finger protein 112	protein_coding	22671	-
ENSMUSG00000022623	19.24	0.018	-5.785	0.000376601	0.052198	Shank3	SH3 and multiple ankyrin repeat domains 3	protein_coding	58234	-
ENSMUSG00000026185	18.62	0.05	-4.325	0.00038619	0.0528992	Igfbp5	insulin-like growth factor binding protein 5	protein_coding	16011	-
ENSMUSG00000051375	27.24	0.089	-3.488	0.000387273	0.0528992	Pcdh1	protocadherin 1	protein_coding	75599	-
ENSMUSG00000038143	18.08	0.125	-2.999	0.000400925	0.0537926	Stox2	storkhead box 2	protein_coding	71069	-
ENSMUSG00000026235	36.91	0.103	-3.274	0.00040147	0.0537926	Epha4	Eph receptor A4	protein_coding	13838	-
ENSMUSG00000021314	19.36	0.014	-6.126	0.000406904	0.0537926	Amph	amphiphysin	protein_coding	218038	-
ENSMUSG00000086040	41.23	0.002	-9.094	0.000412029	0.0537926	Wipf3	WAS/WASL interacting protein family, member 3	protein_coding	330319	-
ENSMUSG00000055567	28.4	0.104	-3.26	0.000412683	0.0537926	Unc80	unc-80, NALCN activator	protein_coding	329178	-
ENSMUSG00000032503	19.84	0.004	-7.836	0.000413789	0.0537926	Arpp21	cyclic AMP-regulated phosphoprotein, 21	protein_coding	74100	-
ENSMUSG00000024501	23.84	0.102	-3.295	0.000420445	0.0542835	Dpysl3	dihydropyrimidinase-like 3	protein_coding	22240	-
ENSMUSG00000030806	106.17	0.234	-2.093	0.000436695	0.0556196	Stx1b	syntaxin 1B	protein_coding	56216	-
ENSMUSG00000041986	20.26	0.004	-7.992	0.000454311	0.0574714	Elmod1	ELMO/CED-12 domain containing 1	protein_coding	270162	-
ENSMUSG00000045994	26.19	0.003	-8.57	0.000457332	0.0574714	B3gat1	beta-1,3-glucuronyltransferase 1 (glucuronosyltransferase P)	protein_coding	76898	-
ENSMUSG00000045589	31.13	0.02	-5.626	0.000460954	0.0575429	Frrs1l	ferric-chelate reductase 1 like	protein_coding	230235	-
ENSMUSG00000022055	35.44	0.002	-8.7	0.000466988	0.0578936	Nefl	neurofilament, light polypeptide	protein_coding	18039	-
ENSMUSG00000025889	20.96	0.005	-7.693	0.000469906	0.0578936	Snca	synuclein, alpha	protein_coding	20617	-
ENSMUSG00000041782	24.25	0.142	-2.813	0.000478062	0.058516	Lad1	ladinin	protein_coding	16763	-
ENSMUSG00000070880	23.07	0.004	-7.826	0.000482457	0.0586126	Gad1	glutamate decarboxylase 1	protein_coding	14415	-
ENSMUSG00000030772	31.69	0.046	-4.432	0.000487964	0.0586126	Dkk3	dickkopf WNT signaling pathway inhibitor 3	protein_coding	50781	-
ENSMUSG00000022212	31.47	0.002	-8.848	0.000491196	0.0586126	Cpne6	copine VI	protein_coding	12891	-
ENSMUSG00000022054	51.04	0.006	-7.439	0.000491288	0.0586126	Nefm	neurofilament, medium polypeptide	protein_coding	18040	-
ENSMUSG00000032936	44.15	0.002	-9.3	0.000536438	0.0626264	Camkv	CaM kinase-like vesicle-associated	protein_coding	235604	-
ENSMUSG00000005360	42.64	0.026	-5.286	0.000546791	0.0626264	Slc1a3	solute carrier family 1 (glial high affinity glutamate transporter), member 3	protein_coding	20512	-
ENSMUSG00000044288	32.51	0.081	-3.634	0.000555738	0.0627229	Cnr1	cannabinoid receptor 1 (brain)	protein_coding	12801	-
ENSMUSG00000113338	46.15	0.136	-2.877	0.000575422	0.0641817	AC173210.3	RIKEN cDNA A530046M15 gene	lincRNA	328190	-
ENSMUSG00000058153	27.97	0.062	-4.02	0.000592787	0.0655321	Sez6l	seizure related 6 homolog like	protein_coding	56747	-
ENSMUSG00000030376	37.41	0.202	-2.309	0.000594483	0.0655321	Slc8a2	solute carrier family 8 (sodium/calcium exchanger), member 2	protein_coding	110891	-
ENSMUSG00000070570	78.58	0.013	-6.317	0.000599174	0.0656652	Slc17a7	solute carrier family 17 (sodium-dependent inorganic phosphate cotransporter), member 7	protein_coding	72961	-
ENSMUSG00000007594	18.05	0.178	-2.492	0.000618561	0.067384	Hapln4	hyaluronan and proteoglycan link protein 4	protein_coding	330790	-
ENSMUSG00000027375	16.98	0.005	-7.739	0.000628067	0.0676518	Mal	myelin and lymphocyte protein, T cell differentiation protein	protein_coding	17153	-
ENSMUSG00000054459	48.64	0.02	-5.613	0.000643117	0.0688793	Vsnl1	visinin-like 1	protein_coding	26950	-
ENSMUSG00000037996	50.24	0.01	-6.617	0.000678047	0.0710066	Slc24a2	solute carrier family 24 (sodium/potassium/calcium exchanger), member 2	protein_coding	76376	-
ENSMUSG00000023960	35.93	0.225	-2.15	0.000683688	0.0712017	Enpp5	ectonucleotide pyrophosphatase/phosphodiesterase 5	protein_coding	83965	-
ENSMUSG00000027500	22.82	0.004	-7.869	0.000704462	0.0721691	Stmn2	stathmin-like 2	protein_coding	20257	-
ENSMUSG00000031748	77.32	0.137	-2.872	0.000709504	0.0722927	Gnao1	guanine nucleotide binding protein, alpha O	protein_coding	14681	-
ENSMUSG00000022037	45.42	0.018	-5.808	0.000720983	0.0730673	Clu	clusterin	protein_coding	12759	-
ENSMUSG00000097545	15.95	0.004	-7.884	0.00077205	0.0765955	Mir124a-1hg	Mir124-1 host gene (non-protein coding)	lincRNA	268755	-
ENSMUSG00000021097	20.32	0.168	-2.573	0.000799167	0.0780533	Clmn	calmin	protein_coding	94040	-
ENSMUSG00000041708	17.11	0.005	-7.692	0.000823981	0.0794061	Mpped1	metallophosphoesterase domain containing 1	protein_coding	223726	-
ENSMUSG00000021268	19.36	0.003	-8.248	0.000825655	0.0794061	Meg3	maternally expressed 3	lincRNA	17263	-
ENSMUSG00000063887	28.11	0.058	-4.107	0.000854252	0.0817394	Nlgn1	neuroligin 1	protein_coding	192167	-
ENSMUSG00000085830	34.12	0.047	-4.424	0.000897843	0.0839541	Grin1os	glutamate receptor, ionotropic, NMDA1 (zeta 1), opposite strand	antisense_RNA	320354	-
ENSMUSG00000109002	30.03	4.219	2.077	0.000899668	0.0839541	Gm38405	-	antisense_RNA	-	-
ENSMUSG00000033419	24.75	0.003	-8.263	0.00090857	0.0839617	Snap91	synaptosomal-associated protein 91	protein_coding	20616	-
ENSMUSG00000066607	11.28	0.006	-7.321	0.000925124	0.0850663	6030419C18Rik	inhibitory synaptic factor 1	protein_coding	319477	-
ENSMUSG00000037206	18.77	0.147	-2.767	0.000937303	0.0856328	Islr	immunoglobulin superfamily containing leucine-rich repeat	protein_coding	26968	-
ENSMUSG00000067242	18.02	0.005	-7.586	0.000964699	0.0874259	Lgi1	leucine-rich repeat LGI family, member 1	protein_coding	56839	-
ENSMUSG00000040797	18.56	0.025	-5.32	0.000985798	0.0884871	Iqsec3	IQ motif and Sec7 domain 3	protein_coding	243621	-
ENSMUSG00000058420	17.16	0.082	-3.617	0.00100515	0.088538	Syt17	synaptotagmin XVII	protein_coding	110058	-
ENSMUSG00000044912	47.78	0.155	-2.687	0.00101712	0.0889411	Syt16	synaptotagmin XVI	protein_coding	238266	-
ENSMUSG00000010803	19.78	0.004	-8.035	0.00101917	0.0889411	Gabra1	gamma-aminobutyric acid (GABA) A receptor, subunit alpha 1	protein_coding	14394	-
ENSMUSG00000026904	17.47	0.056	-4.155	0.00103029	0.0890957	Slc4a10	solute carrier family 4, sodium bicarbonate cotransporter-like, member 10	protein_coding	94229	-
ENSMUSG00000034891	24.13	0.004	-8.131	0.00103382	0.0890957	Sncb	synuclein, beta	protein_coding	104069	-
ENSMUSG00000026163	26.42	0.103	-3.286	0.00103512	0.0890957	Sphkap	SPHK1 interactor, AKAP domain containing	protein_coding	77629	-
ENSMUSG00000040125	12.17	0.007	-7.258	0.00105606	0.0903959	Gpr26	G protein-coupled receptor 26	protein_coding	233919	-
ENSMUSG00000057614	16.59	0.04	-4.649	0.00109881	0.0928818	Gnai1	guanine nucleotide binding protein (G protein), alpha inhibiting 1	protein_coding	14677	-
ENSMUSG00000022619	23.61	0.036	-4.807	0.00111492	0.0931663	Mapk8ip2	mitogen-activated protein kinase 8 interacting protein 2	protein_coding	60597	-
ENSMUSG00000110741	19.37	0.006	-7.467	0.00112689	0.0931663	AC166352.1	-	antisense_RNA	-	-
ENSMUSG00000015090	22.41	0.004	-7.979	0.00114202	0.093596	Ptgds	prostaglandin D2 synthase (brain)	protein_coding	19215	-
ENSMUSG00000027296	69.32	0.232	-2.109	0.00115964	0.0942207	Itpka	inositol 1,4,5-trisphosphate 3-kinase A	protein_coding	228550	-
ENSMUSG00000000632	20.53	0.101	-3.308	0.00117409	0.0949858	Sez6	seizure related gene 6	protein_coding	20370	-
ENSMUSG00000058254	75.14	0.082	-3.602	0.00124802	0.0988452	Tspan7	tetraspanin 7	protein_coding	21912	-
ENSMUSG00000051367	20.43	0.208	-2.268	0.00125432	0.0989283	Six1	sine oculis-related homeobox 1	protein_coding	20471	Homeobox
ENSMUSG00000020431	69.24	0.006	-7.393	0.00127623	0.100237	Adcy1	adenylate cyclase 1	protein_coding	432530	-
ENSMUSG00000026442	25.01	0.017	-5.919	0.00129388	0.101143	Nfasc	neurofascin	protein_coding	269116	-
ENSMUSG00000022199	48.17	0.123	-3.021	0.00129849	0.101143	Slc22a17	solute carrier family 22 (organic cation transporter), member 17	protein_coding	59049	-
ENSMUSG00000068373	17.81	0.154	-2.697	0.00134396	0.103827	D430041D05Rik	RIKEN cDNA D430041D05 gene	protein_coding	241589	-
ENSMUSG00000039278	30.15	0.003	-8.241	0.00139296	0.10685	Pcsk1n	proprotein convertase subtilisin/kexin type 1 inhibitor	protein_coding	30052	-
ENSMUSG00000056486	92.71	0.052	-4.279	0.00143584	0.108262	Chn1	chimerin 1	protein_coding	108699	-
ENSMUSG00000029661	24.75	0.228	-2.136	0.00150485	0.110806	Col1a2	collagen, type I, alpha 2	protein_coding	12843	-
ENSMUSG00000063142	32.84	0.069	-3.849	0.00155641	0.11284	Kcnma1	potassium large conductance calcium-activated channel, subfamily M, alpha member 1	protein_coding	16531	-
ENSMUSG00000023033	33.84	0.028	-5.161	0.00167498	0.117647	Scn8a	sodium channel, voltage-gated, type VIII, alpha	protein_coding	20273	-
ENSMUSG00000027419	26.77	0.024	-5.358	0.00170798	0.118365	Pcsk2	proprotein convertase subtilisin/kexin type 2	protein_coding	18549	-
ENSMUSG00000032118	14.68	0.007	-7.205	0.00173298	0.119658	Fez1	fasciculation and elongation protein zeta 1 (zygin I)	protein_coding	235180	-
ENSMUSG00000035864	136.63	0.01	-6.607	0.00181183	0.121945	Syt1	synaptotagmin I	protein_coding	20979	-
ENSMUSG00000048978	20.13	0.004	-7.885	0.00181586	0.121945	Nrsn1	neurensin 1	protein_coding	22360	-
ENSMUSG00000034958	14.97	0.064	-3.96	0.00181786	0.121945	Atcay	ataxia, cerebellar, Cayman type	protein_coding	16467	-
ENSMUSG00000074385	29.22	0.176	-2.507	0.00187998	0.12388	Gm10684	predicted gene 10684	lincRNA	100038468	-
ENSMUSG00000049583	50.98	0.092	-3.438	0.00188378	0.12388	Grm5	glutamate receptor, metabotropic 5	protein_coding	108071	-
ENSMUSG00000021313	35.65	0.069	-3.855	0.00188613	0.12388	Ryr2	ryanodine receptor 2, cardiac	protein_coding	20191	-
ENSMUSG00000030302	38.53	0.122	-3.037	0.00199319	0.127362	Atp2b2	ATPase, Ca++ transporting, plasma membrane 2	protein_coding	11941	-
ENSMUSG00000027273	154.67	0.003	-8.2	0.00205633	0.130073	Snap25	synaptosomal-associated protein 25	protein_coding	20614	-
ENSMUSG00000027220	18.31	0.023	-5.449	0.00207324	0.130338	Syt13	synaptotagmin XIII	protein_coding	80976	-
ENSMUSG00000030209	50.44	0.017	-5.897	0.00207434	0.130338	Grin2b	glutamate receptor, ionotropic, NMDA2B (epsilon 2)	protein_coding	14812	-
ENSMUSG00000040118	21.7	0.073	-3.769	0.00210412	0.130931	Cacna2d1	calcium channel, voltage-dependent, alpha2/delta subunit 1	protein_coding	12293	-
ENSMUSG00000008153	24.92	0.15	-2.736	0.00211803	0.130931	Clstn3	calsyntenin 3	protein_coding	232370	-
ENSMUSG00000061601	26.9	0.079	-3.661	0.00213555	0.130931	Pclo	piccolo (presynaptic cytomatrix protein)	protein_coding	26875	-
ENSMUSG00000002341	14.78	0.032	-4.968	0.00213758	0.130931	Ncan	neurocan	protein_coding	13004	-
ENSMUSG00000062296	37.33	0.041	-4.6	0.00213789	0.130931	Trank1	tetratricopeptide repeat and ankyrin repeat containing 1	protein_coding	320429	-
ENSMUSG00000031517	83.88	0.004	-8.005	0.00217666	0.131929	Gpm6a	glycoprotein m6a	protein_coding	234267	-
ENSMUSG00000022577	13	0.008	-6.932	0.00223014	0.133032	Ly6h	lymphocyte antigen 6 complex, locus H	protein_coding	23934	-
ENSMUSG00000033389	22.37	0.225	-2.151	0.00226297	0.134564	Arhgap44	Rho GTPase activating protein 44	protein_coding	216831	-
ENSMUSG00000024479	14.81	0.006	-7.41	0.00231291	0.136947	Mal2	mal, T cell differentiation protein 2	protein_coding	105853	-
ENSMUSG00000030516	26.21	0.147	-2.769	0.00233133	0.136947	Tjp1	tight junction protein 1	protein_coding	21872	-
ENSMUSG00000008575	34.28	0.172	-2.537	0.00237929	0.138347	Nfib	nuclear factor I/B	protein_coding	18028	CTF/NFI
ENSMUSG00000062044	28.98	0.16	-2.644	0.00244622	0.1392	Lmtk3	lemur tyrosine kinase 3	protein_coding	381983	-
ENSMUSG00000069601	56.74	0.122	-3.038	0.00245169	0.1392	Ank3	ankyrin 3, epithelial	protein_coding	11735	-
ENSMUSG00000040724	24.07	0.093	-3.429	0.00249272	0.140682	Kcna2	potassium voltage-gated channel, shaker-related subfamily, member 2	protein_coding	16490	-
ENSMUSG00000111219	53.83	0.046	-4.454	0.00261514	0.145414	AC110091.2	-	processed_transcript	-	-
ENSMUSG00000024617	376.38	0.248	-2.011	0.00277546	0.152975	Camk2a	calcium/calmodulin-dependent protein kinase II alpha	protein_coding	12322	-
ENSMUSG00000024261	12.55	0.008	-6.989	0.00283156	0.154346	Syt4	synaptotagmin IV	protein_coding	20983	-
ENSMUSG00000070304	20.3	0.025	-5.316	0.00283339	0.154346	Scn2b	sodium channel, voltage-gated, type II, beta	protein_coding	72821	-
ENSMUSG00000066392	59.43	0.047	-4.404	0.00284127	0.154346	Nrxn3	neurexin III	protein_coding	18191	-
ENSMUSG00000033981	74.78	0.014	-6.188	0.00297924	0.157821	Gria2	glutamate receptor, ionotropic, AMPA2 (alpha 2)	protein_coding	14800	-
ENSMUSG00000020932	30.13	0.138	-2.854	0.00301219	0.158161	Gfap	glial fibrillary acidic protein	protein_coding	14580	-
ENSMUSG00000000948	39.68	0.012	-6.385	0.00306485	0.158715	Gm38393	-	protein_coding	-	-
ENSMUSG00000086544	57.39	0.027	-5.237	0.00308361	0.158814	Chn1os3	chimerin 1, opposite strand 3	antisense_RNA	329427	-
ENSMUSG00000018865	26.13	0.038	-4.72	0.00311912	0.158907	Sult4a1	sulfotransferase family 4A, member 1	protein_coding	29859	-
ENSMUSG00000022594	36.85	0.206	-2.281	0.00323621	0.163546	Lynx1	Ly6/neurotoxin 1	protein_coding	23936	-
ENSMUSG00000063430	24.09	0.232	-2.107	0.00338022	0.167216	Wscd2	WSC domain containing 2	protein_coding	320916	-
ENSMUSG00000102252	39.04	0.022	-5.497	0.00339866	0.167216	Snrpn	small nuclear ribonucleoprotein N	protein_coding	20646	-
ENSMUSG00000024462	58.05	0.2	-2.32	0.00342312	0.167216	Gabbr1	gamma-aminobutyric acid (GABA) B receptor, 1	protein_coding	54393	-
ENSMUSG00000027674	19.93	0.031	-4.996	0.00353894	0.169967	Pex5l	peroxisomal biogenesis factor 5-like	protein_coding	58869	-
ENSMUSG00000013921	32.76	0.156	-2.684	0.00358774	0.170892	Clip3	CAP-GLY domain containing linker protein 3	protein_coding	76686	-
ENSMUSG00000052581	32.5	0.08	-3.636	0.00360427	0.170892	Lrrtm4	leucine rich repeat transmembrane neuronal 4	protein_coding	243499	-
ENSMUSG00000023011	31.76	0.044	-4.498	0.00367816	0.172471	Faim2	Fas apoptotic inhibitory molecule 2	protein_coding	72393	-
ENSMUSG00000008658	65.6	0.119	-3.067	0.0039023	0.179411	Rbfox1	RNA binding protein, fox-1 homolog (C. elegans) 1	protein_coding	268859	-
ENSMUSG00000061080	92.74	0.095	-3.397	0.00395765	0.180197	Lsamp	limbic system-associated membrane protein	protein_coding	268890	-
ENSMUSG00000064115	40.99	0.084	-3.565	0.00398999	0.180633	Cadm2	cell adhesion molecule 2	protein_coding	239857	-
ENSMUSG00000053310	88.14	0.013	-6.26	0.00400906	0.180791	Nrgn	neurogranin	protein_coding	64011	-
ENSMUSG00000029309	108.12	0.008	-7.051	0.004093	0.181314	Sparcl1	SPARC-like 1	protein_coding	13602	-
ENSMUSG00000028782	36.91	0.04	-4.632	0.004116	0.181314	Adgrb2	adhesion G protein-coupled receptor B2	protein_coding	230775	-
ENSMUSG00000032517	65.23	0.006	-7.416	0.00414329	0.181607	Mobp	myelin-associated oligodendrocytic basic protein	protein_coding	17433	-
ENSMUSG00000060371	20.51	0.062	-4.009	0.004179	0.181927	Caln1	calneuron 1	protein_coding	140904	-
ENSMUSG00000031028	23.68	0.094	-3.408	0.00420566	0.182442	Tub	tubby bipartite transcription factor	protein_coding	22141	Tub
ENSMUSG00000060882	27.84	0.03	-5.049	0.004243	0.183097	Kcnd2	potassium voltage-gated channel, Shal-related family, member 2	protein_coding	16508	-
ENSMUSG00000072214	48.46	0.116	-3.103	0.00427904	0.183097	Sept5	septin 5	protein_coding	18951	-
ENSMUSG00000022454	39.44	0.043	-4.538	0.00429657	0.183097	Nell2	NEL-like 2	protein_coding	54003	-
ENSMUSG00000041329	29.55	0.067	-3.9	0.00430302	0.183097	Atp1b2	ATPase, Na+/K+ transporting, beta 2 polypeptide	protein_coding	11932	-
ENSMUSG00000053025	31.07	0.044	-4.515	0.00434455	0.184447	Sv2b	synaptic vesicle glycoprotein 2 b	protein_coding	64176	-
ENSMUSG00000020684	26.85	0.196	-2.354	0.00444127	0.186454	Rasl10b	RAS-like, family 10, member B	protein_coding	276952	-
ENSMUSG00000003410	38.89	0.093	-3.42	0.00446091	0.186863	Elavl3	ELAV like RNA binding protein 3	protein_coding	15571	-
ENSMUSG00000021743	12.67	0.046	-4.451	0.00451939	0.187911	Fezf2	Fez family zinc finger 2	protein_coding	54713	zf-C2H2
ENSMUSG00000046447	86.19	0.027	-5.197	0.00455772	0.188019	Camk2n1	calcium/calmodulin-dependent protein kinase II inhibitor 1	protein_coding	66259	-
ENSMUSG00000104283	34.25	0.016	-5.922	0.00460565	0.188443	Gm37459	-	antisense_RNA	-	-
ENSMUSG00000059003	33.42	0.031	-5.025	0.00463761	0.188443	Grin2a	glutamate receptor, ionotropic, NMDA2A (epsilon 1)	protein_coding	14811	-
ENSMUSG00000041886	25.5	0.152	-2.716	0.00475867	0.190045	Macc1	metastasis associated in colon cancer 1	protein_coding	238455	-
ENSMUSG00000110386	347.38	56.768	5.827	0.00487781	0.193038	Gm42031	-	lincRNA	-	-
ENSMUSG00000042429	22.97	0.018	-5.761	0.00488483	0.193038	Adora1	adenosine A1 receptor	protein_coding	11539	-
ENSMUSG00000031425	151.92	0.191	-2.392	0.00491259	0.193324	Plp1	proteolipid protein (myelin) 1	protein_coding	18823	-
ENSMUSG00000052572	85.85	0.22	-2.184	0.00511001	0.199841	Dlg2	discs large MAGUK scaffold protein 2	protein_coding	23859	-
ENSMUSG00000019124	45.14	0.019	-5.738	0.00558424	0.212257	Scrn1	secernin 1	protein_coding	69938	-
ENSMUSG00000034171	28.57	0.199	-2.326	0.00565629	0.214032	Faah	fatty acid amide hydrolase	protein_coding	14073	-
ENSMUSG00000028528	24.96	0.066	-3.917	0.00577029	0.215296	Dnajc6	DnaJ heat shock protein family (Hsp40) member C6	protein_coding	72685	-
ENSMUSG00000032186	36.11	0.089	-3.489	0.00592436	0.217646	Tmod2	tropomodulin 2	protein_coding	50876	-
ENSMUSG00000099803	48.69	0.188	-2.409	0.00593475	0.217646	Gm28863	-	antisense_RNA	-	-
ENSMUSG00000053825	20.65	0.053	-4.238	0.00596048	0.218165	Ppfia2	protein tyrosine phosphatase, receptor type, f polypeptide (PTPRF), interacting protein (liprin), alpha 2	protein_coding	327814	-
ENSMUSG00000040536	10.9	0.105	-3.254	0.00602192	0.218715	Necab1	N-terminal EF-hand calcium binding protein 1	protein_coding	69352	-
ENSMUSG00000034675	28.07	0.178	-2.493	0.00614145	0.2222	Dbn1	drebrin 1	protein_coding	56320	-
ENSMUSG00000024109	72.49	0.209	-2.26	0.00619636	0.222607	Nrxn1	neurexin I	protein_coding	18189	-
ENSMUSG00000062257	49.08	0.105	-3.252	0.00625698	0.224228	Opcml	opioid binding protein/cell adhesion molecule-like	protein_coding	330908	-
ENSMUSG00000111895	10.52	17.716	4.147	0.00650145	0.229037	CAAA01066804.1	-	antisense_RNA	-	-
ENSMUSG00000022208	31.53	0.081	-3.627	0.00653697	0.229037	Jph4	junctophilin 4	protein_coding	319984	-
ENSMUSG00000061808	86.77	0.012	-6.365	0.00659029	0.229201	Ttr	transthyretin	protein_coding	22139	-
ENSMUSG00000020297	49.21	0.027	-5.217	0.00668784	0.231313	Nsg2	neuron specific gene family member 2	protein_coding	18197	-
ENSMUSG00000029420	16.13	0.06	-4.067	0.0067457	0.231615	Rimbp2	RIMS binding protein 2	protein_coding	231760	-
ENSMUSG00000064945	28.3	6.612	2.725	0.0070977	0.239341	Rny3	RNA, Y3 small cytoplasmic (associated with Ro protein)	misc_RNA	19874	-
ENSMUSG00000036095	24.45	0.138	-2.859	0.00717056	0.240345	Dgkb	diacylglycerol kinase, beta	protein_coding	217480	-
ENSMUSG00000015094	37.91	0.247	-2.016	0.00766909	0.243653	Npdc1	neural proliferation, differentiation and control 1	protein_coding	18146	-
ENSMUSG00000000416	22.16	0.041	-4.62	0.00769092	0.243653	Cttnbp2	cortactin binding protein 2	protein_coding	30785	-
ENSMUSG00000036745	15.95	0.085	-3.555	0.00794295	0.247766	Ttll7	tubulin tyrosine ligase-like family, member 7	protein_coding	70892	-
ENSMUSG00000053550	19.27	0.059	-4.094	0.00805176	0.249221	Shisa7	shisa family member 7	protein_coding	232813	-
ENSMUSG00000045967	14.57	0.151	-2.728	0.00816905	0.250838	Gpr158	G protein-coupled receptor 158	protein_coding	241263	-
ENSMUSG00000039347	28.23	0.1	-3.324	0.00822164	0.250838	Atp6v0e2	ATPase, H+ transporting, lysosomal V0 subunit E2	protein_coding	76252	-
ENSMUSG00000033676	34.17	0.042	-4.567	0.00850456	0.253202	Gabrb3	gamma-aminobutyric acid (GABA) A receptor, subunit beta 3	protein_coding	14402	-
ENSMUSG00000040035	31.93	0.098	-3.344	0.00860244	0.255364	Disp2	dispatched RND tramsporter family member 2	protein_coding	214240	-
ENSMUSG00000026824	15.75	0.056	-4.158	0.00881827	0.256208	Kcnj3	potassium inwardly-rectifying channel, subfamily J, member 3	protein_coding	16519	-
ENSMUSG00000021700	39.78	0.069	-3.853	0.0089554	0.257361	Rab3c	RAB3C, member RAS oncogene family	protein_coding	67295	-
ENSMUSG00000070802	28.88	0.018	-5.793	0.0091186	0.259254	Pnmal2	PNMA-like 2	protein_coding	434128	-
ENSMUSG00000049556	17.75	0.049	-4.36	0.00931106	0.26157	Lingo1	leucine rich repeat and Ig domain containing 1	protein_coding	235402	-
ENSMUSG00000086479	51.87	0.073	-3.767	0.00974508	0.266621	Gm16014	-	sense_intronic	-	-
ENSMUSG00000031760	18.83	0.033	-4.93	0.00977506	0.266621	Mt3	metallothionein 3	protein_coding	17751	-
ENSMUSG00000058626	64.26	7.24	2.856	0.00978787	0.266621	Capn11	calpain 11	protein_coding	268958	-
ENSMUSG00000056222	16.92	0.034	-4.873	0.0101679	0.268101	Spock1	sparc/osteonectin, cwcv and kazal-like domains proteoglycan 1	protein_coding	20745	-
ENSMUSG00000107865	16.43	0.071	-3.821	0.0102511	0.269099	Gm44417	-	TEC	-	-
ENSMUSG00000085860	18.43	4.84	2.275	0.0104771	0.271969	2410003L11Rik	RIKEN cDNA 2410003L11 gene	processed_transcript	69729	-
ENSMUSG00000065968	16.62	0.154	-2.695	0.0108345	0.274229	Ifitm7	interferon induced transmembrane protein 7	protein_coding	74482	-
ENSMUSG00000002265	26.34	0.033	-4.941	0.0112431	0.277947	Peg3	paternally expressed 3	protein_coding	18616	zf-C2H2
ENSMUSG00000032011	44.27	0.048	-4.379	0.011422	0.277947	Thy1	thymus cell antigen 1, theta	protein_coding	21838	-
ENSMUSG00000099448	40.65	0.192	-2.379	0.0114291	0.277947	Gm18801	-	processed_pseudogene	-	-
ENSMUSG00000030790	46.81	0.221	-2.18	0.0117612	0.277947	Adm	adrenomedullin	protein_coding	11535	-
ENSMUSG00000038067	35.01	4.494	2.168	0.0121074	0.281501	Csf3	colony stimulating factor 3 (granulocyte)	protein_coding	12985	-
ENSMUSG00000059974	22.75	0.086	-3.545	0.0124988	0.285332	Ntm	neurotrimin	protein_coding	235106	-
ENSMUSG00000059146	28.32	0.143	-2.807	0.012504	0.285332	Ntrk3	neurotrophic tyrosine kinase, receptor, type 3	protein_coding	18213	-
ENSMUSG00000063063	29.86	0.105	-3.246	0.0127718	0.285332	Ctnna2	catenin (cadherin associated protein), alpha 2	protein_coding	12386	-
ENSMUSG00000063239	13.88	0.237	-2.077	0.0128465	0.285332	Grm4	glutamate receptor, metabotropic 4	protein_coding	268934	-
ENSMUSG00000087010	16.89	0.188	-2.409	0.0132911	0.285949	1700041M05Rik	-	lincRNA	-	-
ENSMUSG00000039542	37.41	0.202	-2.308	0.013422	0.285949	Ncam1	neural cell adhesion molecule 1	protein_coding	17967	-
ENSMUSG00000029778	15.76	0.029	-5.101	0.0134836	0.285949	Adcyap1r1	adenylate cyclase activating polypeptide 1 receptor 1	protein_coding	11517	-
ENSMUSG00000029861	21.32	0.203	-2.302	0.0141058	0.289331	Fam131b	family with sequence similarity 131, member B	protein_coding	76156	-
ENSMUSG00000042388	23.11	0.134	-2.896	0.0143159	0.290156	Dlgap3	DLG associated protein 3	protein_coding	242667	-
ENSMUSG00000041014	37.24	0.175	-2.514	0.0143295	0.290156	Nrg3	neuregulin 3	protein_coding	18183	-
ENSMUSG00000042078	17.88	0.201	-2.317	0.0147939	0.292157	Svop	SV2 related protein	protein_coding	68666	-
ENSMUSG00000068748	14.55	0.04	-4.64	0.0148542	0.292157	Ptprz1	protein tyrosine phosphatase, receptor type Z, polypeptide 1	protein_coding	19283	-
ENSMUSG00000051359	58.93	0.207	-2.275	0.0148799	0.292157	Ncald	neurocalcin delta	protein_coding	52589	-
ENSMUSG00000026090	37.07	0.152	-2.72	0.0156169	0.294849	2010300C02Rik	RIKEN cDNA 2010300C02 gene	protein_coding	72097	-
ENSMUSG00000035186	143.69	0.087	-3.516	0.0167285	0.299452	Ubd	ubiquitin D	protein_coding	24108	-
ENSMUSG00000097028	216.23	0.088	-3.507	0.0174736	0.300412	Ptgs2os	prostaglandin-endoperoxide synthase 2, opposite strand	processed_transcript	320019	-
ENSMUSG00000079722	16.49	0.088	-3.51	0.0189903	0.311277	Ttll2	tubulin tyrosine ligase-like family, member 2	protein_coding	100216474	-
ENSMUSG00000069670	42.58	0.236	-2.085	0.01952	0.313685	Nkain2	Na+/K+ transporting ATPase interacting 2	protein_coding	432450	-
ENSMUSG00000004892	23.43	0.212	-2.236	0.0196907	0.31391	Bcan	brevican	protein_coding	12032	-
ENSMUSG00000087264	21.53	0.089	-3.49	0.0198727	0.314526	Gad1os	glutamate decarboxylase 1, opposite strand	antisense_RNA	68986	-
ENSMUSG00000067049	129.33	5.598	2.485	0.0207334	0.317715	Unc93a	unc-93 homolog A	protein_coding	381058	-
ENSMUSG00000025658	17.5	0.033	-4.932	0.0207339	0.317715	Cnksr2	connector enhancer of kinase suppressor of Ras 2	protein_coding	245684	-
ENSMUSG00000056258	28.6	0.141	-2.826	0.0215817	0.322464	Kcnq3	potassium voltage-gated channel, subfamily Q, member 3	protein_coding	110862	-
ENSMUSG00000050108	23.38	0.216	-2.212	0.0225827	0.324207	Bpifc	BPI fold containing family C	protein_coding	270757	-
ENSMUSG00000019467	24.07	0.173	-2.533	0.0235767	0.327985	Arhgef25	Rho guanine nucleotide exchange factor (GEF) 25	protein_coding	52666	-
ENSMUSG00000020303	24.17	0.09	-3.475	0.0266413	0.336587	Stc2	stanniocalcin 2	protein_coding	20856	-
ENSMUSG00000026587	17.66	0.095	-3.397	0.02712	0.337622	Astn1	astrotactin 1	protein_coding	11899	-
ENSMUSG00000094493	22.47	10.549	3.399	0.0279671	0.339828	Olfr700	olfactory receptor 700	protein_coding	258593	-
ENSMUSG00000037541	19.82	0.198	-2.334	0.0293644	0.343801	Shank2	SH3 and multiple ankyrin repeat domains 2	protein_coding	210274	-
ENSMUSG00000028519	29.47	0.199	-2.327	0.0304895	0.348457	Dab1	disabled 1	protein_coding	13131	-
ENSMUSG00000016349	58.13	0.172	-2.537	0.0308628	0.348779	Eef1a2	eukaryotic translation elongation factor 1 alpha 2	protein_coding	13628	-
ENSMUSG00000107638	22.81	0.216	-2.209	0.0316643	0.350532	Gm30524	-	lincRNA	-	-
ENSMUSG00000101398	17.35	10.549	3.399	0.0318007	0.350532	Gm2617	-	unprocessed_pseudogene	-	-
ENSMUSG00000022629	17.07	0.128	-2.967	0.0330843	0.350761	Kif21a	kinesin family member 21A	protein_coding	16564	-
ENSMUSG00000064907	65.11	4.847	2.277	0.0341768	0.354313	Gm25405	-	snRNA	-	-
ENSMUSG00000022332	20.86	0.247	-2.02	0.0385845	0.360097	Khdrbs3	KH domain containing, RNA binding, signal transduction associated 3	protein_coding	13992	-
ENSMUSG00000045733	21.21	0.228	-2.135	0.040701	0.364981	Sprn	shadow of prion protein	protein_coding	212518	-
ENSMUSG00000114206	17.1	0.115	-3.126	0.0413186	0.366047	AC159301.1	predicted gene, 30551	lincRNA	102632492	-
ENSMUSG00000003949	16.75	0.246	-2.023	0.0435989	0.369883	Hlf	hepatic leukemia factor	protein_coding	217082	TF_bZIP
ENSMUSG00000109424	18.12	4.022	2.008	0.0442751	0.369883	Gm44658	-	lincRNA	-	-
ENSMUSG00000040640	25.8	0.233	-2.104	0.0449868	0.369883	Erc2	ELKS/RAB6-interacting/CAST family member 2	protein_coding	238988	-
