# Supplementary material for: The ion channel CALHM6 controls bacterial infection‐induced cellular cross‐talk at the immunological synapse
Source: EMBO J. 2023 Mar 2;42(7):e111450. doi: 10.15252/embj.2022111450 (PMC10068325; doi:10.15252/embj.2022111450)
Supplement: Supplementary file 9 — Source Data for Figure 5 [file EMBJ-42-e111450-s005.zip › Source data Figure 5/5D&E/BMDM-NK polarisation count.xlsx]

## Sheet: Sheet1
	polarised	non polarised
0 min	0	17
10 min	7	26
20 min	31	44
40 min	20	15
