# Supplementary material for: The ion channel CALHM6 controls bacterial infection‐induced cellular cross‐talk at the immunological synapse
Source: EMBO J. 2023 Mar 2;42(7):e111450. doi: 10.15252/embj.2022111450 (PMC10068325; doi:10.15252/embj.2022111450)
Supplement: Supplementary file 10 — Source Data for Figure 6 [file EMBJ-42-e111450-s011.zip]

Archive with 64 entries (57 files):
- Source data Figure 6/
- Source data Figure 6/.DS_Store
- __MACOSX/Source data Figure 6/._.DS_Store
- Source data Figure 6/._.DS_Store
- Source data Figure 6/._6A
- Source data Figure 6/._6B
- Source data Figure 6/._6C
- Source data Figure 6/._6D
- Source data Figure 6/._6E
- Source data Figure 6/._6G
- Source data Figure 6/6A/
- __MACOSX/Source data Figure 6/._6A
- Source data Figure 6/6B/
- __MACOSX/Source data Figure 6/._6B
- Source data Figure 6/6C/
- __MACOSX/Source data Figure 6/._6C
- Source data Figure 6/6D/
- __MACOSX/Source data Figure 6/._6D
- Source data Figure 6/6E/
- __MACOSX/Source data Figure 6/._6E
- Source data Figure 6/6G/
- __MACOSX/Source data Figure 6/._6G
- Source data Figure 6/6A/._6A.ai
- Source data Figure 6/6A/._6A.pdf
- Source data Figure 6/6A/6A.ai
- __MACOSX/Source data Figure 6/6A/._6A.ai
- Source data Figure 6/6A/6A.pdf
- __MACOSX/Source data Figure 6/6A/._6A.pdf
- Source data Figure 6/6B/._6B.pdf
- Source data Figure 6/6B/6B.pdf
- __MACOSX/Source data Figure 6/6B/._6B.pdf
- Source data Figure 6/6C/._6C E119R CALHM6 GFP.pdf
- Source data Figure 6/6C/._6C WT CALHM6 GFP.pdf
- Source data Figure 6/6C/._6C confocal E119R CALHM6 GFP.pdf
- Source data Figure 6/6C/._6C confocal WT CALHM6 GFP.pdf
- Source data Figure 6/6C/6C E119R CALHM6 GFP.pdf
- __MACOSX/Source data Figure 6/6C/._6C E119R CALHM6 GFP.pdf
- Source data Figure 6/6C/6C WT CALHM6 GFP.pdf
- __MACOSX/Source data Figure 6/6C/._6C WT CALHM6 GFP.pdf
- Source data Figure 6/6C/6C confocal E119R CALHM6 GFP.pdf
- __MACOSX/Source data Figure 6/6C/._6C confocal E119R CALHM6 GFP.pdf
- Source data Figure 6/6C/6C confocal WT CALHM6 GFP.pdf
- __MACOSX/Source data Figure 6/6C/._6C confocal WT CALHM6 GFP.pdf
- Source data Figure 6/6D/._6D E119R-CALHM6.pdf
- Source data Figure 6/6D/._6D WT-CALHM6 5 ng.pdf
- Source data Figure 6/6D/._6D WT-CALHM6 50 ng.pdf
- Source data Figure 6/6D/6D E119R-CALHM6.pdf
- __MACOSX/Source data Figure 6/6D/._6D E119R-CALHM6.pdf
- Source data Figure 6/6D/6D WT-CALHM6 5 ng.pdf
- __MACOSX/Source data Figure 6/6D/._6D WT-CALHM6 5 ng.pdf
- Source data Figure 6/6D/6D WT-CALHM6 50 ng.pdf
- __MACOSX/Source data Figure 6/6D/._6D WT-CALHM6 50 ng.pdf
- Source data Figure 6/6E/.DS_Store
- __MACOSX/Source data Figure 6/6E/._.DS_Store
- Source data Figure 6/6E/._.DS_Store
- Source data Figure 6/6E/._6E Nontransfected control.pdf
- Source data Figure 6/6E/._6E mCALHM6-GFP.pdf
- Source data Figure 6/6E/6E Nontransfected control.pdf
- __MACOSX/Source data Figure 6/6E/._6E Nontransfected control.pdf
- Source data Figure 6/6E/6E mCALHM6-GFP.pdf
- __MACOSX/Source data Figure 6/6E/._6E mCALHM6-GFP.pdf
- Source data Figure 6/6G/._6G.xlsx
- Source data Figure 6/6G/6G.xlsx
- __MACOSX/Source data Figure 6/6G/._6G.xlsx
