# Supplementary material for: The ion channel CALHM6 controls bacterial infection‐induced cellular cross‐talk at the immunological synapse
Source: EMBO J. 2023 Mar 2;42(7):e111450. doi: 10.15252/embj.2022111450 (PMC10068325; doi:10.15252/embj.2022111450)
Supplement: Supplementary file 10 — Source Data for Figure 6 [file EMBJ-42-e111450-s011.zip › Source data Figure 6/6G/6G.xlsx]

## Sheet: Sheet1
# sheet	Name of Sheet	details
1	mCALHM6-WT-2Ba2+	for I-V relations in Xenopus oocytes
2	mCALHM6-E119R-2Ba2+
3	Control-ASO-2Ba2+

## Sheet: mCALHM6-WT-2Ba2+
mCALHM6	individual data			AVERAGE
WT	V (mV)	I (uA)		V(mV)	I(uA)	SEM	n
	-80	-0.189835		-80	-0.750371	0.210056	13
	-70	-0.165224		-70	-0.593697	0.165924	13
	-60	-0.134528		-60	-0.517447	0.145301	13
	-50	-0.103373		-50	-0.444848	0.127002	13
	-40	-0.0714547		-40	-0.352395	0.103117	13
	-30	-0.0368683		-30	-0.233242	0.0713157	13
	-20	-0.0004937		-20	-0.0816246	0.0296594	13
	-10	0.0452889		-10	0.110517	0.0257249	13
	0	0.101499		0	0.368431	0.0961716	13
	10	0.164483		10	0.688683	0.186148	13
	20	0.228797		20	1.08457	0.303178	13
	30	0.316576		30	1.54876	0.441702	13
	40	0.431621		40	2.09522	0.605817	13
	50	0.553099		50	2.7166	0.800649	13
	60	0.77488		60	3.4402	1.025	13
	70	1.08074		70	4.38389	1.28945	13
	-80	-0.106838
	-70	-0.0818199
	-60	-0.0661982
	-50	-0.0520302
	-40	-0.0369439
	-30	-0.0180886
	-20	-0.0007055
	-10	0.0234158
	0	0.0628343
	10	0.105157
	20	0.152284
	30	0.193035
	40	0.230181
	50	0.24707
	60	0.25802
	70	0.310325
	-80	-0.0945105
	-70	-0.0881317
	-60	-0.0705643
	-50	-0.047882
	-40	-0.024102
	-30	-0.0002718
	-20	0.0256349
	-10	0.0477919
	0	0.079193
	10	0.1117
	20	0.145319
	30	0.181983
	40	0.217404
	50	0.243188
	60	0.253086
	70	0.264048
	-80	-0.896226
	-70	-0.764345
	-60	-0.713266
	-50	-0.617544
	-40	-0.503215
	-30	-0.339976
	-20	-0.13164
	-10	0.136564
	0	0.495527
	10	0.966571
	20	1.55785
	30	2.25883
	40	3.09295
	50	4.046
	60	5.31403
	70	7.68116
	-80	-0.264258
	-70	-0.162229
	-60	-0.11964
	-50	-0.0903775
	-40	-0.0513543
	-30	-0.0177993
	-20	0.039318
	-10	0.108057
	0	0.210369
	10	0.328673
	20	0.446955
	30	0.5756
	40	0.71442
	50	0.842623
	60	0.98658
	70	1.21277
	-80	-0.132261
	-70	-0.0960018
	-60	-0.0832312
	-50	-0.070445
	-40	-0.0488566
	-30	-0.031462
	-20	-0.0108109
	-10	0.0164996
	0	0.0654723
	10	0.117653
	20	0.161931
	30	0.206466
	40	0.267045
	50	0.300026
	60	0.344201
	70	0.420666
	-80	-0.118975
	-70	-0.0895424
	-60	-0.0832575
	-50	-0.0706767
	-40	-0.0582389
	-30	-0.0328694
	-20	-0.0106357
	-10	0.0175165
	0	0.0626919
	10	0.105284
	20	0.159718
	30	0.212272
	40	0.26588
	50	0.294542
	60	0.312876
	70	0.341471
	-80	-2.13061
	-70	-1.66763
	-60	-1.44419
	-50	-1.24382
	-40	-0.989106
	-30	-0.67296
	-20	-0.258191
	-10	0.271603
	0	0.967025
	10	1.83365
	20	2.94802
	30	4.24072
	40	5.72684
	50	7.45748
	60	9.42492
	70	11.6675
	-80	-2.13226
	-70	-1.66856
	-60	-1.44446
	-50	-1.24138
	-40	-0.988936
	-30	-0.671682
	-20	-0.256433
	-10	0.271364
	0	0.970026
	10	1.83298
	20	2.94828
	30	4.23946
	40	5.72782
	50	7.45804
	60	9.42349
	70	11.6691
	-80	-0.512894
	-70	-0.395787
	-60	-0.345261
	-50	-0.289115
	-40	-0.22889
	-30	-0.154044
	-20	-0.054097
	-10	0.0661372
	0	0.235072
	10	0.434516
	20	0.689426
	30	0.953476
	40	1.24282
	50	1.56534
	60	1.91163
	70	2.47748
	-80	-1.05649
	-70	-0.81607
	-60	-0.667489
	-50	-0.554168
	-40	-0.428204
	-30	-0.269387
	-20	-0.0941561
	-10	0.11434
	0	0.394632
	10	0.729959
	20	1.10934
	30	1.55573
	40	2.07533
	50	2.65014
	60	3.29804
	70	4.19539
	-80	-1.07859
	-70	-0.808997
	-60	-0.702949
	-50	-0.605864
	-40	-0.472473
	-30	-0.322193
	-20	-0.126174
	-10	0.121476
	0	0.440239
	10	0.861401
	20	1.35319
	30	1.97514
	40	2.69847
	50	3.56137
	60	4.52487
	70	5.79087
	-80	-1.04108
	-70	-0.913723
	-60	-0.851779
	-50	-0.79635
	-40	-0.679364
	-30	-0.464545
	-20	-0.182736
	-10	0.196664
	0	0.705027
	10	1.36085
	20	2.19831
	30	3.22453
	40	4.54713
	50	6.09692
	60	7.89599
	70	9.87902

## Sheet: mCALHM6-E119R-2Ba2+
mCALHM6	individual data			AVERAGE
E119R	V (mV)	I (uA)		V(mV)	I(uA)	SEM	n
	-80	-0.0239066		-80	-0.114651	0.0543831	4
	-70	-0.0135149		-70	-0.102743	0.0528961	4
	-60	0.00341767		-60	-0.0849051	0.049461	4
	-50	0.0132903		-50	-0.0640408	0.0413913	4
	-40	0.0218896		-40	-0.0440565	0.0335777	4
	-30	0.0298833		-30	-0.0213983	0.0232336	4
	-20	0.0362573		-20	0.000569925	0.014124	4
	-10	0.0452633		-10	0.0207271	0.0100438	4
	0	0.0589159		0	0.0564186	0.0131969	4
	10	0.0715994		10	0.088307	0.022371	4
	20	0.0832875		20	0.118136	0.0315436	4
	30	0.0964769		30	0.14543	0.0402057	4
	40	0.106763		40	0.168036	0.0496917	4
	50	0.100023		50	0.154176	0.0515698	4
	60	0.0481711		60	0.100704	0.0539405	4
	70	0.0126682		70	0.103122	0.0621423	4
	-80	-0.0428048
	-70	-0.0339418
	-60	-0.0263552
	-50	-0.0193643
	-40	-0.0122011
	-30	-0.0085003
	-20	-0.0033061
	-10	0.00419329
	0	0.0233476
	10	0.0413995
	20	0.0598724
	30	0.0747483
	40	0.0813431
	50	0.0566857
	60	-0.004271
	70	0.00719293
	-80	-0.19465
	-70	-0.181796
	-60	-0.157187
	-50	-0.124731
	-40	-0.0922796
	-30	-0.0523599
	-20	-0.0147032
	-10	0.0172236
	0	0.0719415
	10	0.120915
	20	0.162349
	30	0.205131
	40	0.240209
	50	0.229592
	60	0.180605
	70	0.197143
	-80	-0.197243
	-70	-0.18172
	-60	-0.159496
	-50	-0.125358
	-40	-0.093635
	-30	-0.0546161
	-20	-0.0159683
	-10	0.0162281
	0	0.0714696
	10	0.119314
	20	0.167035
	30	0.205363
	40	0.243828
	50	0.230403
	60	0.178309
	70	0.195484

## Sheet: control-ASO-2Ba2+
Control	individual data			AVERAGE
ASO	V (mV)	I (uA)		V(mV)	I(uA)	SEM	n
	-80	-0.0556084		-80	-0.0329459	0.0118987	4
	-70	-0.0453874		-70	-0.0223314	0.0116879	4
	-60	-0.0332857		-60	-0.0141453	0.0111556	4
	-50	-0.023582		-50	-0.0092562	0.0117213	4
	-40	-0.0143906		-40	-0.00324378	0.0120714	4
	-30	-0.0068426		-30	0.00210875	0.0132217	4
	-20	-0.0001239		-20	0.00911263	0.0136586	4
	-10	0.00821558		-10	0.0199313	0.0129025	4
	0	0.0246694		0	0.0369089	0.0124846	4
	10	0.0372802		10	0.0517762	0.012811	4
	20	0.043559		20	0.065648	0.0138002	4
	30	0.0472796		30	0.0797527	0.0163856	4
	40	0.0301275		40	0.0796842	0.0239318	4
	50	-0.0285382		50	0.05141	0.0403982	4
	60	-0.106546		60	-0.00724238	0.0596113	4
	70	-0.0877205		70	-0.0134327	0.0536211	4
	-80	-0.0055744
	-70	0.00385505
	-60	0.0127454
	-50	0.0208534
	-40	0.028102
	-30	0.0363542
	-20	0.0444714
	-10	0.0534246
	0	0.069308
	10	0.0848383
	20	0.0996093
	30	0.116501
	40	0.131605
	50	0.142165
	60	0.137909
	70	0.122438
	-80	-0.0348927
	-70	-0.0258017
	-60	-0.0185353
	-50	-0.0173827
	-40	-0.0139172
	-30	-0.0100157
	-20	-0.0050152
	-10	0.00802194
	0	0.0270113
	10	0.0416204
	20	0.0607698
	30	0.0765416
	40	0.0787837
	50	0.0468869
	60	-0.0297231
	70	-0.0434332
	-80	-0.0357081
	-70	-0.0219917
	-60	-0.0175056
	-50	-0.0169135
	-40	-0.0127693
	-30	-0.0110609
	-20	-0.0028818
	-10	0.0100632
	0	0.0266468
	10	0.0433661
	20	0.058654
	30	0.0786886
	40	0.0782204
	50	0.0451263
	60	-0.0306094
	70	-0.0450152
