# Supplementary material for: The ion channel CALHM6 controls bacterial infection‐induced cellular cross‐talk at the immunological synapse
Source: EMBO J. 2023 Mar 2;42(7):e111450. doi: 10.15252/embj.2022111450 (PMC10068325; doi:10.15252/embj.2022111450)
Supplement: Supplementary file 11 — Source Data for Figure 7 [file EMBJ-42-e111450-s002.zip]

Archive with 29 entries (24 files):
- Source data Figure 7/
- __MACOSX/._Source data Figure 7
- Source data Figure 7/.DS_Store
- __MACOSX/Source data Figure 7/._.DS_Store
- Source data Figure 7/._.DS_Store
- Source data Figure 7/._7A
- Source data Figure 7/._7B
- Source data Figure 7/._7D
- Source data Figure 7/._7E
- Source data Figure 7/7A/
- __MACOSX/Source data Figure 7/._7A
- Source data Figure 7/7B/
- __MACOSX/Source data Figure 7/._7B
- Source data Figure 7/7D/
- __MACOSX/Source data Figure 7/._7D
- Source data Figure 7/7E/
- __MACOSX/Source data Figure 7/._7E
- Source data Figure 7/7A/._7A.xlsx
- Source data Figure 7/7A/7A.xlsx
- __MACOSX/Source data Figure 7/7A/._7A.xlsx
- Source data Figure 7/7B/._7B.xlsx
- Source data Figure 7/7B/7B.xlsx
- __MACOSX/Source data Figure 7/7B/._7B.xlsx
- Source data Figure 7/7D/._7D.xlsx
- Source data Figure 7/7D/7D.xlsx
- __MACOSX/Source data Figure 7/7D/._7D.xlsx
- Source data Figure 7/7E/._7E.xlsx
- Source data Figure 7/7E/7E.xlsx
- __MACOSX/Source data Figure 7/7E/._7E.xlsx
