# Supplementary material for: The ion channel CALHM6 controls bacterial infection‐induced cellular cross‐talk at the immunological synapse
Source: EMBO J. 2023 Mar 2;42(7):e111450. doi: 10.15252/embj.2022111450 (PMC10068325; doi:10.15252/embj.2022111450)
Supplement: Supplementary file 11 — Source Data for Figure 7 [file EMBJ-42-e111450-s002.zip › Source data Figure 7/7A/7A.xlsx]

## Sheet: Sheet1
1	Ca2+-iamge-N2a-hCALHM1	Ca2+ images from N2a cells
2	Ca2+-iamge-N2a-mCALHM6
3	Ca2+-iamge-N2a-vector

## Sheet: Ca2+-image-N2a-hCALHM1
hCALHM1	Time	independent experiments: cover glass				AVE	SEM		Baseline	hCALHM1
		1	2	3	4				# n	Ratio of BL
	0	0.958726	0.994603	0.988033	0.995845	0.984302	0.010041		1	0.135
	4	0.978723	0.984164	0.984682	0.996622	0.986048	0.00435738		2	0.166
	8	0.986838	0.991005	0.983531	0.996773	0.989537	0.00329767		3	0.201
	12	0.988878	0.989654	0.986664	0.995576	0.990193	0.00219723		4	0.17
	16	0.989445	0.984479	0.981431	0.995543	0.987725	0.00356262
	20	0.984182	0.99642	0.980031	0.996171	0.989201	0.00483016
	24	0.967787	1.00864	0.989278	0.994939	0.990161	0.00980747
	28	0.969315	0.982959	0.981801	0.990063	0.981035	0.00497942
	32	0.989353	0.979027	0.971297	0.990607	0.982571	0.00527295
	36	0.989082	0.988768	0.973436	0.991149	0.985609	0.00472481		Table for summary
	40	0.989931	0.984579	0.983887	0.993202	0.9879	0.00256838		Ratio of BL
	44	1.00068	0.978265	0.983078	0.993131	0.988788	0.00580822		Base line	hCALHM1	mCALHM6	Vector
	48	1.00251	0.983378	0.985214	0.995175	0.991569	0.00516599		# n
	52	0.991926	0.987856	0.986247	0.996185	0.990553	0.00256948		1	0.135	0.137	0.187
	56	1.00944	0.997573	0.990589	0.997092	0.998673	0.00453369		2	0.166	0.158	0.183
	60	1.01011	0.996797	0.988948	0.994345	0.99755	0.00519174		3	0.201	0.171	0.126
	64	0.973067	0.995859	0.986929	1.0025	0.989589	0.00734891		4	0.17	0.159	0.139
	68	1.0003	0.998666	0.983733	1.0004	0.995775	0.00465754
	72	1.00662	0.994865	0.983145	0.998452	0.995771	0.00562855		AVE	0.168	0.15625	0.15875
	76	0.998849	0.988937	0.985771	0.998787	0.993086	0.00389354		SEM	0.0155849	0.00815646	0.0177912
	80	1.00081	0.984285	0.984934	1.00222	0.993062	0.00564703
	84	1.00324	0.984238	0.963619	0.98758	0.984669	0.0094083		T-test	0.469793	0.887573
	88	1.02163	0.973498	0.969388	0.980593	0.986277	0.0138672
	92	0.999932	0.965146	0.976938	0.978422	0.98011	0.0083649
	96	1.01033	0.969304	0.97692	0.977758	0.983578	0.0105284
	100	1.0217	0.962141	0.978239	0.971992	0.983518	0.0151861
	104	1.01342	0.938094	0.960649	0.957892	0.967514	0.0185969
	108	1.0059	0.933236	0.962091	0.958276	0.964876	0.0174336
	112	1.00017	0.932067	0.950263	0.959919	0.960605	0.0166241
	116	0.987128	0.926625	0.937339	0.958555	0.952412	0.0154024
	120	0.98442	0.934224	0.925399	0.948024	0.948017	0.0150074
	124	0.972876	0.916588	0.903223	0.952012	0.936175	0.0184609
	128	0.900508	0.910516	0.890649	0.947506	0.912295	0.014339
	132	0.874617	0.903159	0.887589	0.944363	0.902432	0.0174888
	136	0.857988	0.880288	0.878554	0.943479	0.890077	0.02137
	140	0.844321	0.907178	0.881219	0.938631	0.892837	0.0230736
	144	0.835293	0.896522	0.878361	0.935864	0.88651	0.0240962
	148	0.830717	0.88854	0.880464	0.919082	0.879701	0.0211581
	152	0.833925	0.893271	0.881002	0.920103	0.882075	0.0207928
	156	0.829393	0.894082	0.881754	0.921282	0.881628	0.0222512
	160	0.837603	0.882927	0.882512	0.921299	0.881085	0.0197576
	164	0.832053	0.884669	0.885419	0.918158	0.880075	0.0205645
	168	0.828662	0.884296	0.880256	0.918032	0.877811	0.0212952
	172	0.83077	0.88144	0.875652	0.916112	0.875993	0.0202332
	176	0.820459	0.885709	0.883692	0.914192	0.876013	0.0228446
	180	0.816373	0.882311	0.887574	0.91545	0.875427	0.0242307
	184	0.820852	0.883062	0.894125	0.911773	0.877453	0.0228302
	188	0.82225	0.881763	0.89399	0.913572	0.877894	0.0227137
	192	0.823059	0.887408	0.895426	0.909041	0.878734	0.0220406
	196	0.815341	0.889105	0.888724	0.907944	0.875278	0.0236443
	200	0.814139	0.890981	0.882301	0.908602	0.874006	0.023893
	204	0.818068	0.90482	0.890127	0.900455	0.878367	0.0234803
	208	0.819372	0.882813	0.889085	0.895911	0.871795	0.0204127
	212	0.800326	0.878275	0.878557	0.888231	0.861347	0.0236386
	216	0.794223	0.883438	0.886533	0.885818	0.862503	0.0262921
	220	0.794962	0.877586	0.877005	0.886716	0.859067	0.0248074
	224	0.799266	0.868858	0.876853	0.884332	0.857327	0.0226436
	228	0.794648	0.867736	0.877383	0.871868	0.852909	0.0225403
	232	0.789387	0.868902	0.88008	0.877146	0.853879	0.0249728
	236	0.789047	0.860452	0.875409	0.871062	0.848993	0.0233564
	240	0.788129	0.860232	0.88115	0.876905	0.851604	0.0249814
	244	0.780092	0.856189	0.878259	0.870057	0.846149	0.0259636
	248	0.781484	0.856754	0.874699	0.868522	0.845365	0.0249605
	252	0.782136	0.855276	0.877327	0.864016	0.844689	0.024639
	256	0.777975	0.855431	0.872033	0.866182	0.842905	0.025305
	260	0.78287	0.858725	0.877341	0.861239	0.845044	0.0243998
	264	0.778043	0.850816	0.871878	0.852912	0.838412	0.0238712
	268	0.779094	0.843569	0.872395	0.871734	0.841698	0.0253141
	272	0.773339	0.841793	0.869252	0.852557	0.834235	0.0243295
	276	0.770668	0.850463	0.870608	0.875216	0.841739	0.0280502
	280	0.777199	0.843743	0.871132	0.865156	0.839307	0.0248509
	284	0.767654	0.843099	0.867114	0.834928	0.828199	0.0246021
	288	0.77095	0.84345	0.86543	0.85313	0.83324	0.0245314
	292	0.771531	0.845044	0.867736	0.840662	0.831243	0.0239825
	296	0.760875	0.842252	0.868584	0.848813	0.830131	0.0274286
	300	0.773428	0.835359	0.864611	0.854935	0.832083	0.0236442
	304	0.761793	0.837017	0.866755	0.846526	0.828023	0.0264782
	308	0.766481	0.833869	0.861909	0.851979	0.82856	0.0248162
	312	0.783613	0.83255	0.863152	0.844631	0.830987	0.0196285
	316	0.788669	0.832596	0.850367	0.841414	0.828261	0.0158043
	320	0.787606	0.834402	0.865056	0.850996	0.834515	0.0194503
	324	0.789978	0.832089	0.85619	0.848119	0.831594	0.01703
	328	0.790005	0.830585	0.856577	0.848789	0.831489	0.0171608
	332	0.789578	0.828343	0.856439	0.843682	0.829511	0.0167397
	336	0.790927	0.834964	0.854405	0.841553	0.830462	0.0159149
	340	0.784659	0.832367	0.849617	0.831276	0.82448	0.0160761
	344	0.788614	0.827384	0.849503	0.855841	0.830336	0.0175351
	348	0.78185	0.830413	0.853564	0.838171	0.825999	0.017878
	352	0.782559	0.831324	0.848835	0.835498	0.824554	0.0167291
	356	0.783248	0.829545	0.850445	0.840184	0.825856	0.0171236
	360	0.784529	0.823416	0.847718	0.834016	0.82242	0.0156744
	364	0.784061	0.821758	0.848417	0.835684	0.82248	0.016068
	368	0.783431	0.818532	0.848027	0.828564	0.819639	0.0156268
	372	0.792224	0.823113	0.848659	0.839869	0.825966	0.0143563
	376	0.803213	0.845215	0.857699	0.84351	0.837409	0.0136594
	380	0.804283	0.842101	0.855617	0.855966	0.839492	0.014055
	384	0.817282	0.845406	0.854013	0.870766	0.846867	0.0129084
	388	0.814822	0.860141	0.858664	0.873664	0.851823	0.0147652
	392	0.811084	0.862394	0.862276	0.887534	0.855822	0.0185352
	396	0.817475	0.867775	0.860939	0.898877	0.861267	0.0193641
	400	0.822827	0.87793	0.865986	0.915631	0.870593	0.0220733
	404	0.830213	0.89983	0.955362	0.96049	0.911474	0.0350676
	408	0.927029	1.09835	1.06951	1.02995	1.03121	0.0432434
	412	1.02482	1.20292	1.22967	1.1063	1.14093	0.0541585
	416	1.22424	1.57372	1.60776	1.2083	1.40351	0.125137
	420	1.53637	1.78716	1.84497	1.37036	1.63471	0.127803
	424	1.94796	1.91587	1.99823	1.5669	1.85724	0.113452
	428	2.26733	2.02051	2.08867	1.8	2.04413	0.111534
	432	2.42662	2.08208	2.19468	1.94273	2.16153	0.118114
	436	2.50473	2.15191	2.2544	2.02113	2.23304	0.118209
	440	2.51509	2.20091	2.40841	2.07119	2.2989	0.115559
	444	2.582	2.243	2.43643	2.10671	2.34203	0.120959
	448	2.64057	2.27463	2.46566	2.15115	2.383	0.12413
	452	2.68674	2.29716	2.47952	2.18177	2.4113	0.127468
	456	2.73145	2.33271	2.50707	2.1819	2.43828	0.136446
	460	2.77657	2.35186	2.52723	2.1759	2.45789	0.147996
	464	2.80109	2.36978	2.54902	2.1808	2.47517	0.152548
	468	2.83709	2.39259	2.57366	2.18348	2.4967	0.160116
	472	2.88569	2.38812	2.58442	2.20236	2.51515	0.168679
	476	2.87938	2.42893	2.61207	2.21764	2.5345	0.162106
	480	2.91891	2.45161	2.62027	2.23891	2.55743	0.165754
	484	2.97263	2.45755	2.62949	2.22216	2.57046	0.182357
	488	3.00706	2.47446	2.64015	2.21505	2.58418	0.19156
	492	2.97046	2.481	2.66059	2.21405	2.58153	0.183383
	496	2.95542	2.47717	2.66052	2.19398	2.57177	0.184613
	500	2.96152	2.4865	2.67941	2.1885	2.57898	0.187809
	504	2.95269	2.4865	2.67431	2.17816	2.57292	0.187915
	508	2.92616	2.49389	2.67795	2.16523	2.56581	0.185012
	512	2.8811	2.49505	2.66116	2.15455	2.54797	0.176814
	516	2.8268	2.48052	2.64046	2.14343	2.5228	0.167322
	520	2.81806	2.4555	2.61682	2.12997	2.50509	0.167865
	524	2.78584	2.44349	2.61156	2.09592	2.4842	0.169845
	528	2.77334	2.42148	2.59622	2.08873	2.46994	0.168545
	532	2.78004	2.41725	2.57545	2.07477	2.46188	0.171908
	536	2.75523	2.41576	2.57254	2.06478	2.45208	0.169224
	540	2.71728	2.40896	2.56552	2.05289	2.43616	0.164451
	544	2.72426	2.41978	2.5517	2.05031	2.43651	0.16516
	548	2.72303	2.40986	2.53349	2.01543	2.42045	0.172719
	552	2.674	2.406	2.51788	2.02013	2.4045	0.160979
	556	2.68952	2.41262	2.50329	1.99982	2.40131	0.168255
	560	2.66112	2.41517	2.50051	1.99249	2.39232	0.164771
	564	2.63263	2.38907	2.49164	1.99411	2.37686	0.158198
	568	2.62028	2.38946	2.49066	1.98752	2.37198	0.15771
	572	2.61776	2.36984	2.48136	1.9757	2.36117	0.159494
	576	2.59799	2.35883	2.46921	1.95128	2.34433	0.161464
	580	2.59803	2.32198	2.45318	1.94271	2.32897	0.162298
	584	2.56573	2.30693	2.45049	1.92483	2.312	0.161068
	588	2.53643	2.29576	2.44589	1.9121	2.29755	0.15904
	592	2.50111	2.28831	2.44297	1.90899	2.28534	0.153859
	596	2.47904	2.28178	2.44021	1.91086	2.27797	0.149642
	600	2.47392	2.25736	2.41531	1.86565	2.25306	0.158187
	604	2.41392	2.24838	2.43061	1.86852	2.24036	0.150793
	608	2.40255	2.24054	2.42755	1.86121	2.23296	0.150879
	612	2.41733	2.23397	2.42059	1.85497	2.23171	0.153503
	616	2.39653	2.20137	2.40475	1.85031	2.21324	0.149863
	620	2.38612	2.17147	2.37889	1.83356	2.19251	0.149633
	624	2.37126	2.13895	2.35225	1.83365	2.17403	0.144434
	628	2.34822	2.13531	2.32738	1.82183	2.15819	0.140791
	632	2.33002	2.1221	2.31257	1.82372	2.1471	0.135827
	636	2.32921	2.10537	2.29999	1.81822	2.1382	0.135862
	640	2.27279	2.07536	2.27895	1.80254	2.10741	0.129422
	644	2.2379	2.0462	2.27911	1.79329	2.08913	0.128058
	648	2.20612	2.06654	2.28162	1.78524	2.08488	0.126283
	652	2.1948	2.02295	2.25801	1.78166	2.06435	0.122995
	656	2.18106	2.00755	2.25242	1.77837	2.05485	0.121857
	660	2.1675	2.00296	2.25539	1.78458	2.05261	0.119548
	664	2.13406	1.99161	2.23556	1.76726	2.03212	0.117176
	668	2.11729	1.97241	2.22954	1.77572	2.02374	0.113164
	672	2.10529	1.97779	2.21539	1.77168	2.01754	0.109986
	676	2.10873	1.96694	2.19415	1.75984	2.00741	0.109578
	680	2.10337	1.97237	2.16876	1.76227	2.00169	0.103512
	684	2.0762	1.95582	2.13053	1.74201	1.97614	0.0994865
	688	2.05857	1.93787	2.11758	1.7547	1.96718	0.0924837
	692	2.04567	1.91744	2.09884	1.74443	1.95159	0.0910525
	696	2.04661	1.89952	2.06872	1.75296	1.94195	0.0846836
	700	2.03655	1.87238	2.04838	1.74159	1.92473	0.084376
	704	2.02997	1.84542	2.03828	1.72422	1.90947	0.0878965
	708	2.05787	1.82036	2.0129	1.71848	1.9024	0.0924592
	712	2.02569	1.82543	2.01199	1.71062	1.89343	0.0879347
	716	2.00847	1.83597	2.00637	1.70865	1.88986	0.0839207
	720	1.96896	1.82065	2.0082	1.70911	1.87673	0.0796047
	724	1.9765	1.80439	1.99333	1.70833	1.87064	0.0795772
	728	1.99679	1.79443	1.97911	1.70705	1.86934	0.0818145
	732	1.98717	1.77816	1.98565	1.71076	1.86544	0.0822005
	736	1.97768	1.75356	1.97993	1.71056	1.85543	0.0828721
	740	1.98451	1.74987	1.97455	1.7145	1.85586	0.082902
	744	1.97952	1.74262	1.96227	1.70806	1.84812	0.0823564
	748	1.97811	1.7492	2.01466	1.70983	1.86295	0.0898533
	752	1.9799	1.73922	2.01299	1.70589	1.8595	0.0919654
	756	1.97809	1.73914	1.99691	1.70638	1.85513	0.0886948
	760	1.97785	1.739	1.97654	1.7065	1.84997	0.0851608
	764	1.96784	1.74893	1.97805	1.70311	1.84948	0.0830487
	768	1.9678	1.73902	1.96782	1.70843	1.84577	0.0816805
	772	1.95785	1.72891	1.95801	1.70802	1.8382	0.0799734
	776	1.95817	1.72879	1.94806	1.70799	1.83575	0.0784313
	780	1.97958	1.72869	1.94806	1.70781	1.84103	0.0823403
	784	1.968	1.71879	1.93805	1.7073	1.83304	0.0803499
	788	1.96799	1.71866	1.93789	1.6972	1.83044	0.0821335
	792	1.95814	1.71864	1.9277	1.69774	1.82556	0.0787259
	796	1.94798	1.71857	1.91764	1.69766	1.82046	0.0754002
	800	1.94782	1.71847	1.9276	1.69286	1.82169	0.0777298

## Sheet: Ca2+-image-N2a-mCALHM6
mCALHM6	independent experiment: cover glass					AVE	SEM		Base line
	time (s)	1	2	3	4				# n	Ratio of BL
	0	0.990257	1.02673	0.977201	0.974835	0.992256	0.0138347		1	0.137
	4	0.985237	0.98483	0.987141	0.977726	0.983734	0.0023843		2	0.158
	8	0.994082	0.996884	0.988601	0.969218	0.987196	0.0071992		3	0.171
	12	0.997276	0.997455	0.992833	0.986805	0.993592	0.00288933		4	0.159
	16	0.992906	0.977049	0.995966	0.991654	0.989394	0.0048652
	20	0.989186	1.00208	0.99398	0.995634	0.99522	0.00307639
	24	0.975521	1.00392	0.996383	0.996313	0.993034	0.00704886
	28	1.0096	0.995672	0.997003	0.996014	0.999572	0.00387341
	32	0.999529	0.981858	1.00097	0.997853	0.995053	0.00513153
	36	0.990387	0.963768	1.00269	1.00481	0.990414	0.0108932
	40	1.00101	0.993896	1.00005	1.00176	0.999179	0.00207318
	44	0.990638	0.99423	0.999548	1.00145	0.996466	0.00285393
	48	0.998609	0.996449	0.992896	0.99718	0.996284	0.00140294
	52	1.0041	1.00286	1.00062	0.998461	1.00151	0.00143833
	56	1.0006	1.01215	1.00843	1.00972	1.00772	0.00288335
	60	1.00054	1.01328	1.00169	1.00323	1.00469	0.00336885
	64	1.00723	1.01575	1.00329	1.00286	1.00728	0.00345125
	68	1.00381	1.00421	1.00781	1.00749	1.00583	0.00121933
	72	1.00838	1.00345	1.0047	1.00885	1.00634	0.00154572
	76	1.00293	0.994881	1.00937	1.00997	1.00429	0.0040613
	80	1.00403	1.01145	1.00518	1.01038	1.00776	0.00213567
	84	1.0133	1.00843	1.00575	1.01091	1.0096	0.00187372
	88	1.01394	1.00487	1.00639	1.00939	1.00865	0.00230766
	92	1.01282	1.00816	1.00606	1.00667	1.00843	0.00176571
	96	1.01407	1.00568	1.00786	1.01319	1.0102	0.00235285
	100	1.01455	1.01247	1.0076	1.01762	1.01306	0.00243067
	104	1.01452	1.00598	1.00774	1.01676	1.01125	0.0030027
	108	1.01864	1.0116	1.01351	1.00995	1.01343	0.00217587
	112	1.02056	1.00385	1.01646	1.01448	1.01384	0.00411275
	116	1.01872	1.01328	1.01826	1.01908	1.01733	0.00157275
	120	1.0146	1.01093	1.01443	1.00691	1.01172	0.00209228
	124	1.0199	1.01504	1.01582	1.01473	1.01637	0.00138331
	128	1.01388	1.01699	1.01618	1.01314	1.01505	0.00105712
	132	1.01036	1.01477	1.01178	1.01372	1.01266	0.00113725
	136	1.0087	1.0197	1.01518	1.01058	1.01354	0.00284453
	140	1.01298	1.01968	1.00908	0.998769	1.01013	0.00504975
	144	1.01527	1.0246	1.00202	1.00024	1.01053	0.00665613
	148	1.01987	1.01378	1.00097	0.99257	1.0068	0.00711826
	152	1.01653	1.01447	0.996738	0.987799	1.00388	0.00804002
	156	1.02128	1.0208	0.998354	0.984373	1.0062	0.0104272
	160	1.02199	1.02561	0.998227	0.982877	1.00718	0.0116895
	164	1.01783	1.02095	0.99926	0.977454	1.00387	0.0115742
	168	1.02141	1.02251	0.996747	0.974576	1.00381	0.0131823
	172	1.02073	1.02255	0.997076	0.966352	1.00168	0.0151574
	176	1.01735	1.0201	1.00023	0.966671	1.00109	0.014186
	180	1.01597	1.02359	0.994409	0.967186	1.00029	0.0146029
	184	1.03295	1.02551	0.992353	0.969602	1.0051	0.017045
	188	1.0171	1.02442	0.990736	0.970489	1.00069	0.0143123
	192	1.02019	1.02389	0.992107	0.971644	1.00196	0.0142572
	196	1.02458	1.01788	0.993763	0.969567	1.00145	0.0144551
	200	1.01695	1.01858	0.995526	0.972064	1.00078	0.0126074
	204	1.02397	1.01888	0.995106	0.962195	1.00004	0.016276
	208	1.02383	1.02867	0.991743	0.96526	1.00238	0.0171345
	212	1.02369	1.02709	0.993314	0.965634	1.00243	0.0166572
	216	1.01774	1.0189	0.990645	0.971226	0.999628	0.0132783
	220	1.01831	1.01532	0.991183	0.969798	0.998653	0.0131343
	224	1.02354	1.01494	0.991077	0.97043	0.999997	0.0138698
	228	1.02052	1.01251	0.991283	0.97031	0.998656	0.0130291
	232	1.02249	1.01164	0.988996	0.973174	0.999075	0.0128175
	236	1.0211	1.01564	0.99079	0.979345	1.00172	0.0114962
	240	1.02175	1.01099	0.987305	0.976417	0.999116	0.0120556
	244	1.01462	1.01107	0.986826	0.972158	0.996168	0.0116729
	248	1.01675	1.01395	0.988239	0.967452	0.996598	0.0134435
	252	1.01279	1.00679	0.989184	0.976653	0.996354	0.00953701
	256	1.01557	1.01558	0.986154	0.971343	0.997162	0.0127622
	260	1.0116	1.0059	0.988063	0.976136	0.995425	0.00941406
	264	1.01266	1.00444	0.986898	0.971922	0.99398	0.0105149
	268	1.01024	1.00258	0.987479	0.975125	0.993856	0.00904348
	272	1.00596	1.01232	0.983452	0.975013	0.994186	0.0102756
	276	1.00813	1.0115	0.983045	0.975735	0.994603	0.0103176
	280	1.01362	1.01596	0.983479	0.972436	0.996374	0.0125625
	284	1.0078	1.0144	0.980811	0.978368	0.995345	0.0106337
	288	1.01295	1.01157	0.983945	0.970792	0.994814	0.012041
	292	1.01236	1.02307	0.982373	0.968393	0.996549	0.0147085
	296	1.00797	1.02138	0.977396	0.973377	0.995031	0.0135055
	300	1.01099	1.02252	0.977781	0.974585	0.996469	0.0138149
	304	1.00494	1.02405	0.978367	0.970754	0.994528	0.014167
	308	1.00604	1.02171	0.976925	0.972841	0.994379	0.0135462
	312	1.00778	1.02505	0.976236	0.960668	0.992433	0.0169009
	316	1.00659	1.02352	0.975335	0.965944	0.992847	0.0154925
	320	1.00876	1.01808	0.973419	0.96516	0.991355	0.0150001
	324	1.00834	1.02568	0.973432	0.963377	0.992707	0.0168766
	328	1.0099	1.02417	0.969152	0.958687	0.990477	0.0181898
	332	1.00491	1.01292	0.97299	0.955583	0.986601	0.0155466
	336	1.00487	1.0298	0.968152	0.964213	0.991759	0.0180588
	340	1.00291	1.02225	0.969708	0.958636	0.988376	0.0169694
	344	1.00224	1.0214	0.965864	0.964901	0.988601	0.0161261
	348	0.998063	1.00997	0.968712	0.951676	0.982105	0.0154071
	352	0.999616	1.01184	0.968642	0.961801	0.985475	0.0139
	356	0.999222	1.01534	0.967679	0.956459	0.984675	0.0157655
	360	0.999365	1.01058	0.96794	0.954502	0.983097	0.0151561
	364	1.00088	1.00723	0.967468	0.959856	0.983859	0.0136656
	368	0.999679	1.01322	0.967391	0.949121	0.982353	0.0169351
	372	0.997436	1.01136	0.963817	0.954809	0.981856	0.0155284
	376	1.00077	1.01007	0.967814	0.96919	0.986961	0.0125039
	380	1.00321	1.00232	0.966867	0.943096	0.978873	0.0168859
	384	1.00269	1.00408	0.966229	0.946541	0.979885	0.0163428
	388	1.00443	1.013	0.965886	0.946172	0.982372	0.0182783
	392	1.00042	1.00378	0.964261	0.949452	0.979478	0.0155001
	396	1.00402	1.00021	0.969729	0.953736	0.981924	0.0140075
	400	1.00698	1.00376	0.965041	0.953362	0.982286	0.0156522
	404	1.00521	1.00677	0.963487	0.946406	0.980468	0.0174882
	408	1.00244	1.00963	0.963282	0.947124	0.980619	0.0174492
	412	1.00081	0.998337	0.96499	0.947653	0.977947	0.0149966
	416	0.999049	1.00619	0.964281	0.948176	0.979424	0.0160115
	420	1.00546	0.995727	0.964365	0.948339	0.978473	0.0153951
	424	0.995836	0.994827	0.964048	0.94791	0.975655	0.0136599
	428	1.00102	0.999922	0.961145	0.949234	0.97783	0.0153549
	432	0.998293	1.00875	0.961216	0.947139	0.978849	0.0169594
	436	0.995735	0.992718	0.960471	0.947275	0.97405	0.0138244
	440	1.00196	1.00011	0.959457	0.943149	0.976169	0.0170227
	444	0.993385	0.998689	0.96277	0.946166	0.975252	0.0144526
	448	0.999739	0.99744	0.967311	0.944686	0.977294	0.0151752
	452	1.00205	0.991772	0.961534	0.947899	0.975814	0.0146293
	456	0.999935	0.988391	0.962278	0.952505	0.975777	0.0127651
	460	0.995317	0.993678	0.961171	0.947975	0.974535	0.0136723
	464	1.00274	1.00802	0.961404	0.95599	0.982038	0.0156628
	468	0.997086	0.995273	0.965073	0.959706	0.979284	0.0113422
	472	0.992124	0.983401	0.956262	0.960836	0.973156	0.0100107
	476	0.991478	0.982093	0.966698	0.961584	0.975463	0.00795745
	480	0.990186	0.970786	0.968003	0.983726	0.978175	0.00608408
	484	0.991084	0.991222	0.965973	0.969938	0.979554	0.00778884
	488	0.992857	0.988575	0.965569	0.968247	0.978812	0.00802478
	492	0.989365	0.987105	0.973696	0.973426	0.980898	0.00492067
	496	0.987887	0.98425	0.976166	0.978874	0.981794	0.00304334
	500	0.987189	0.990656	0.976404	0.978198	0.983112	0.0039816
	504	0.985089	0.990988	0.980414	0.977864	0.983589	0.00333086
	508	0.990043	0.986289	0.991251	0.983512	0.987774	0.00204417
	512	0.991112	0.992485	0.983918	0.980928	0.987111	0.00321995
	516	0.982844	0.982639	0.98382	0.979548	0.982213	0.00106793
	520	0.984636	0.985575	0.982457	0.980893	0.98339	0.00122167
	524	0.988278	0.984216	0.983359	0.979664	0.983879	0.00204128
	528	0.987109	0.979165	0.982915	0.985738	0.983732	0.0020263
	532	0.992164	0.986222	0.981344	0.983364	0.985773	0.00271755
	536	0.987527	0.987649	0.990139	0.984385	0.987425	0.00136088
	540	0.988977	0.983388	0.989506	0.984446	0.986579	0.0017966
	544	0.980067	0.982491	0.991938	0.990223	0.98618	0.00334129
	548	0.987572	0.991088	0.991838	0.995398	0.991474	0.00185307
	552	0.99486	0.996736	0.9946	0.98999	0.994047	0.00165519
	556	0.991028	0.989971	0.996491	0.991047	0.992134	0.00170186
	560	0.993561	0.990988	0.996361	0.991252	0.99304	0.00144176
	564	0.99722	0.992493	0.999689	0.991499	0.995225	0.00224238
	568	0.994292	0.994627	1.00345	0.990332	0.995675	0.00319738
	572	0.99786	0.99526	1.00063	0.989253	0.995751	0.00280313
	576	1.00184	1.00123	0.996609	0.989216	0.997224	0.00336422
	580	1.0033	0.997804	0.997618	0.991132	0.997464	0.0028731
	584	1.00543	0.994111	1.0004	0.991578	0.99788	0.00360976
	588	1.00403	0.988927	0.997782	0.990944	0.995421	0.00397079
	592	1.0026	0.988015	1.00338	0.992906	0.996725	0.00433658
	596	1.0059	0.990657	1.00436	0.997537	0.999614	0.00403568
	600	1.00717	0.997072	1.00786	0.996304	1.0021	0.00361719
	604	1.00376	0.993013	1.0139	0.999623	1.00257	0.00505312
	608	1.00384	0.992431	1.01047	0.998476	1.0013	0.0044369
	612	1.01212	0.993115	1.00712	0.995056	1.00185	0.00533025
	616	1.01123	0.994929	1.00819	1.00164	1.004	0.00418571
	620	1.00633	0.998398	1.00908	1.00897	1.00569	0.00290274
	624	1.00819	1.00224	1.01259	1.00825	1.00782	0.00245427
	628	1.01117	0.99429	1.01192	1.01209	1.00737	0.00503882
	632	1.01304	1.00035	1.01398	1.00996	1.00933	0.00359666
	636	1.01456	0.994912	1.02185	1.01055	1.01047	0.00656836
	640	1.01551	0.992926	1.02356	1.01045	1.01061	0.00748674
	644	1.01466	1.00011	1.02714	1.01385	1.01394	0.00637735
	648	1.01493	0.999274	1.0234	1.01635	1.01349	0.0058742
	652	1.0163	0.999178	1.02492	1.01753	1.01448	0.0062872
	656	1.01639	0.999901	1.02826	1.01772	1.01557	0.00676468
	660	1.0123	1.0035	1.0285	1.02013	1.01611	0.00617523
	664	1.01718	1.00807	1.02725	1.0193	1.01795	0.00455241
	668	1.02143	1.00615	1.02893	1.01958	1.01902	0.00547689
	672	1.02792	1.0134	1.02688	1.01827	1.02162	0.00402973
	676	1.02791	1.01295	1.02971	1.02378	1.02359	0.00433798
	680	1.02519	1.00788	1.02631	1.0231	1.02062	0.00496341
	684	1.02958	1.00573	1.01915	1.02314	1.0194	0.00581713
	688	1.02929	1.00159	1.01474	1.01693	1.01564	0.00655065
	692	1.03358	1.01423	1.02053	1.02373	1.02302	0.00466049
	696	1.03059	1.01839	1.01583	1.02733	1.02303	0.00406903
	700	1.03397	1.02134	1.01374	1.0225	1.02289	0.00481945
	704	1.03551	0.996288	1.01251	1.02039	1.01617	0.00943123
	708	1.03452	1.01867	1.01302	1.02228	1.02212	0.00525461
	712	1.03974	1.01281	1.01547	1.0188	1.02171	0.00708438
	716	1.03802	1.02002	1.01315	1.01927	1.02262	0.00618981
	720	1.03776	1.02282	1.01068	1.01194	1.0208	0.00724673
	724	1.03282	1.02682	1.01643	1.02405	1.02503	0.00392724
	728	1.04331	1.02498	1.01836	1.01901	1.02642	0.00672654
	732	1.04246	1.02061	1.01945	1.01987	1.0256	0.00649628
	736	1.0402	1.01652	1.01787	1.01442	1.02225	0.00695644
	740	1.04431	1.01957	1.01968	1.0194	1.02574	0.00714791
	744	1.04207	1.02903	1.01935	1.0184	1.02721	0.00635547
	748	1.0502	1.02164	1.024	1.02397	1.02995	0.00781936
	752	1.04181	1.02812	1.02625	1.0218	1.0295	0.004981
	756	1.04388	1.02349	1.02737	1.02378	1.02963	0.00557865
	760	1.04841	1.01942	1.02699	1.02144	1.02906	0.00767175
	764	1.04394	1.02543	1.0276	1.02374	1.03018	0.00537515
	768	1.05054	1.02137	1.0268	1.02716	1.03147	0.00749859
	772	1.04814	1.02654	1.03087	1.02259	1.03204	0.00649899
	776	1.04625	1.03341	1.03206	1.02538	1.03427	0.00503517
	780	1.05637	1.03281	1.03144	1.02093	1.03539	0.00863784
	784	1.05273	1.0348	1.03158	1.02059	1.03493	0.00770076
	788	1.04885	1.02547	1.03447	1.02255	1.03283	0.00682461
	792	1.05513	1.03239	1.03145	1.02498	1.03599	0.00760943
	796	1.05025	1.02082	1.03496	1.01956	1.0314	0.00830072
	800	1.05387	1.02228	1.03376	1.02108	1.03275	0.00877423

## Sheet: Ca2+-image-N2a-vector
vector	independent experiment: cover glass					AVE	SEM		Base line
	time (s)	1	2	3	4				# n	Ratio of BL
	0	0.977319	0.978258	0.980883	0.974538	0.977749	0.00151204		1	0.187
	4	0.96407	0.977712	0.984084	0.975762	0.975407	0.00482191		2	0.183
	8	0.973771	0.988154	0.987309	0.977404	0.981659	0.00414237		3	0.126
	12	0.976291	0.988366	0.992822	0.991401	0.98722	0.00434127		4	0.139
	16	0.97554	0.990533	0.999231	0.985032	0.987584	0.00573411
	20	0.98117	0.993238	0.994673	0.988376	0.989364	0.0035168
	24	0.978347	0.997405	0.996809	0.996592	0.992288	0.00536966
	28	0.988055	0.990968	0.993916	0.994499	0.99186	0.00171481
	32	0.990272	0.997551	0.992939	0.993419	0.993545	0.00173665
	36	0.998109	1.00482	0.996224	0.998148	0.999325	0.00217754
	40	0.998405	1.00524	0.99475	1.00321	1.0004	0.00273301
	44	1.00366	1.00711	1.00081	1.00358	1.00379	0.00148936
	48	0.996186	1.0009	0.993282	1.00133	0.997925	0.00223672
	52	1.0027	0.99902	0.992743	0.991202	0.996416	0.00310816
	56	1.00505	1.01042	1.00264	1.00458	1.00567	0.001924
	60	1.00422	1.00592	1.00919	1.00433	1.00591	0.00133795
	64	1.00857	1.0068	1.00927	1.00671	1.00784	0.000740591
	68	1.00533	1.01037	1.00186	1.00574	1.00582	0.00201744
	72	1.0061	1.00533	1.0023	1.0107	1.00611	0.00200534
	76	1.01146	1.00617	1.00155	1.01229	1.00787	0.00289169
	80	1.01289	1.00169	0.987222	1.00983	1.00291	0.00662561
	84	1.01232	1.00587	1.0044	1.01681	1.00985	0.00333476
	88	0.999727	1.00685	1.00926	1.01183	1.00692	0.00300606
	92	1.00376	1.00715	0.999618	1.01276	1.00582	0.00320834
	96	1.00447	1.01021	1.00085	1.01508	1.00765	0.00362263
	100	1.00249	1.00587	0.997002	1.01484	1.00505	0.00431844
	104	1.00749	1.00844	0.99684	1.01696	1.00743	0.00476087
	108	1.00978	1.01205	0.999347	1.01703	1.00955	0.00429928
	112	1.01299	1.01159	0.997786	1.01871	1.01027	0.0051232
	116	1.01437	1.01414	0.997798	1.01669	1.01075	0.00502919
	120	1.0135	1.01038	0.987892	1.0146	1.00659	0.00727162
	124	1.01212	1.01565	0.996646	1.01636	1.01019	0.00532338
	128	1.01082	1.01728	0.999656	1.01497	1.01068	0.00451556
	132	0.999131	1.02015	0.99618	1.0203	1.00894	0.00755533
	136	0.993366	1.01429	0.996224	1.01893	1.0057	0.00738424
	140	1.00311	0.997057	0.988183	1.01462	1.00074	0.00640758
	144	1.00753	0.998418	0.989639	1.01224	1.00196	0.00578366
	148	1.01367	1.00144	0.995735	1.00835	1.0048	0.00453068
	152	1.01241	1.00078	0.996003	1.01378	1.00574	0.00503919
	156	1.01823	1.00107	0.989225	1.00803	1.00414	0.00703596
	160	1.01712	1.00045	0.993061	1.00245	1.00327	0.00581828
	164	1.01438	1.002	0.991076	1.00317	1.00266	0.00549993
	168	1.01444	0.997082	0.992117	0.995417	0.999764	0.00577303
	172	1.01382	0.993816	0.987963	0.990664	0.996566	0.00678322
	176	1.01312	0.988141	0.987603	0.992338	0.995301	0.00696675
	180	1.01257	0.987838	0.984636	0.994558	0.994901	0.00720777
	184	1.01144	0.989215	0.982683	0.995265	0.994651	0.00711048
	188	1.01241	0.996625	0.982026	0.995588	0.996662	0.00717532
	192	1.01333	0.989311	0.986379	0.990375	0.994849	0.00718002
	196	1.00985	0.983928	0.985396	0.992373	0.992887	0.00686688
	200	0.99095	0.980031	0.986282	0.998212	0.988869	0.0044275
	204	0.985888	0.977549	0.987253	0.984982	0.983918	0.00250997
	208	0.988253	0.977412	0.986639	0.987445	0.984937	0.00292135
	212	0.993444	0.979119	0.985351	0.981236	0.984788	0.00365145
	216	0.993918	0.97504	0.984902	0.983146	0.984252	0.00447137
	220	0.994566	0.974845	0.985436	0.989832	0.98617	0.00486138
	224	0.968871	0.972189	0.981547	0.984799	0.976851	0.00435428
	228	0.956032	0.966159	0.982612	0.980639	0.971361	0.00726258
	232	0.977612	0.975096	0.987875	0.983712	0.981074	0.00334887
	236	0.962889	0.976688	0.988173	0.989422	0.979293	0.00712841
	240	0.984398	0.98607	0.99129	0.983442	0.9863	0.00202042
	244	0.976326	0.977099	0.986818	0.986743	0.981747	0.00336099
	248	0.974724	0.976372	0.986458	0.980081	0.979409	0.00300578
	252	0.971517	0.979829	0.990668	0.985901	0.981979	0.0047721
	256	0.977193	0.984067	0.990163	0.978349	0.982443	0.00344092
	260	0.978055	0.981903	0.993705	0.98876	0.985606	0.00403142
	264	0.962556	0.974824	0.98656	0.983305	0.976811	0.00618572
	268	1.00326	0.981109	0.98717	0.983024	0.988641	0.0058134
	272	0.990353	0.977898	0.98509	0.984427	0.984442	0.00294739
	276	1.01442	0.979411	0.98487	0.982801	0.990376	0.00934548
	280	0.993539	0.981133	0.988825	0.982461	0.98649	0.00333452
	284	0.991545	0.975404	0.984731	0.978985	0.982666	0.00407414
	288	0.96603	0.973011	0.986216	0.973002	0.974565	0.00486998
	292	0.951914	0.970826	0.982022	0.977587	0.970587	0.00766302
	296	0.980118	0.97871	0.985853	0.978552	0.980808	0.0019838
	300	1.00167	0.985967	0.985359	0.980556	0.988388	0.00529977
	304	0.970716	0.977541	0.986879	0.977701	0.978209	0.00382997
	308	0.981813	0.979073	0.986161	0.975294	0.980585	0.00264324
	312	0.935996	0.969372	0.982924	0.96922	0.964378	0.0115368
	316	0.943589	0.972872	0.982422	0.974431	0.968329	0.00982374
	320	0.980957	0.97761	0.978831	0.973738	0.977784	0.00175006
	324	0.946451	0.971569	0.987164	0.97549	0.970168	0.00989751
	328	0.954291	0.972837	0.988335	0.9796	0.973766	0.00834286
	332	0.961891	0.97664	0.99142	0.976744	0.976674	0.00696011
	336	0.94379	0.977133	0.994212	0.984266	0.97485	0.0126205
	340	0.985844	0.982168	0.986907	0.973553	0.982118	0.00349888
	344	0.92226	0.959903	0.986453	0.978149	0.961691	0.0164723
	348	0.951354	0.966911	0.985904	0.967503	0.967918	0.00815849
	352	0.950771	0.964954	0.983377	0.978326	0.969357	0.00844478
	356	0.987525	0.974927	0.984234	0.968193	0.97872	0.00508961
	360	0.975095	0.966837	0.9739	0.970413	0.971561	0.00214978
	364	0.915695	0.954381	0.984751	0.978191	0.958255	0.0180304
	368	0.966342	0.967927	0.981346	0.96715	0.970691	0.004118
	372	0.916903	0.958199	0.985143	0.973924	0.958542	0.0172503
	376	0.929493	0.954441	0.979346	0.984103	0.961846	0.0145418
	380	0.95538	0.965208	0.981936	0.962693	0.966304	0.00648017
	384	0.953767	0.961027	0.985778	0.96078	0.965338	0.00810378
	388	0.965468	0.964436	0.979431	0.969169	0.969626	0.0039521
	392	0.929169	0.959222	0.978813	0.968637	0.95896	0.0123619
	396	0.917979	0.952807	0.979958	0.975697	0.95661	0.0163852
	400	0.952176	0.964134	0.975139	0.975867	0.966829	0.00643528
	404	0.947458	0.961581	0.975026	0.968311	0.963094	0.00680166
	408	0.95982	0.963145	0.983461	0.968138	0.968641	0.00603602
	412	0.93912	0.955515	0.972491	0.968809	0.958984	0.00872787
	416	0.945691	0.957113	0.978753	0.97183	0.963347	0.00856286
	420	0.918117	0.951227	0.971429	0.96937	0.952536	0.0142467
	424	0.977145	0.96546	0.975653	0.967754	0.971503	0.00332712
	428	0.940496	0.959318	0.974267	0.972913	0.961749	0.00906112
	432	0.928248	0.952855	0.971963	0.970305	0.955843	0.0117351
	436	0.945781	0.95285	0.965904	0.972009	0.959136	0.00690724
	440	0.932764	0.954638	0.964251	0.966418	0.954518	0.00887939
	444	0.934536	0.95673	0.971372	0.96355	0.956547	0.00914901
	448	0.912421	0.952212	0.969839	0.971025	0.951374	0.0157944
	452	0.936187	0.9522	0.965868	0.980352	0.958652	0.0108999
	456	0.941268	0.95549	0.969319	0.981663	0.961935	0.0100685
	460	0.955071	0.959305	0.973797	0.977268	0.96636	0.00624952
	464	0.965696	0.962639	0.959138	0.972935	0.965102	0.00338861
	468	0.962677	0.966058	0.965097	0.982211	0.969011	0.00514673
	472	0.969504	0.970881	0.964903	0.982503	0.971948	0.00432244
	476	0.952387	0.966047	0.969208	0.986828	0.968618	0.00817861
	480	0.933873	0.968678	0.969236	0.984931	0.964179	0.0124495
	484	0.968299	0.972188	0.972597	0.98378	0.974216	0.00384729
	488	0.975704	0.975101	0.967868	0.987021	0.976423	0.00456764
	492	0.970509	0.971553	0.969357	0.980708	0.973032	0.00299962
	496	0.956664	0.967509	0.966139	0.98484	0.968788	0.00677668
	500	0.979071	0.969882	0.970474	0.988009	0.976859	0.00492908
	504	0.977856	0.96894	0.969531	0.990122	0.976612	0.00570641
	508	1.00688	0.975308	0.968448	0.988423	0.984765	0.00976464
	512	0.972865	0.967418	0.972362	0.99221	0.976214	0.00631836
	516	0.982485	0.969954	0.975848	0.992852	0.980285	0.00566849
	520	0.985257	0.970236	0.979132	0.991714	0.981585	0.00527991
	524	0.978854	0.968935	0.978324	0.985129	0.977811	0.00385411
	528	0.996684	0.974109	0.981122	1.00079	0.988176	0.00729641
	532	1.01177	0.972056	0.983259	0.994449	0.990383	0.00977847
	536	0.997588	0.975549	0.987314	0.995157	0.988902	0.00572903
	540	0.996317	0.977407	0.986192	0.997533	0.989362	0.005458
	544	0.990766	0.97863	0.989051	0.994942	0.988347	0.00400363
	548	1.0022	0.982968	0.984444	0.999728	0.992335	0.00579256
	552	1.01016	0.982661	0.986426	0.990772	0.992505	0.00705975
	556	1.02044	0.983271	0.992268	0.980619	0.99415	0.0105206
	560	1.02137	0.98613	0.988015	0.991556	0.996768	0.00955804
	564	1.01734	0.987634	0.993766	0.995432	0.998543	0.00748949
	568	1.02438	0.992394	0.993776	0.998887	1.00236	0.00862779
	572	1.0247	0.988595	0.996076	0.997896	1.00182	0.00910913
	576	1.03055	0.990689	0.992823	0.998283	1.00309	0.0107308
	580	1.02824	0.999071	0.997607	1.00331	1.00706	0.00827203
	584	1.0318	1.00241	0.997459	0.998862	1.00763	0.00937944
	588	1.02826	1.00239	0.998041	1.00287	1.00789	0.00793998
	592	1.03306	1.00108	0.99789	0.997197	1.00731	0.00996039
	596	1.03561	1.00019	0.994886	0.999225	1.00748	0.0109097
	600	1.04217	0.998442	0.99888	1.0016	1.01027	0.0123036
	604	1.03446	1.00024	1.00312	1.00246	1.01007	0.00941462
	608	1.03153	1.00072	1.00624	1.00437	1.01072	0.00812027
	612	1.03751	1.00192	1.00265	1.00275	1.01121	0.0101261
	616	1.04557	1.0029	1.00346	1.00584	1.01444	0.0120036
	620	1.0414	1.00471	1.00332	1.00818	1.0144	0.0104581
	624	1.0448	1.00426	1.00478	1.00708	1.01523	0.0114035
	628	1.03528	1.00006	1.00801	1.00515	1.01212	0.00911228
	632	1.04827	1.00506	1.00366	1.00835	1.01633	0.0123441
	636	1.04482	1.00481	0.999135	1.00441	1.01329	0.012226
	640	1.05169	1.00733	1.00883	1.00133	1.0173	0.0133702
	644	1.0563	1.00452	1.00766	1.00541	1.01847	0.0145798
	648	1.05859	1.00825	1.00942	1.00275	1.01975	0.0150425
	652	1.06183	1.00991	1.00844	1.00567	1.02146	0.0155706
	656	1.04309	1.01039	1.01214	1.00455	1.01754	0.0100101
	660	1.06155	1.01226	1.01362	1.01138	1.0247	0.0141926
	664	1.03782	1.00853	1.01558	1.0065	1.01711	0.00828274
	668	1.05201	1.01588	1.01846	1.00711	1.02336	0.0113766
	672	1.05789	1.01515	1.01873	1.00349	1.02381	0.0136429
	676	1.05549	1.01653	1.01542	1.01186	1.02482	0.0118589
	680	1.02663	1.01361	1.02033	1.01057	1.01778	0.00413921
	684	1.02898	1.01598	1.01536	1.01448	1.0187	0.0039727
	688	1.05185	1.01138	1.01499	1.00273	1.02024	0.0125249
	692	1.04844	1.01489	1.02314	1.0062	1.02317	0.0105151
	696	1.0431	1.01766	1.01832	1.01458	1.02341	0.00763497
	700	1.05035	1.01699	1.01485	1.0164	1.02465	0.00990661
	704	1.05317	1.01872	1.01382	1.01472	1.02511	0.010871
	708	1.06626	1.01652	1.02137	1.01407	1.02955	0.0142359
	712	1.05826	1.01852	1.01679	1.01513	1.02718	0.0119913
	716	1.05432	1.01895	1.0225	1.01261	1.0271	0.0107418
	720	1.05688	1.02203	1.01691	1.00973	1.02639	0.0120926
	724	1.06429	1.02662	1.02044	1.01787	1.03231	0.0124923
	728	1.07076	1.0253	1.01734	1.01051	1.03098	0.0157049
	732	1.07081	1.0261	1.0162	1.01422	1.03183	0.0152995
	736	1.07166	1.02819	1.01783	1.01181	1.03237	0.015618
	740	1.07046	1.02748	1.02249	1.01514	1.03389	0.0143758
	744	1.07034	1.02833	1.0173	1.01016	1.03153	0.0155479
	748	1.07114	1.02675	1.01892	1.01483	1.03291	0.0149892
	752	1.06973	1.02434	1.0178	1.01471	1.03165	0.014841
	756	1.07276	1.02502	1.01815	1.01653	1.03312	0.0154066
	760	1.06482	1.02686	1.01593	1.01239	1.03	0.0138659
	764	1.05813	1.02668	1.02166	1.01644	1.03073	0.0108199
	768	1.06554	1.02888	1.02053	1.01443	1.03234	0.0132265
	772	1.07033	1.03169	1.02271	1.01358	1.03458	0.014408
	776	1.06854	1.03081	1.02597	1.01816	1.03587	0.0129297
	780	1.06412	1.02967	1.01885	1.01967	1.03308	0.0122811
	784	1.06984	1.02921	1.02155	1.01692	1.03438	0.0139587
	788	1.07027	1.03302	1.02083	1.01988	1.036	0.0136353
	792	1.06803	1.03038	1.02087	1.01479	1.03352	0.0137906
	796	1.06903	1.03425	1.02355	1.01373	1.03514	0.0139126
	800	1.07403	1.02673	1.01884	1.0209	1.03513	0.0150983
