# Supplementary material for: The ion channel CALHM6 controls bacterial infection‐induced cellular cross‐talk at the immunological synapse
Source: EMBO J. 2023 Mar 2;42(7):e111450. doi: 10.15252/embj.2022111450 (PMC10068325; doi:10.15252/embj.2022111450)
Supplement: Supplementary file 11 — Source Data for Figure 7 [file EMBJ-42-e111450-s002.zip › Source data Figure 7/7B/7B.xlsx]

## Sheet: Sheet1
1	Ca2+-image-macrophage-WT-ctrl	Ca2+ images from Macrophages
2	Ca2+-image-macrophage-WT-stim
3	Ca2+-image-macrophage-KO-ctrl
4	Ca2+-image-macrophage-KO-stim

## Sheet: Ca2+ image-macrophage-wt-ctrl
WT-control		independent experiments
Macrophage	Time (s)	Cover Glass	Cover Glass	Cover Glass	Cover Glass	AVE	SEM		Table for summary ratio base line
		1	2	3	4							F340/380			F340/380
	0	0.996466	0.970103	0.992908	0.974198	0.983419	0.00762029					WT-ctrl	WT-stim	KO-ctrl	KO-stim
	4	0.99515	0.967168	0.98393	0.975128	0.980344	0.00693522		Independent experiments		1	0.217	0.259	0.214	0.194
	8	0.992438	0.965955	0.982763	0.970068	0.977806	0.00698394				2	0.187	0.245	0.161	0.192
	12	0.995985	0.97193	0.987852	0.972062	0.981957	0.00691218				3	0.201	0.168	0.191	0.171
	16	0.995861	0.973384	0.988426	0.975053	0.983181	0.00623907				4	0.168	0.178
	20	0.991942	0.977331	0.98662	0.973944	0.982459	0.00478472
	24	0.991847	0.978074	0.98701	0.969866	0.981699	0.00562096				AVE	0.19325	0.2125	0.188667	0.185667
	28	0.992947	0.981368	0.985984	0.970011	0.982577	0.0055628				SEM	0.012022	0.0266437	0.0187927	0.00900925
	32	0.995976	0.975041	0.985348	0.975528	0.982973	0.0057062				T-test	0.475802		0.868623
	36	0.997788	0.975865	0.998555	0.973441	0.986412	0.00786242
	40	0.996133	0.977875	0.988517	0.977409	0.984983	0.00521426				T-test	0.80698
	44	0.998561	0.981827	0.988541	0.968828	0.984439	0.00720162
	48	0.999987	0.972353	0.988543	0.978733	0.984904	0.00696304
	52	0.998204	0.974223	0.985441	0.980271	0.984535	0.00588961
	56	1.00096	0.97962	0.985691	0.975612	0.985471	0.0064241
	60	1.00596	0.978154	0.984673	0.979579	0.987091	0.00743927
	64	0.999727	0.978928	0.984903	0.983531	0.986772	0.00519986
	68	0.998707	0.981833	0.985699	0.980769	0.986752	0.00476126
	72	0.997292	0.981639	0.985258	0.981204	0.986348	0.00434104
	76	0.996555	0.985022	0.984402	0.980757	0.986684	0.0039516
	80	0.999111	0.982	0.983947	0.976067	0.985281	0.00566377
	84	0.998757	0.983214	0.985206	0.972466	0.984911	0.00623216
	88	0.998182	0.979756	0.985019	0.972194	0.983788	0.0063191
	92	0.991717	0.979539	0.984333	0.972514	0.982026	0.00466552
	96	0.990741	0.981271	0.983921	0.975315	0.982812	0.00369193
	100	0.991446	0.980748	0.984126	0.970891	0.981803	0.00492795
	104	0.987177	0.977541	0.974593	0.976112	0.978856	0.00327732
	108	0.987346	0.980732	0.973712	0.973091	0.97872	0.00387602
	112	0.985193	0.979692	0.972833	0.973724	0.97786	0.00332498
	116	0.982911	0.979008	0.973455	0.975218	0.977648	0.00242744
	120	0.992137	0.984075	0.97388	0.972617	0.980677	0.00531279
	124	0.986359	0.981278	0.964127	0.972686	0.976112	0.00564761
	128	0.97246	0.978592	0.973814	0.974244	0.974778	0.00153247
	132	0.971662	0.983671	0.961981	0.974719	0.973008	0.00516429
	136	0.957032	0.972676	0.951699	0.977993	0.96485	0.00721151
	140	0.948019	0.941354	0.940555	0.977487	0.951854	0.0100536
	144	0.825508	0.895254	0.931363	0.96422	0.904086	0.0343391
	148	0.847382	0.847327	0.920308	0.924383	0.88485	0.0250153
	152	0.817219	0.815395	0.882655	0.839509	0.838695	0.0180654
	156	0.781957	0.790771	0.82077	0.768955	0.790613	0.0127081
	160	0.745482	0.764793	0.770826	0.722121	0.750806	0.0126826
	164	0.714294	0.742382	0.733691	0.691637	0.720501	0.0130145
	168	0.682575	0.726584	0.695461	0.674693	0.694828	0.0131842
	172	0.668877	0.712922	0.671191	0.659891	0.67822	0.0136499
	176	0.657278	0.698241	0.652738	0.648732	0.664247	0.0132386
	180	0.657921	0.691594	0.636503	0.637106	0.655781	0.0149353
	184	0.655009	0.676666	0.624682	0.633427	0.647446	0.0134402
	188	0.655964	0.669937	0.618529	0.62476	0.642297	0.014233
	192	0.647647	0.657699	0.608303	0.618663	0.633078	0.0134991
	196	0.645416	0.650713	0.60596	0.614395	0.629121	0.0128454
	200	0.63949	0.644354	0.595126	0.609236	0.622052	0.0137062
	204	0.633815	0.635865	0.596717	0.604073	0.617617	0.0116218
	208	0.632763	0.63427	0.595141	0.601626	0.61595	0.0118157
	212	0.628599	0.627278	0.587793	0.598669	0.610585	0.0118538
	216	0.627075	0.622339	0.587025	0.59455	0.607747	0.0114991
	220	0.626389	0.616023	0.579808	0.590144	0.603091	0.0125599
	224	0.622769	0.612548	0.578381	0.58589	0.599897	0.0122125
	228	0.62313	0.608322	0.574738	0.5815	0.596923	0.0131098
	232	0.621767	0.601433	0.565737	0.578837	0.591943	0.0142908
	236	0.619017	0.600366	0.562698	0.575905	0.589497	0.014501
	240	0.61811	0.597961	0.563877	0.571404	0.587838	0.0143879
	244	0.615654	0.593472	0.563604	0.569999	0.585682	0.013713
	248	0.616664	0.589044	0.559229	0.565676	0.582653	0.015035
	252	0.613365	0.588122	0.555021	0.564863	0.580343	0.0150251
	256	0.614399	0.583731	0.558207	0.560733	0.579268	0.01506
	260	0.613894	0.579362	0.551882	0.55771	0.575712	0.0162039
	264	0.615312	0.57875	0.548783	0.555778	0.574656	0.0173061
	268	0.612457	0.572985	0.547353	0.553171	0.571491	0.0169924
	272	0.610296	0.573208	0.548332	0.550084	0.57048	0.0166642
	276	0.612113	0.569226	0.546237	0.547708	0.568821	0.017733
	280	0.609862	0.569349	0.546161	0.546742	0.568029	0.0172663
	284	0.60989	0.567843	0.541938	0.542858	0.565632	0.0183899
	288	0.607262	0.562286	0.542125	0.540741	0.563103	0.0179221
	292	0.606399	0.558489	0.547304	0.538673	0.562716	0.0174536
	296	0.607438	0.558073	0.540891	0.537598	0.561	0.0186104
	300	0.609035	0.553871	0.534808	0.534483	0.558049	0.0203102
	304	0.606802	0.554084	0.536442	0.534266	0.557898	0.0195078
	308	0.60795	0.550196	0.536872	0.533504	0.55713	0.0199981
	312	0.606755	0.549865	0.536646	0.528592	0.555465	0.0203805
	316	0.606827	0.546261	0.538766	0.528013	0.554967	0.0204241
	320	0.605022	0.545325	0.537162	0.524553	0.553016	0.0206162
	324	0.605237	0.543668	0.535864	0.525861	0.552657	0.0206706
	328	0.603551	0.540019	0.530831	0.525553	0.549988	0.020903
	332	0.606385	0.538609	0.532993	0.522345	0.550083	0.0220177
	336	0.60484	0.53971	0.528169	0.521686	0.548601	0.0220699
	340	0.606469	0.537727	0.528196	0.520902	0.548324	0.022731
	344	0.602373	0.53475	0.52901	0.520888	0.546755	0.0216575
	348	0.603707	0.535176	0.523709	0.517789	0.545095	0.0229413
	352	0.599778	0.53297	0.525753	0.516603	0.543776	0.0218991
	356	0.598259	0.533188	0.523594	0.517162	0.543051	0.0215871
	360	0.599979	0.528877	0.522505	0.512215	0.540894	0.0230846
	364	0.599413	0.529929	0.525178	0.512947	0.541867	0.0225315
	368	0.598976	0.526447	0.520962	0.51342	0.539951	0.0229268
	372	0.596119	0.523826	0.520445	0.509788	0.537544	0.0228082
	376	0.596649	0.525028	0.516495	0.511786	0.537489	0.0229892
	380	0.596001	0.520495	0.522848	0.509493	0.537209	0.0228772
	384	0.595672	0.522666	0.516471	0.507321	0.535532	0.0234319
	388	0.596142	0.520655	0.520196	0.507621	0.536153	0.0233513
	392	0.593036	0.520373	0.518878	0.505581	0.534467	0.0228676
	396	0.592291	0.518092	0.518601	0.502957	0.532985	0.0232083
	400	0.59182	0.518663	0.522579	0.504345	0.534352	0.0225777
	404	0.587396	0.512903	0.52345	0.501901	0.531413	0.0221387
	408	0.58971	0.513734	0.527583	0.499084	0.532528	0.023012
	412	0.589792	0.513369	0.523949	0.500324	0.531858	0.0229858
	416	0.590945	0.513969	0.527384	0.499099	0.532849	0.0233345
	420	0.59109	0.512277	0.523946	0.500259	0.531893	0.0234589
	424	0.589644	0.51237	0.526373	0.494792	0.530795	0.0238478
	428	0.587842	0.512343	0.526384	0.49496	0.530382	0.023328
	432	0.590027	0.510391	0.527383	0.496145	0.530986	0.0238907
	436	0.590623	0.509288	0.523745	0.493374	0.529258	0.0246813
	440	0.589107	0.511068	0.523944	0.49655	0.530167	0.023588
	444	0.589153	0.531568	0.550763	0.540366	0.552962	0.0146479
	448	0.588054	0.569126	0.651551	0.604247	0.603245	0.0203561
	452	0.587465	0.614827	0.715569	0.640006	0.639467	0.0318034
	456	0.587288	0.654666	0.758481	0.70907	0.677376	0.0424448
	460	0.60509	0.696178	0.795736	0.758401	0.713851	0.04811
	464	0.649487	0.730314	0.821621	0.794551	0.748993	0.0442225
	468	0.694573	0.756584	0.842016	0.826133	0.779827	0.0391865
	472	0.762294	0.785905	0.849366	0.84681	0.811094	0.02529
	476	0.810113	0.805217	0.857163	0.86726	0.834938	0.0183735
	480	0.858551	0.820918	0.864716	0.879552	0.855934	0.0144065
	484	0.884503	0.834074	0.87966	0.8939	0.873034	0.0153792
	488	0.897518	0.846426	0.89252	0.901643	0.884527	0.0148223
	492	0.911876	0.861514	0.899479	0.90551	0.894595	0.0130639
	496	0.930273	0.867035	0.903398	0.910306	0.902753	0.0152411
	500	0.939486	0.874477	0.900444	0.914208	0.907154	0.0156628
	504	0.94617	0.884872	0.917031	0.919107	0.916795	0.0144813
	508	0.951761	0.893154	0.914665	0.925254	0.921209	0.0140621
	512	0.954791	0.8984	0.914975	0.928456	0.924156	0.0137624
	516	0.957434	0.904323	0.916564	0.928236	0.926639	0.0131251
	520	0.963372	0.911557	0.925922	0.932485	0.933334	0.0126146
	524	0.971752	0.918356	0.925728	0.934049	0.937471	0.0137041
	528	0.972118	0.925995	0.922896	0.935988	0.939249	0.0130558
	532	0.97034	0.928087	0.936923	0.937861	0.943303	0.0107127
	536	0.973682	0.931564	0.93229	0.935884	0.943355	0.0117236
	540	0.972578	0.934857	0.923927	0.934226	0.941397	0.0123454
	544	0.976239	0.938224	0.937021	0.932748	0.946058	0.0116958
	548	0.970386	0.938674	0.939644	0.93928	0.946996	0.00900572
	552	0.973339	0.938215	0.933866	0.938397	0.945954	0.0106094
	556	0.974412	0.939681	0.941143	0.938335	0.948393	0.0100367
	560	0.979719	0.941535	0.944241	0.93771	0.950801	0.0112375
	564	0.969566	0.951208	0.938591	0.94155	0.950229	0.00806675
	568	0.968168	0.952106	0.93681	0.940386	0.949368	0.00816034
	572	0.967121	0.952543	0.945987	0.937283	0.950733	0.00726677
	576	0.963518	0.959965	0.942558	0.942936	0.952244	0.00638731
	580	0.967182	0.954384	0.953151	0.943644	0.95459	0.00558257
	584	0.966625	0.957561	0.950273	0.943584	0.954511	0.00570969
	588	0.968017	0.962482	0.947165	0.950407	0.957018	0.00569228
	592	0.971069	0.959988	0.95712	0.953681	0.960465	0.0043447
	596	0.972101	0.957319	0.953345	0.95114	0.958476	0.00544804
	600	0.972481	0.964206	0.956576	0.948327	0.960398	0.00597052
	604	0.968388	0.961869	0.959903	0.950915	0.960269	0.00416474
	608	0.969474	0.965432	0.961812	0.945565	0.960571	0.00605178
	612	0.968037	0.96452	0.956829	0.950821	0.960052	0.00446365
	616	0.974201	0.961082	0.959765	0.947294	0.960585	0.00635048
	620	0.972762	0.96676	0.956252	0.951626	0.96185	0.00556828
	624	0.970916	0.962047	0.960329	0.947526	0.960205	0.00556668
	628	0.970199	0.97237	0.963815	0.949755	0.964035	0.00588256
	632	0.96515	0.968525	0.958408	0.95081	0.960723	0.00452273
	636	0.966647	0.971896	0.96287	0.946384	0.961949	0.00636076
	640	0.971664	0.978008	0.956071	0.949666	0.963852	0.00762452
	644	0.971261	0.978181	0.962358	0.953926	0.966431	0.00609507
	648	0.974067	0.974417	0.961914	0.952623	0.965755	0.00606738
	652	0.977902	0.978144	0.960973	0.951789	0.967202	0.00753205
	656	0.98326	0.974919	0.962836	0.948996	0.967503	0.0086124
	660	0.977815	0.978019	0.969736	0.951833	0.969351	0.00710086
	664	0.981783	0.975092	0.96828	0.94987	0.968756	0.00793556
	668	0.977542	0.97518	0.966138	0.948161	0.966755	0.00769893
	672	0.978826	0.981916	0.965246	0.946641	0.968157	0.00927689
	676	0.972946	0.980533	0.964575	0.943651	0.965426	0.00918734
	680	0.968436	0.980671	0.969329	0.944849	0.965821	0.00868894
	684	0.969791	0.984333	0.968835	0.948982	0.967985	0.00838212
	688	0.968413	0.980743	0.95855	0.946083	0.963447	0.00849377
	692	0.973284	0.986415	0.972145	0.946921	0.969691	0.00952823
	696	0.971535	0.984221	0.961324	0.945822	0.965726	0.00937711
	700	0.973289	0.984561	0.973829	0.941371	0.968263	0.0107758
	704	0.9747	0.980167	0.978289	0.940376	0.968383	0.0108592
	708	0.969146	0.980068	0.984727	0.943437	0.969344	0.0106607
	712	0.963799	0.976645	0.985177	0.941234	0.966714	0.0110415
	716	0.959545	0.982958	0.975741	0.939753	0.964499	0.0110757
	720	0.96166	0.983187	0.981106	0.943961	0.967478	0.0106426
	724	0.965607	0.982877	0.978857	0.945046	0.968097	0.00984196
	728	0.964386	0.988193	0.982135	0.953187	0.971975	0.00929055
	732	0.965753	0.98409	0.987015	0.953449	0.972577	0.00914971
	736	0.96275	0.988588	0.980593	0.953571	0.971376	0.00926541
	740	0.968374	0.986222	0.983515	0.953163	0.972819	0.00882028
	744	0.964265	0.985318	0.96588	0.95432	0.967446	0.00748524
	748	0.963327	0.989847	0.980111	0.96683	0.975029	0.0070676
	752	0.9722	0.992462	0.975597	0.956185	0.974111	0.00858904
	756	0.98183	0.994478	0.984141	0.96542	0.981467	0.00694475
	760	0.981827	0.993126	0.987073	0.974629	0.984164	0.00453583
	764	0.980467	0.99371	0.986238	0.984023	0.986109	0.00323137
	768	0.986113	0.997826	0.99575	0.98111	0.9902	0.00457404
	772	0.989426	1.00081	0.991468	0.989408	0.992779	0.00314245
	776	0.995076	0.997628	0.981504	0.987179	0.990347	0.00426381
	780	1.00075	1.00019	0.983454	0.988563	0.993238	0.00496986
	784	0.995632	1.00367	0.985376	0.988434	0.993279	0.004708
	788	0.995682	1.0047	0.985022	0.988326	0.993433	0.00504239
	792	0.993537	1.0049	0.983995	0.988238	0.992667	0.00521903
	796	0.991492	1.00537	0.983392	0.988222	0.992118	0.00544939
	800	0.993873	1.00568	0.982629	0.988114	0.992575	0.00569915

## Sheet: Ca2+ image-macrophage-wt-stim
Macrophage-WT	Time (s)	Independent experiments: cover glass					AVE	SEM
stimulation		1	2	3	4
	0	0.98592	0.960223	0.977563	1.00121		0.981229	0.00986541
	4	0.984773	0.966784	0.974241	0.993857		0.979914	0.00685239
	8	0.986464	0.973253	0.975004	0.985456		0.980044	0.00397248
	12	0.98603	0.973277	0.979771	0.978392		0.979367	0.00302944
	16	0.986486	0.973944	0.981299	0.972393		0.97853	0.0037956
	20	0.982301	0.980416	0.980752	0.970643		0.978528	0.00307173
	24	0.985005	0.981829	0.982732	0.970744		0.980077	0.00367436
	28	0.988303	0.977612	0.984479	0.963538		0.978483	0.0062937
	32	0.983773	0.982989	0.980846	0.965718		0.978332	0.0049072
	36	0.981739	0.98397	0.983575	0.959809		0.977273	0.00674538
	40	0.979984	0.985351	0.985974	0.958785		0.977523	0.00737764
	44	0.98382	0.981449	0.988162	0.959517		0.978237	0.00738189
	48	0.981682	0.981398	0.982689	0.956123		0.975473	0.00745468
	52	0.982273	0.987437	0.982302	0.956872		0.977221	0.00795674
	56	0.979872	0.986534	0.983145	0.958164		0.976929	0.00739129
	60	0.981089	0.990002	0.98262	0.960518		0.978557	0.00729774
	64	0.975178	0.98933	0.98713	0.955123		0.97669	0.00904424
	68	0.983735	0.989741	0.986875	0.956724		0.979269	0.00879227
	72	0.972287	0.990368	0.988676	0.951965		0.975824	0.0103197
	76	0.97203	0.988676	0.991417	0.952709		0.976208	0.0103087
	80	0.97616	0.990878	0.989099	0.951232		0.976842	0.0105598
	84	0.968316	0.992305	0.991589	0.950364		0.975643	0.0116648
	88	0.968972	0.993055	0.992406	0.95241		0.976711	0.0113719
	92	0.97089	0.989635	0.993114	0.948003		0.97541	0.0119599
	96	0.966565	0.991602	0.992884	0.948868		0.97498	0.0122451
	100	0.972281	0.987912	0.996907	0.950232		0.976833	0.0118042
	104	0.976215	0.991795	0.993384	0.948748		0.977536	0.0119488
	108	0.977743	0.992458	1.00024	0.950083		0.980131	0.0127581
	112	0.981332	0.993413	0.99952	0.94953		0.980949	0.0128562
	116	0.977895	0.998471	1.00005	0.949022		0.98136	0.0137431
	120	0.981752	0.995131	1.0036	0.953519		0.9835	0.0126544
	124	0.980061	0.992705	1.00178	0.94506		0.979901	0.0143626
	128	0.979862	0.995103	1.00046	0.949491		0.981229	0.013214
	132	0.976071	0.988866	1.00464	0.952966		0.980636	0.0126068
	136	0.973454	0.966394	1.0003	0.954184		0.973583	0.0112636
	140	0.905866	0.934554	0.983907	0.957689		0.945504	0.0191901
	144	0.870585	0.903695	0.960521	0.960434		0.923809	0.0256613
	148	0.831397	0.875608	0.933787	0.959932		0.900181	0.033391
	152	0.786635	0.853683	0.904965	0.939541		0.871206	0.0383965
	156	0.752626	0.822856	0.82982	0.909988		0.828823	0.0371638
	160	0.725778	0.781204	0.807908	0.875434		0.797581	0.0358881
	164	0.702467	0.779122	0.786141	0.852828		0.78014	0.0355179
	168	0.679457	0.757167	0.76848	0.830124		0.758807	0.035713
	172	0.662511	0.737305	0.758342	0.812454		0.742653	0.0358541
	176	0.651918	0.72302	0.738209	0.796005		0.727288	0.0342217
	180	0.640528	0.699709	0.728138	0.781881		0.712564	0.0339965
	184	0.633003	0.686427	0.707995	0.771384		0.699702	0.0330523
	188	0.624071	0.66887	0.687901	0.758166		0.684752	0.0322041
	192	0.617154	0.656002	0.664978	0.745107		0.67081	0.0310059
	196	0.610061	0.644296	0.637711	0.738607		0.657669	0.0323087
	200	0.607468	0.629462	0.637632	0.730742		0.651326	0.0314395
	204	0.601379	0.623267	0.627539	0.723881		0.644016	0.0314437
	208	0.59629	0.610691	0.617493	0.719503		0.635994	0.0325452
	212	0.59382	0.60226	0.617405	0.715078		0.632141	0.0324158
	216	0.590956	0.59177	0.607342	0.708914		0.624746	0.0326876
	220	0.586493	0.584489	0.607253	0.705555		0.620947	0.033103
	224	0.586536	0.576337	0.607191	0.701186		0.617812	0.0329349
	228	0.583122	0.568812	0.607128	0.699005		0.614517	0.0337761
	232	0.58033	0.561533	0.607051	0.695024		0.610984	0.0340967
	236	0.574651	0.556916	0.596982	0.691125		0.604919	0.0345043
	240	0.574641	0.551118	0.596926	0.68612		0.602201	0.0340576
	244	0.570356	0.546222	0.586834	0.684163		0.596894	0.0349428
	248	0.568773	0.54174	0.596761	0.681306		0.597145	0.0348933
	252	0.563085	0.534957	0.59669	0.681694		0.594107	0.0367261
	256	0.567073	0.530693	0.586592	0.678338		0.590674	0.0362956
	260	0.565393	0.527169	0.596484	0.676373		0.591355	0.0365882
	264	0.565334	0.519627	0.596381	0.676965		0.589577	0.0382444
	268	0.564525	0.517447	0.586232	0.675823		0.586007	0.038339
	272	0.563594	0.515676	0.596131	0.674137		0.587384	0.0384572
	276	0.561463	0.512252	0.596042	0.673461		0.585804	0.039145
	280	0.562297	0.51045	0.585992	0.670452		0.582298	0.0385097
	284	0.563804	0.504592	0.595252	0.668964		0.583153	0.0395195
	288	0.559398	0.500321	0.58879	0.670319		0.579707	0.0408352
	292	0.560758	0.498888	0.582865	0.67172		0.578558	0.0413143
	296	0.564345	0.495821	0.580362	0.669763		0.577573	0.0413187
	300	0.564884	0.493416	0.577313	0.669105		0.576179	0.0416518
	304	0.563114	0.487685	0.575094	0.665774		0.572917	0.0421476
	308	0.564487	0.489278	0.570833	0.664578		0.572294	0.0414609
	312	0.564973	0.486336	0.570324	0.668138		0.572443	0.0429887
	316	0.56553	0.482897	0.566758	0.666997		0.570545	0.0434928
	320	0.564627	0.483134	0.564136	0.664647		0.569136	0.0429004
	324	0.564409	0.478787	0.562665	0.666626		0.568122	0.0443814
	328	0.565015	0.477459	0.559508	0.666008		0.566998	0.0445723
	332	0.565884	0.476293	0.557515	0.665088		0.566195	0.0446438
	336	0.565782	0.474941	0.557417	0.665912		0.566013	0.0451514
	340	0.566804	0.471839	0.555054	0.66718		0.565219	0.0462141
	344	0.566711	0.472539	0.552395	0.667154		0.5647	0.0461229
	348	0.565858	0.469946	0.551723	0.665672		0.5633	0.0463508
	352	0.566727	0.468715	0.549903	0.66962		0.563741	0.047657
	356	0.562138	0.465238	0.548589	0.670667		0.561658	0.0487064
	360	0.568565	0.464112	0.545659	0.670314		0.562163	0.049017
	364	0.567032	0.46212	0.543921	0.672897		0.561492	0.050139
	368	0.569305	0.462157	0.541917	0.672533		0.561478	0.0501573
	372	0.568958	0.459854	0.540018	0.674945		0.560944	0.051335
	376	0.567992	0.45852	0.539042	0.674166		0.55993	0.0514621
	380	0.567447	0.457181	0.536883	0.677335		0.559712	0.0526295
	384	0.565186	0.458113	0.535633	0.676957		0.558972	0.0523623
	388	0.572113	0.457121	0.535269	0.676644		0.560287	0.0526497
	392	0.570546	0.454665	0.535155	0.678578		0.559736	0.0536288
	396	0.572988	0.454638	0.533941	0.678444		0.560003	0.0537255
	400	0.559879	0.448531	0.537236	0.678813		0.556115	0.054772
	404	0.574898	0.450233	0.529293	0.677611		0.558009	0.0548028
	408	0.578772	0.452141	0.529196	0.677722		0.559458	0.054561
	412	0.58287	0.451088	0.530242	0.679487		0.560922	0.0553214
	416	0.586005	0.451534	0.528836	0.683525		0.562475	0.0564173
	420	0.588474	0.449736	0.528041	0.689063		0.563829	0.058299
	424	0.584252	0.44878	0.526934	0.684093		0.561015	0.0571998
	428	0.583232	0.44872	0.52583	0.683011		0.560198	0.0569816
	432	0.58319	0.445847	0.525398	0.709687		0.56603	0.0641411
	436	0.597522	0.450258	0.523791	0.793212		0.591196	0.0851518
	440	0.580936	0.4714	0.526551	0.848689		0.606894	0.0965817
	444	0.58085	0.508051	0.54032	0.893197		0.630605	0.102524
	448	0.591336	0.5463	0.56671	0.918445		0.655698	0.101689
	452	0.591335	0.587793	0.596688	0.936539		0.678089	0.0994999
	456	0.592933	0.627993	0.627447	0.948912		0.699321	0.096533
	460	0.593693	0.657834	0.654327	0.95721		0.715766	0.0944739
	464	0.61351	0.684168	0.677402	0.967777		0.735714	0.0911923
	468	0.709312	0.70874	0.697057	0.974888		0.772499	0.0779677
	472	0.821559	0.733099	0.761145	0.979886		0.823922	0.0637008
	476	0.88164	0.755416	0.781381	0.987098		0.851384	0.060959
	480	0.912605	0.773658	0.797729	0.991673		0.868916	0.0588026
	484	0.933193	0.790261	0.810136	0.996316		0.882477	0.0570267
	488	0.945812	0.813211	0.825618	1.00061		0.896313	0.0529483
	492	0.957444	0.823322	0.841822	1.00616		0.907187	0.0512373
	496	0.965336	0.830821	0.851511	1.00485		0.913129	0.049114
	500	0.971028	0.845985	0.859347	1.01127		0.921907	0.0472305
	504	0.978501	0.856657	0.870373	1.01356		0.929773	0.0450543
	508	0.981921	0.867896	0.880028	1.01811		0.936989	0.0429701
	512	0.988616	0.873297	0.887122	1.01892		0.941989	0.0419278
	516	0.9912	0.881979	0.890935	1.01943		0.945886	0.0402296
	520	0.994022	0.887578	0.896448	1.02011		0.949539	0.038897
	524	0.996024	0.899158	0.90291	1.02715		0.956311	0.0375846
	528	1.00199	0.899203	0.910892	1.02708		0.959791	0.0370744
	532	1.00304	0.909005	0.913296	1.03247		0.964453	0.0362197
	536	1.0074	0.911526	0.918599	1.0323		0.967456	0.035458
	540	1.00982	0.916415	0.921431	1.0411		0.972191	0.0362889
	544	1.00991	0.918581	0.92559	1.04481		0.974723	0.0360806
	548	1.01002	0.921095	0.926979	1.0442		0.975573	0.0353168
	552	1.01635	0.925944	0.928149	1.04504		0.978871	0.0352089
	556	1.00106	0.93016	0.93067	1.05052		0.978103	0.0338619
	560	1.01687	0.940369	0.934402	1.0542		0.98646	0.0339082
	564	1.02227	0.938558	0.94151	1.05262		0.988739	0.0332563
	568	1.02518	0.93954	0.938343	1.05555		0.989653	0.0345585
	572	1.02422	0.945413	0.940132	1.0615		0.992816	0.0345227
	576	1.02525	0.941883	0.946209	1.06322		0.994141	0.0345897
	580	1.02937	0.947147	0.944396	1.06956		0.997618	0.035845
	584	1.02744	0.950692	0.946409	1.06642		0.99774	0.0340709
	588	1.0321	0.951813	0.950108	1.06922		1.00081	0.0343679
	592	1.0323	0.954333	0.949552	1.06942		1.0014	0.0341322
	596	1.03494	0.968039	0.951629	1.07533		1.00748	0.0333876
	600	1.03178	0.967612	0.958994	1.07785		1.00906	0.0324428
	604	1.03506	0.971274	0.958887	1.0779		1.01078	0.0322287
	608	1.03685	0.977656	0.961843	1.08472		1.01527	0.0325888
	612	1.04012	0.975226	0.963251	1.08715		1.01644	0.0334802
	616	1.04227	0.983933	0.960699	1.08675		1.01841	0.032929
	620	1.04269	0.98246	0.967109	1.08893		1.0203	0.0324423
	624	1.04786	0.988487	0.968675	1.09132		1.02409	0.0323579
	628	1.0494	0.991143	0.96878	1.09389		1.0258	0.0327373
	632	1.05119	0.992042	0.968832	1.09569		1.02694	0.0331814
	636	1.04817	1.00364	0.95892	1.10253		1.02832	0.0354755
	640	1.0558	1.00563	0.969065	1.10498		1.03387	0.034213
	644	1.05628	1.00063	0.969154	1.10435		1.0326	0.0345708
	648	1.06075	1.00616	0.969212	1.10849		1.03615	0.0353055
	652	1.06459	0.997675	0.963024	1.10679		1.03302	0.0373978
	656	1.06517	1.00136	0.963536	1.108		1.03452	0.0372336
	660	1.04885	1.00037	0.963637	1.11592		1.03219	0.0380063
	664	1.0498	1.01313	0.964145	1.11286		1.03498	0.0361785
	668	1.04964	1.01384	0.964373	1.11344		1.03532	0.0362134
	672	1.0496	1.00863	0.975399	1.11592		1.03739	0.0349381
	676	1.04982	1.01286	0.965712	1.12151		1.03748	0.0379621
	680	1.04897	1.01223	0.955878	1.12275		1.03496	0.0403787
	684	1.0504	1.01451	0.960903	1.12473		1.03764	0.0396807
	688	1.04992	1.00922	0.96171	1.11842		1.03482	0.0383223
	692	1.0509	1.01297	0.966182	1.12714		1.0393	0.0392852
	696	1.05018	1.00837	0.963865	1.1256		1.037	0.0397102
	700	1.05032	1.01142	0.967345	1.12504		1.03853	0.0386224
	704	1.05053	1.00678	0.96398	1.11863		1.03498	0.0381159
	708	1.05064	1.01383	0.968917	1.13159		1.04124	0.0397679
	712	1.05111	1.01449	0.965506	1.12014		1.03781	0.0376044
	716	1.05148	1.01556	0.975107	1.12638		1.04213	0.0370938
	720	1.05169	1.01788	0.976039	1.13229		1.04447	0.0382307
	724	1.05187	1.01611	0.977584	1.12779		1.04334	0.0369232
	728	1.05257	1.02145	0.98191	1.12947		1.04635	0.0360865
	732	1.05307	1.02469	0.980308	1.14407		1.05053	0.0399375
	736	1.05366	1.02348	0.984402	1.14636		1.05198	0.0398462
	740	1.05405	1.0249	0.986712	1.15791		1.05589	0.0423706
	744	1.05409	1.02505	0.986353	1.15149		1.05425	0.0407135
	748	1.05489	1.03114	0.99033	1.15317		1.05738	0.039953
	752	1.05563	1.02251	0.992144	1.14983		1.05503	0.03944
	756	1.05568	1.02488	0.995636	1.14448		1.05517	0.0371757
	760	1.05659	1.0264	0.994038	1.13891		1.05398	0.0358602
	764	1.05697	1.02982	0.992663	1.12611		1.05139	0.0325377
	768	1.04833	1.02703	0.996272	1.12253		1.04854	0.0310362
	772	1.0513	1.03391	0.999998	1.12106		1.05157	0.0294401
	776	1.05369	1.03132	0.9979	1.12082		1.05093	0.0299796
	780	1.05619	1.03364	1.00291	1.1205		1.05331	0.0287709
	784	1.053	1.03801	1.00502	1.12017		1.05405	0.0279567
	788	1.05302	1.03912	1.00846	1.12198		1.05564	0.0277022
	792	1.0539	1.04568	1.01126	1.13029		1.06028	0.0289794
	796	1.05224	1.03698	1.01275	1.13059		1.05814	0.0294237
	800	1.05319	1.02497	1.00554	1.1301		1.05345	0.0315907

## Sheet: Ca2+ image-macrophage-KO-ctrl
Macrophage-KO	Time (s)	Independent experiments: cover glass				AVE	SEM
ctrl		1	2	3
	0	0.984722	0.983823	0.999633		0.989393	0.00627892
	4	0.983546	0.998232	0.995934		0.992571	0.00558583
	8	0.986368	0.982738	0.995893		0.988333	0.00480433
	12	0.981749	0.998237	0.999609		0.993198	0.00702802
	16	0.984412	1	0.99595		0.993454	0.00571919
	20	0.984357	0.989823	0.994806		0.989662	0.00369556
	24	0.979526	0.992382	0.986486		0.986131	0.00455047
	28	0.980004	0.982373	0.986085		0.982821	0.00216733
	32	0.977921	0.989383	0.985952		0.984419	0.00415979
	36	0.980733	0.998232	0.985493		0.988153	0.00639765
	40	0.980385	0.98883	0.985222		0.984812	0.00299627
	44	0.977501	0.988923	0.987216		0.984547	0.00435656
	48	0.97479	0.988923	0.985973		0.983229	0.0052718
	52	0.976044	0.967608	0.985805		0.976486	0.00643919
	56	0.972677	0.96561	0.985278		0.974522	0.00704477
	60	0.968277	0.964147	0.985264		0.972563	0.00791402
	64	0.96509	0.968411	0.983915		0.972472	0.00710487
	68	0.963038	0.983626	0.984195		0.976953	0.00852345
	72	0.961023	0.957969	0.985052		0.968015	0.0104888
	76	0.960361	0.965819	0.984934		0.970371	0.00912401
	80	0.958461	0.965121	0.985426		0.96967	0.0099323
	84	0.963963	0.968483	0.985761		0.972736	0.00813503
	88	0.960383	0.962578	0.986191		0.969717	0.0101178
	92	0.960127	0.969988	0.984915		0.971677	0.00882457
	96	0.953462	0.960087	0.985616		0.966388	0.0120053
	100	0.953925	0.985731	0.985514		0.975057	0.0129408
	104	0.95603	0.985934	0.984693		0.975552	0.011963
	108	0.953762	0.984647	0.984879		0.974429	0.0126563
	112	0.952645	0.96168	0.985336		0.966554	0.0119373
	116	0.949397	0.959826	0.984589		0.964604	0.0127818
	120	0.93642	0.982177	0.983663		0.96742	0.0189909
	124	0.934435	0.95978	0.98455		0.959588	0.0177186
	128	0.933479	0.976359	0.964342		0.95806	0.0156408
	132	0.925118	0.982131	0.9502		0.952483	0.0202056
	136	0.91662	0.982302	0.94443		0.947784	0.0233127
	140	0.914548	0.927704	0.940907		0.92772	0.00931932
	144	0.902818	0.854114	0.932206		0.896379	0.0278898
	148	0.880953	0.791342	0.912233		0.861509	0.0443689
	152	0.86193	0.755149	0.873721		0.830267	0.0461885
	156	0.851103	0.729571	0.838827		0.8065	0.0473089
	160	0.832373	0.708912	0.827084		0.789456	0.0493586
	164	0.806311	0.698144	0.791961		0.765472	0.0415408
	168	0.789136	0.691587	0.769065		0.749929	0.0364251
	172	0.762097	0.67571	0.750904		0.72957	0.0332191
	176	0.749027	0.66845	0.737893		0.718457	0.0308747
	180	0.74086	0.666318	0.719948		0.709042	0.0271876
	184	0.729003	0.661172	0.707619		0.699265	0.0245215
	188	0.72611	0.653982	0.692634		0.690909	0.025523
	192	0.722479	0.647269	0.691989		0.687246	0.0267489
	196	0.719394	0.647421	0.67734		0.681385	0.0255666
	200	0.715073	0.640026	0.664476		0.673192	0.0270646
	204	0.715653	0.637186	0.658852		0.670564	0.0286543
	208	0.712705	0.631731	0.644509		0.662982	0.0307825
	212	0.710189	0.62968	0.631478		0.657116	0.0325069
	216	0.711077	0.624247	0.635227		0.65685	0.0334331
	220	0.707107	0.625584	0.628568		0.653753	0.0326895
	224	0.700983	0.620319	0.620666		0.647323	0.0328603
	228	0.702793	0.617923	0.616395		0.645704	0.0349641
	232	0.697149	0.613849	0.612841		0.64128	0.0342147
	236	0.695587	0.611936	0.606993		0.638172	0.0352028
	240	0.696724	0.611813	0.60314		0.637226	0.0365639
	244	0.691661	0.604927	0.600347		0.632312	0.03638
	248	0.683783	0.605306	0.604005		0.631031	0.0323069
	252	0.688797	0.599153	0.594993		0.627648	0.037475
	256	0.690111	0.598403	0.587648		0.625387	0.039817
	260	0.68867	0.594753	0.585284		0.622902	0.0404132
	264	0.681562	0.596996	0.583464		0.620674	0.0375918
	268	0.686113	0.59246	0.586803		0.621792	0.0394392
	272	0.681866	0.591549	0.583168		0.618861	0.0386961
	276	0.680372	0.590845	0.576871		0.616029	0.0397102
	280	0.676178	0.589772	0.577977		0.614642	0.0379128
	284	0.673073	0.58688	0.573841		0.611265	0.0381294
	288	0.673651	0.585816	0.574411		0.611293	0.0383988
	292	0.670145	0.580708	0.574699		0.608517	0.0377988
	296	0.666938	0.583915	0.567874		0.606242	0.0375985
	300	0.669424	0.581159	0.568846		0.606476	0.0387925
	304	0.662743	0.580483	0.558356		0.600527	0.038894
	308	0.663187	0.577944	0.566836		0.602656	0.0372752
	312	0.66504	0.573242	0.563435		0.600572	0.0396302
	316	0.659939	0.573937	0.565658		0.599845	0.0369163
	320	0.655865	0.570571	0.562803		0.596413	0.0365102
	324	0.6551	0.57357	0.562331		0.597	0.0357998
	328	0.650816	0.569486	0.565615		0.595306	0.0340205
	332	0.648898	0.568502	0.556908		0.591436	0.0354261
	336	0.649741	0.564903	0.560343		0.591662	0.0356023
	340	0.649149	0.563208	0.556632		0.589663	0.0365017
	344	0.642798	0.565623	0.562172		0.590198	0.0322341
	348	0.643412	0.559905	0.558487		0.587268	0.0343847
	352	0.642338	0.561031	0.557675		0.587015	0.0338993
	356	0.639759	0.556448	0.558793		0.585	0.0335431
	360	0.640231	0.557586	0.559693		0.585837	0.0333179
	364	0.641215	0.556729	0.560292		0.586079	0.0337875
	368	0.63799	0.5557	0.559893		0.584528	0.0327724
	372	0.639649	0.552598	0.560234		0.58416	0.0340868
	376	0.638583	0.552348	0.559873		0.583601	0.0337742
	380	0.63751	0.549528	0.560976		0.582671	0.0338247
	384	0.633826	0.551283	0.567238		0.584116	0.0309595
	388	0.634662	0.548544	0.558349		0.580518	0.0333368
	392	0.633909	0.543353	0.556237		0.577833	0.0346402
	396	0.633212	0.54445	0.567234		0.581632	0.0325972
	400	0.630312	0.547418	0.567232		0.581654	0.0306092
	404	0.63125	0.545766	0.559882		0.578966	0.0324039
	408	0.628657	0.550284	0.560918		0.579953	0.030061
	412	0.625082	0.543998	0.558982		0.576021	0.0305073
	416	0.623425	0.546232	0.560293		0.57665	0.0290719
	420	0.622723	0.547238	0.559823		0.576595	0.028596
	424	0.624483	0.545232	0.559823		0.576513	0.0298252
	428	0.617121	0.546235	0.560921		0.574759	0.0264558
	432	0.616406	0.546238	0.559823		0.574156	0.026315
	436	0.615755	0.546691	0.562808		0.575085	0.0255489
	440	0.617735	0.584214	0.566869		0.589606	0.0182845
	444	0.619596	0.621858	0.580204		0.607219	0.0165628
	448	0.626823	0.669486	0.661191		0.6525	0.015995
	452	0.628797	0.710485	0.759534		0.699605	0.0467002
	456	0.641456	0.742951	0.815453		0.733287	0.0618012
	460	0.652766	0.780258	0.85213		0.761718	0.0713943
	464	0.667355	0.804009	0.88241		0.784591	0.0769576
	468	0.699303	0.823446	0.900254		0.807668	0.0717009
	472	0.722315	0.8483	0.935151		0.835255	0.0756717
	476	0.742628	0.860809	0.933244		0.84556	0.0680368
	480	0.76519	0.876339	0.942446		0.861325	0.0633403
	484	0.778817	0.889383	0.95231		0.873503	0.0621051
	488	0.797717	0.894869	0.966568		0.886385	0.0599235
	492	0.817714	0.902878	0.97036		0.896984	0.0540891
	496	0.836656	0.910309	0.980927		0.909297	0.0510113
	500	0.841556	0.914328	0.99378		0.916555	0.0538366
	504	0.847056	0.922436	1.00017		0.923221	0.0541361
	508	0.854498	0.936583	1.00024		0.93044	0.0516647
	512	0.866583	0.934518	1.00265		0.934584	0.048107
	516	0.870743	0.937472	1.00989		0.939368	0.0492096
	520	0.877079	0.943162	0.995283		0.938508	0.0418885
	524	0.880499	0.947332	1.03301		0.953614	0.0540578
	528	0.889121	0.951026	1.00573		0.948626	0.0412537
	532	0.899464	0.95062	1.0207		0.956928	0.0430371
	536	0.907535	0.955986	1.0098		0.957774	0.0361727
	540	0.911254	0.959299	1.01911		0.963221	0.0382084
	544	0.922796	0.964934	1.0321		0.973277	0.038981
	548	0.922061	0.971235	1.02567		0.972989	0.0366471
	552	0.929747	0.966467	1.02811		0.974775	0.0351467
	556	0.932238	0.962229	1.03562		0.976696	0.0376093
	560	0.936341	0.968872	1.03424		0.979818	0.0352556
	564	0.940057	0.969622	1.03629		0.98199	0.0348563
	568	0.941805	0.968789	1.03862		0.983071	0.035329
	572	0.949586	0.974489	1.04793		0.990668	0.0361539
	576	0.947139	0.979596	1.04712		0.991285	0.0360661
	580	0.946763	0.980183	1.04465		0.990532	0.0351838
	584	0.954862	0.9819	1.06077		0.999177	0.0389102
	588	0.950643	0.976241	1.05333		0.993405	0.0377962
	592	0.952546	0.984666	1.05461		0.997274	0.0369018
	596	0.957656	0.980936	1.05757		0.998721	0.0369657
	600	0.96003	0.984119	1.07332		1.00582	0.0422016
	604	0.963772	0.983152	1.06143		1.00278	0.0365606
	608	0.962832	0.98742	1.06153		1.00393	0.0363297
	612	0.970645	0.984119	1.06795		1.00757	0.0372799
	616	0.96654	0.986213	1.06798		1.00691	0.0380383
	620	0.972138	0.98564	1.08042		1.01273	0.0417238
	624	0.970986	0.980774	1.07291		1.00822	0.0397632
	628	0.970434	0.980666	1.0758		1.00897	0.0410865
	632	0.972877	0.985888	1.07665		1.01181	0.0399748
	636	0.966899	0.983081	1.08409		1.01136	0.0449058
	640	0.969863	0.979329	1.09002		1.01307	0.0472403
	644	0.967671	0.981324	1.07984		1.00961	0.0432759
	648	0.965491	0.978812	1.07907		1.00779	0.0439026
	652	0.967439	0.982339	1.07991		1.0099	0.0431971
	656	0.965632	0.975889	1.08386		1.00846	0.0463149
	660	0.968002	0.981114	1.08414		1.01109	0.0449762
	664	0.964394	0.984856	1.08581		1.01169	0.045964
	668	0.969056	0.98324	1.07805		1.01012	0.0419025
	672	0.969698	0.978253	1.07123		1.00639	0.039819
	676	0.976461	0.980844	1.07801		1.01177	0.0405921
	680	0.97697	0.981647	1.07		1.00954	0.0370616
	684	0.977464	0.974781	1.075		1.00908	0.0403777
	688	0.973334	0.983118	1.07612		1.01086	0.0401145
	692	0.973327	0.980418	1.06734		1.00703	0.0370182
	696	0.978273	0.98561	1.08343		1.01577	0.0415136
	700	0.975647	0.980246	1.08344		1.01311	0.0430982
	704	0.986264	0.987335	1.09348		1.02236	0.0435538
	708	0.98427	0.97805	1.08349		1.01527	0.0418339
	712	0.977208	0.986997	1.08349		1.0159	0.0415357
	716	0.986406	0.986538	1.08934		1.02076	0.0419957
	720	0.982263	0.987785	1.08934		1.0198	0.0426316
	724	0.982431	0.987409	1.09343		1.02109	0.044334
	728	0.979521	0.986577	1.08934		1.01848	0.0434648
	732	0.985798	0.98518	1.09348		1.02149	0.0440877
	736	0.98457	0.978692	1.08349		1.01558	0.0416357
	740	0.976994	0.976104	1.08349		1.0122	0.0436596
	744	0.978927	0.973335	1.08934		1.01387	0.0462596
	748	0.976444	0.978478	1.08934		1.01475	0.0456801
	752	0.981158	0.982683	1.09343		1.01909	0.0455268
	756	0.984156	0.988321	1.08934		1.02061	0.0421168
	760	0.99348	0.990322	1.09348		1.02576	0.0414845
	764	0.997428	0.990941	1.08349		1.02395	0.0365309
	768	1.0036	0.982047	1.08349		1.02305	0.0377907
	772	1.00493	0.982197	1.08934		1.02549	0.0399181
	776	1.01066	0.982842	1.08934		1.02761	0.0390579
	780	1.0075	0.983525	1.09343		1.02815	0.0408635
	784	1.00776	0.987343	1.08934		1.02815	0.0381614
	788	1.00903	0.982327	1.08346		1.02494	0.0370594
	792	1.00512	0.998232	1.09834		1.0339	0.039538
	796	1.00638	0.983434	1.08378		1.02453	0.0371782
	800	1.00365	0.983243	1.08834		1.02508	0.0394062

## Sheet: Ca2+-image-macrophage-KO-stim
Macrophade-KO		Independent experiments: cover glass				AVE	SEM
Stimulation	Time (s)	1	2	3
	0	0.990504	0.995664	0.987762		0.99131	0.00283704
	4	0.993075	0.977674	0.987743		0.986164	0.00553026
	8	0.987841	0.975897	0.98801		0.983916	0.00491098
	12	0.984164	0.974156	0.98812		0.982147	0.00508923
	16	0.97944	0.974763	0.984611		0.979605	0.00348325
	20	0.981442	0.975813	0.982342		0.979866	0.00250206
	24	0.987299	0.965493	0.989834		0.980875	0.00946226
	28	0.987218	0.962546	0.989832		0.979865	0.0106461
	32	0.98752	0.961455	0.988343		0.979106	0.0108129
	36	0.986869	0.965328	0.98934		0.980512	0.00933942
	40	0.986369	0.959757	0.98343		0.976519	0.0103168
	44	0.98668	0.959141	0.983249		0.976357	0.010612
	48	0.986597	0.958502	0.987734		0.977611	0.0117087
	52	0.975235	0.96223	0.986345		0.974603	0.00853471
	56	0.986246	0.964343	0.987263		0.979284	0.00915652
	60	0.98513	0.954457	0.987835		0.975807	0.0131093
	64	0.985676	0.951441	0.986445		0.974521	0.014136
	68	0.985508	0.951578	0.987634		0.974907	0.0143056
	72	0.985284	0.950644	0.98347		0.973133	0.0137864
	76	0.984177	0.952599	0.985964		0.974247	0.0132715
	80	0.98482	0.95519	0.986397		0.975469	0.0124308
	84	0.985155	0.961344	0.986283		0.977594	0.00995904
	88	0.984542	0.961798	0.986244		0.977528	0.0096514
	92	0.984733	0.958543	0.985945		0.976407	0.0109478
	96	0.98485	0.960087	0.985847		0.976928	0.010319
	100	0.983429	0.961162	0.985701		0.976764	0.00958794
	104	0.984675	0.961283	0.985491		0.97715	0.00972059
	108	0.983092	0.951097	0.985785		0.973325	0.0136449
	112	0.983996	0.963646	0.984618		0.97742	0.00843768
	116	0.984469	0.960905	0.985512		0.976962	0.00983978
	120	0.983658	0.958075	0.985947		0.975893	0.0109414
	124	0.984164	0.954976	0.983019		0.974053	0.0116892
	128	0.98431	0.95514	0.986224		0.975225	0.0123179
	132	0.973911	0.970373	0.975302		0.973195	0.00179693
	136	0.962865	0.967872	0.982253		0.970997	0.00711675
	140	0.911455	0.95994	0.982035		0.951143	0.0255286
	144	0.885569	0.957289	0.936287		0.926382	0.0260723
	148	0.85611	0.885519	0.863584		0.868404	0.0108085
	152	0.823411	0.851909	0.80207		0.825797	0.0176812
	156	0.789814	0.83551	0.76083		0.795385	0.0266228
	160	0.760214	0.799671	0.731152		0.763679	0.0243179
	164	0.733364	0.775451	0.705873		0.738229	0.0247793
	168	0.712985	0.758163	0.689746		0.720298	0.0246001
	172	0.697862	0.744533	0.6794		0.707265	0.023737
	176	0.680101	0.72721	0.664293		0.690535	0.0231439
	180	0.669138	0.71627	0.656098		0.680502	0.0223833
	184	0.659255	0.704061	0.649285		0.670867	0.0206305
	188	0.65022	0.703809	0.644465		0.666165	0.023142
	192	0.642075	0.689673	0.637647		0.656465	0.0203958
	196	0.637874	0.679265	0.63163		0.64959	0.018306
	200	0.630163	0.675013	0.63146		0.645545	0.018051
	204	0.624772	0.663068	0.623934		0.637258	0.0158081
	208	0.617732	0.656573	0.62136		0.631888	0.0151705
	212	0.614041	0.657067	0.6159		0.629003	0.0171984
	216	0.609824	0.649722	0.614133		0.62456	0.0154838
	220	0.604775	0.644268	0.608496		0.61918	0.0154196
	224	0.601305	0.639889	0.608743		0.616646	0.0144745
	228	0.599887	0.635665	0.604997		0.613516	0.013683
	232	0.596204	0.631482	0.602912		0.610199	0.0132469
	236	0.590533	0.627568	0.599873		0.605991	0.0136193
	240	0.59002	0.626757	0.597214		0.604664	0.0137664
	244	0.587222	0.631185	0.596821		0.605076	0.0163446
	248	0.584576	0.621257	0.591835		0.599223	0.0137351
	252	0.581334	0.614498	0.590829		0.595554	0.0120769
	256	0.579364	0.616068	0.586562		0.593998	0.0137526
	260	0.578814	0.61405	0.585159		0.592674	0.0132807
	264	0.57606	0.615245	0.582509		0.591271	0.0148568
	268	0.574924	0.612583	0.582817		0.590108	0.0140431
	272	0.575825	0.60815	0.579698		0.587891	0.0124814
	276	0.574805	0.607988	0.576614		0.586469	0.0131932
	280	0.573542	0.605877	0.57681		0.58541	0.0125868
	284	0.573116	0.606563	0.575376		0.585018	0.0132175
	288	0.57166	0.606667	0.572945		0.583757	0.0140366
	292	0.570024	0.600279	0.570974		0.580426	0.0121623
	296	0.56886	0.600955	0.568017		0.579277	0.0132782
	300	0.566326	0.591723	0.570339		0.576129	0.00965396
	304	0.564927	0.599426	0.567151		0.577168	0.0136528
	308	0.5652	0.594285	0.565955		0.575147	0.0117228
	312	0.562428	0.596338	0.565854		0.574873	0.0132001
	316	0.564141	0.59361	0.561249		0.573	0.0126623
	320	0.562423	0.59362	0.561605		0.572549	0.0129063
	324	0.560381	0.598069	0.557952		0.572134	0.0159051
	328	0.560292	0.588115	0.55941		0.569272	0.0115429
	332	0.557108	0.592099	0.55719		0.568799	0.0142683
	336	0.558505	0.587066	0.554573		0.566715	0.0125399
	340	0.555341	0.58985	0.552232		0.565808	0.0147638
	344	0.559471	0.588514	0.550799		0.566261	0.0139676
	348	0.557624	0.58829	0.552212		0.566042	0.0137578
	352	0.557191	0.588493	0.54777		0.564485	0.0150746
	356	0.558629	0.5893	0.547939		0.565289	0.0151815
	360	0.562899	0.589407	0.545164		0.565823	0.0157444
	364	0.564148	0.587349	0.545313		0.565603	0.0148887
	368	0.568235	0.589823	0.54467		0.567576	0.0159691
	372	0.56345	0.586237	0.543554		0.564414	0.0151023
	376	0.563279	0.582373	0.540312		0.561988	0.0148918
	380	0.56565	0.58723	0.539884		0.564255	0.0167611
	384	0.564629	0.58294	0.539874		0.562481	0.0152828
	388	0.563583	0.582744	0.538763		0.561697	0.0155925
	392	0.564011	0.589823	0.537625		0.56382	0.0184552
	396	0.56534	0.589738	0.536726		0.563935	0.0187623
	400	0.565754	0.586274	0.535423		0.562484	0.0180897
	404	0.563315	0.587623	0.537836		0.562925	0.017604
	408	0.564148	0.586734	0.538453		0.563112	0.0170817
	412	0.563649	0.583493	0.535821		0.560988	0.0169332
	416	0.565267	0.578623	0.532991		0.55896	0.0165892
	420	0.564607	0.578728	0.533355		0.558897	0.0164185
	424	0.565201	0.583423	0.53394		0.560855	0.0176962
	428	0.566763	0.57989	0.533932		0.560195	0.016739
	432	0.565774	0.578923	0.535739		0.560145	0.0156521
	436	0.569507	0.579882	0.532518		0.560636	0.0176049
	440	0.611278	0.578325	0.533593		0.574399	0.0275708
	444	0.672389	0.592878	0.568044		0.611104	0.0385428
	448	0.725342	0.595297	0.610897		0.643845	0.0502102
	452	0.766427	0.614855	0.661257		0.680846	0.054915
	456	0.805852	0.679944	0.707878		0.731225	0.0467547
	460	0.836939	0.756076	0.748057		0.780357	0.0347649
	464	0.865327	0.802512	0.785568		0.817802	0.029713
	468	0.880555	0.835641	0.81633		0.844175	0.0233006
	472	0.899675	0.866159	0.836371		0.867402	0.0223943
	476	0.908301	0.883769	0.861011		0.88436	0.0167235
	480	0.91946	0.922052	0.871785		0.904432	0.0200133
	484	0.927784	0.915644	0.886516		0.909981	0.0149969
	488	0.930004	0.925713	0.899871		0.918529	0.0115261
	492	0.934701	0.932704	0.905365		0.924257	0.0115903
	496	0.939229	0.946331	0.914125		0.933228	0.0119648
	500	0.943651	0.947745	0.919626		0.937007	0.0107418
	504	0.943404	0.958089	0.923701		0.941731	0.0122011
	508	0.946634	0.968982	0.927956		0.947857	0.0145242
	512	0.951553	0.975193	0.938539		0.955095	0.0131394
	516	0.952403	0.976736	0.939269		0.956136	0.0134424
	520	0.95439	0.97605	0.942197		0.957546	0.0121238
	524	0.958303	0.983093	0.947681		0.963026	0.0128497
	528	0.959903	0.959341	0.951913		0.957052	0.00315345
	532	0.963183	1.00097	0.952426		0.972193	0.018028
	536	0.9633	0.98137	0.949445		0.964705	0.0113199
	540	0.967517	0.992683	0.953474		0.971225	0.0140472
	544	0.967496	0.983078	0.957205		0.96926	0.00921102
	548	0.970046	0.991493	0.95648		0.972673	0.0124831
	552	0.971225	1.00481	0.961178		0.979071	0.0161572
	556	0.974595	0.996389	0.956482		0.975822	0.0141292
	560	0.971612	0.999349	0.954435		0.975132	0.0160251
	564	0.976053	1.00476	0.955671		0.978828	0.0174386
	568	0.977254	0.999148	0.957856		0.978086	0.0146078
	572	0.979042	1.00303	0.956649		0.979574	0.0164014
	576	0.98293	1.00316	0.958041		0.981377	0.0159803
	580	0.981794	1.0102	0.958551		0.983515	0.0182911
	584	0.98344	1.00859	0.958994		0.983675	0.0175354
	588	0.990033	1.00685	0.961687		0.98619	0.01614
	592	0.987263	1.02328	0.955664		0.988736	0.0239229
	596	0.987689	1.01149	0.961298		0.986826	0.0177534
	600	0.990979	1.01194	0.95728		0.986733	0.0194994
	604	0.991942	1.01328	0.958609		0.987944	0.0194836
	608	0.996627	1.03319	0.958469		0.996095	0.0264199
	612	0.995705	1.01803	0.957411		0.990382	0.0216785
	616	0.992818	1.01815	0.954794		0.988587	0.0225491
	620	0.996396	1.02332	0.958088		0.992601	0.0231798
	624	1.00012	1.01956	0.958637		0.992772	0.0220045
	628	1.00026	1.03555	0.957671		0.997827	0.0275747
	632	1.00495	1.02436	0.957863		0.995724	0.0241795
	636	1.00417	1.02663	0.961783		0.997528	0.0232849
	640	1.00696	1.02839	0.961167		0.998839	0.0242816
	644	1.00951	1.03507	0.958462		1.00101	0.0275802
	648	1.00755	1.04176	0.959357		1.00289	0.0292733
	652	1.01289	1.03236	0.959261		1.0015	0.0267685
	656	1.01645	1.03314	0.960861		1.00348	0.0267597
	660	1.01404	1.03499	0.95604		1.00169	0.0289194
	664	1.01832	1.03836	0.960397		1.00569	0.0286282
	668	1.01774	1.03963	0.961244		1.0062	0.0285997
	672	1.02202	1.03995	0.95949		1.00715	0.0298682
	676	1.02084	1.03192	0.955733		1.00283	0.0291063
	680	1.02432	1.02677	0.959017		1.00337	0.0271738
	684	1.02783	1.03319	0.959212		1.00674	0.0291689
	688	1.0253	1.03845	0.954179		1.00598	0.0320582
	692	1.02432	1.03865	0.960595		1.00785	0.0293808
	696	1.02403	1.04028	0.96167		1.00866	0.0293433
	700	1.02465	1.04108	0.963738		1.00982	0.0288126
	704	1.02473	1.04908	0.963806		1.01254	0.0310595
	708	1.02515	1.04563	0.96756		1.01278	0.0286225
	712	1.02589	1.04273	0.962466		1.01036	0.0299284
	716	1.02607	1.04824	0.968812		1.01437	0.028981
	720	1.02436	1.04622	0.969206		1.01326	0.0280639
	724	1.02366	1.04723	0.972961		1.01462	0.0268356
	728	1.0247	1.04108	0.976284		1.01402	0.0238239
	732	1.02435	1.04908	0.97631		1.01658	0.0261644
	736	1.02335	1.04563	0.97325		1.01408	0.0262127
	740	1.02983	1.04273	0.970991		1.01452	0.0270415
	744	1.02934	1.04824	0.987059		1.02155	0.022151
	748	1.02394	1.04622	0.986962		1.01904	0.0211646
	752	1.02982	1.04723	0.987397		1.02148	0.0217616
	756	1.02874	1.04108	0.982296		1.01737	0.0219182
	760	1.02893	1.04908	0.98898		1.02233	0.0216295
	764	1.02873	1.04563	0.98067		1.01834	0.0238313
	768	1.02463	1.04273	0.981309		1.01622	0.0223175
	772	1.02753	1.04824	0.982265		1.01935	0.0238581
	776	1.02945	1.04622	0.982498		1.01939	0.0233563
	780	1.02874	1.04723	0.983227		1.01973	0.0232911
	784	1.02873	1.04824	0.983617		1.0202	0.0234378
	788	1.02463	1.04622	0.983975		1.01828	0.0223484
	792	1.02753	1.04723	0.989409		1.02139	0.0207857
	796	1.02945	1.04824	0.9801		1.01926	0.0248856
	800	1.02874	1.04622	0.986701		1.02055	0.021632
