# Supplementary material for: The ion channel CALHM6 controls bacterial infection‐induced cellular cross‐talk at the immunological synapse
Source: EMBO J. 2023 Mar 2;42(7):e111450. doi: 10.15252/embj.2022111450 (PMC10068325; doi:10.15252/embj.2022111450)
Supplement: Supplementary file 11 — Source Data for Figure 7 [file EMBJ-42-e111450-s002.zip › Source data Figure 7/7D/7D.xlsx]

## Sheet: Sheet1
	non transfected		HA alone		CALHM6-HA		CALHM1-HA
Experiment 1	0.5751	0.7712	0.8801	1.1198	1.2679	1.0283	11.5337	12.0217
Experiment 2	0.902	0.6767	1.01992	0.9807	0.9138	1.2267	3.3891	3.0465
Experiment 3	0.4366	0.5566	0.9966	1.0033	0.6866	1.0333	1.78	1.87

## Sheet: README
	The values represent the ENLITE result for ATP release normalised to the HA column (HA column average =1 )
	Values from 3 different experiments are shown
