# Supplementary material for: The ion channel CALHM6 controls bacterial infection‐induced cellular cross‐talk at the immunological synapse
Source: EMBO J. 2023 Mar 2;42(7):e111450. doi: 10.15252/embj.2022111450 (PMC10068325; doi:10.15252/embj.2022111450)
Supplement: Supplementary file 11 — Source Data for Figure 7 [file EMBJ-42-e111450-s002.zip › Source data Figure 7/7E/7E.xlsx]

## Sheet: table information
1	ATP release	For Figure-4, ATP release from Macrophages

## Sheet: ATP release
		WT-control	[ATP] (nM)		WT-simulation	[ATP] (nM)		KO-control	[ATP] (nM)	KO-stimulation	[ATP] (nM)
	experiment-1	well-1	10.11			30.6887			8.73623		7.76204	1
		well-2	12.6298			14.9498			12.412		10.2264	2
		well-3	10.1683			29.2395			9.6568		13.0681	3
		well-4	9.77606			13.939			9.92409		13.8978	4
	experiment-2	well-1	8.97828			21.2456			11.5309		16.4764	5
		well-2	9.13727			14.4712			11.4572		17.3698	6
		well-3	3.61654			10.4894			8.48467		6.40166	7
		well-4	5.11227			18.3646			8.28541		14.4446	8
		well-5	3.92254			27.2439			6.00088		10.8731	9
		well-6	10.0397			14.286			6.38142		15.8167	10
		well-7	17.117			22.6756			6.30067		9.75905	11
		well-8	10.3467			31.3593			4.77756		13.0887	12
		well-9	8.17539			31.2909			8.26336		9.43495	13
		well-10	8.19735			32.773			10.2046		10.1103	14
	experiment-3	well-1	10.4572			13.1697			7.88574		10.1264	15
		well-2	9.12623			29.988			9.34956		12.6329	16
		well-3	6.38892			20.256			6.15515		16.0269	17
		well-4	10.7867			22.4815			11.8769		11.8769	18
		AVE	9.1159			22.1618			8.76018		12.1885
		SEM	0.76308			1.82975			0.545111		0.752702
		T-test	8.73658e-08	(WT: ctrl vs. stim)				T-Test	0.000578922	KO: stim vs ctrl)
		T-test				0.698735	( ctrl: WT vs KO)
		T-test				9.82737e-06	(stim: WT vs KO)
